# Supplementary material for: Divergence in the transcriptional landscape between low temperature and freeze shock in cultivated grapevine (Vitis vinifera)
Source: Hortic Res. 2018 Mar 1;5:10. doi: 10.1038/s41438-018-0020-7 (PMC5830407; doi:10.1038/s41438-018-0020-7)
Supplement: Supplementary file 4 — Supplemental Data 1 [file 41438_2018_20_MOESM4_ESM.xlsx]

## Sheet: CPM_Normalized_Freeze
Supplemental Data 1: CPM normalized reads.
	rep1_CF_acclim	rep1_CF_acclimfreeze	rep1_CF_freeze	rep1_CF_warm	rep1_Ch_acclim	rep1_Ch_acclimfreeze	rep1_Ch_freeze	rep1_Ch_warm	rep1_Ri_acclim	rep1_Ri_acclimfreeze	rep1_Ri_freeze	rep1_Sa_acclim	rep1_Sa_acclimfreeze	rep1_Sa_freeze	rep1_Sa_warm	rep1_TF_acclim	rep1_TF_acclimfreeze	rep1_TF_freeze	rep1_TF_warm	rep2_CF_acclim	rep2_CF_acclimfreeze	rep2_CF_freeze	rep2_CF_warm	rep2_Ch_acclim	rep2_Ch_acclimfreeze	rep2_Ch_freeze	rep2_Ch_warm	rep2_Ri_acclim	rep2_Ri_acclimfreeze	rep2_Ri_freeze	rep2_Ri_warm	rep2_Sa_acclim	rep2_Sa_acclimfreeze	rep2_Sa_freeze	rep2_Sa_warm	rep2_TF_acclim	rep2_TF_acclimfreeze	rep2_TF_freeze	rep2_TF_warm	rep3_CF_acclim	rep3_CF_acclimfreeze	rep3_CF_freeze	rep3_CF_warm	rep3_Ch_acclim	rep3_Ch_acclimfreeze	rep3_Ch_freeze	rep3_Ch_warm	rep3_Ri_acclim	rep3_Ri_acclimfreeze
VIT_00s0120g00020	2.99066	3.91106	11.7996	6.63878	4.59715	5.01665	5.18732	6.79251	2.82724	3.73719	4.99105	6.64325	5.26703	2.75509	2.83788	2.34757	2.8212	0.513409	1.40904	5.46363	6.10959	4.90589	9.11698	2.54699	3.42591	2.86899	3.56645	4.0469	2.17449	7.75883	7.25693	3.43548	0.915762	7.12087	6.1411	3.10219	8.76935	1.20181	1.13461	3.66501	6.1093	7.87412	6.61582	4.32677	2.55586	8.57282	3.82522	4.58963	3.12896
VIT_00s0125g00020	30.1785	53.6684	105.459	64.5772	44.7177	34.1132	66.9636	52.0759	57.7565	43.5526	24.3314	34.6925	42.5124	75.0763	67.0175	40.549	22.2561	80.8619	53.896	46.636	49.6404	33.728	65.9228	44.3177	24.1717	60.5676	62.7695	72.8441	53.4925	28.1258	65.0856	63.8018	47.6196	85.4504	71.6461	64.7582	76.6365	87.432	88.4996	32.3987	78.9684	69.7422	58.3395	42.6496	29.94	52.9279	111.696	42.5728	21.662
VIT_00s0125g00030	11.6908	8.25667	6.26855	5.73349	10.866	5.3511	2.12209	2.26417	4.8467	8.48055	1.24776	11.8102	1.50486	2.75509	0.436596	5.54881	4.38853	6.16091	1.76131	16.9763	5.19315	4.29266	11.9222	8.65978	6.66149	5.73799	0.713289	11.9647	8.9879	1.93971	2.26779	13.4965	6.41033	4.06907	0.818813	8.53102	2.28766	3.30499	6.52401	17.8853	2.94152	0	4.8115	12.3622	6.20708	2.23639	1.53009	6.33052	3.61034
VIT_00s0125g00070	61.4445	106.902	162.614	60.9561	80.6591	74.2465	106.812	82.6422	70.2771	91.2737	54.2777	61.2655	82.7676	90.9181	84.918	49.0856	35.7352	122.191	73.0942	49.9532	65.8308	44.153	58.2084	58.5809	40.1593	59.6113	49.9303	66.3339	65.5247	41.0571	51.0253	86.3778	51.2827	78.3296	44.6253	48.8595	91.125	121.684	69.2112	56.881	109.289	100.676	36.6877	56.8661	58.7847	49.5733	58.9084	28.4873	37.3069
VIT_00s0125g00090	2.99066	3.69378	5.16234	4.82821	1.67169	4.01332	2.12209	11.3209	0	0.143738	0	2.21442	13.5438	5.51019	1.74638	1.2805	0.313466	0.513409	2.11357	1.75617	3.36027	6.13237	1.40261	5.09399	6.66149	10.5196	5.70632	0	1.88456	0	0	4.90783	3.66305	6.1036	0.409406	0.775547	0.381276	1.50227	1.56009	3.81161	2.71524	8.999	1.20288	3.09055	3.2861	12.6729	9.94558	0.158263	0
VIT_00s0125g00140	0.271878	0	0.737477	0.301763	7.52261	10.0333	1.41472	1.13209	2.42335	7.90559	3.74329	8.85767	1.50486	4.13264	0.654894	2.34757	4.38853	1.28352	5.28392	0	0.30548	0	0	8.15038	5.90018	1.27511	2.85316	5.45451	3.62415	4.52598	2.49457	2.45391	2.74729	1.01727	11.054	6.97992	2.28766	0.901361	3.97113	0.439801	0	0	0.601438	6.79921	4.01635	2.60912	3.82522	3.79831	4.09172
VIT_00s0125g00170	27.4597	28.0292	47.5673	33.7974	25.4933	26.0866	35.3681	39.623	35.1386	21.1295	42.4239	28.7874	31.6022	25.4846	35.3643	21.1282	16.9272	22.0766	18.1415	29.8548	26.7295	39.2472	27.3509	27.5075	30.8332	41.1222	28.5316	32.0233	19.8604	46.553	32.4294	28.9562	23.8098	41.708	36.8466	20.552	38.5089	22.2336	19.572	31.2259	33.488	45.5574	29.4705	30.2874	33.2261	38.0186	29.8367	28.6456	29.8455
VIT_00s0125g00180	19.3034	34.3304	15.8558	6.63878	16.7169	34.1132	10.3746	5.66043	8.88561	15.38	26.203	20.6679	13.1676	73.6988	5.45745	15.5794	17.5541	7.44443	9.51105	16.7812	47.1966	21.4633	5.61045	15.7914	21.6974	13.7074	9.98605	8.4457	14.9315	22.6299	9.52472	22.3306	18.3152	30.518	8.59754	20.9398	16.7762	25.5386	6.66583	19.0581	42.3126	43.8701	7.81869	12.3622	37.2425	6.70917	5.35531	4.58963	6.97999
VIT_00s0125g00190	8.15635	17.1652	41.6674	9.05288	3.7613	18.0599	12.9683	5.66043	4.03892	7.1869	21.212	11.0721	25.5827	163.928	7.20384	11.7379	10.0309	8.98465	16.5563	7.2198	38.9486	62.5501	10.5196	10.188	11.61	24.8646	9.27276	6.15832	15.2214	27.4792	7.25693	10.7972	14.6522	44.7598	18.8327	19.7764	24.4017	44.4671	12.4807	9.08923	29.4152	80.4285	9.623	8.65354	12.7793	23.4821	10.7106	5.85573	6.49861
VIT_00s0125g00200	5.16569	5.86658	1.84369	47.9803	4.59715	4.01332	6.60205	4.52834	1.61557	7.04317	1.87164	0.738139	0.376216	8.26528	9.82341	3.20124	4.70199	34.6551	38.0442	7.61006	9.62261	2.45295	37.1692	3.56579	3.80656	1.91266	7.13289	4.0469	4.63892	2.26299	9.52472	0.981566	0.915762	1.01727	9.41635	3.10219	1.90638	4.5068	67.6511	6.01062	4.97795	5.62437	60.1438	2.47244	4.74659	1.49093	8.41549	8.5462	9.86827
VIT_00s0125g00210	10.0595	3.91106	3.68738	4.22468	6.68676	5.01665	2.12209	3.39626	9.28951	3.0185	3.74329	11.0721	13.5438	4.13264	2.83788	3.84149	1.8808	2.56704	5.98844	9.56136	3.0548	1.22647	7.71437	14.7726	3.80656	2.55022	2.13987	5.80642	2.75436	2.26299	2.49457	8.09792	9.15762	2.03453	1.63763	4.65328	2.28766	2.10317	7.94227	8.50283	2.03643	1.68731	7.81869	11.126	2.92098	1.49093	6.12036	9.65404	5.53586
VIT_00s0125g00250	4.07817	8.69124	12.1684	4.82821	7.52261	7.02331	11.3178	4.52834	4.8467	8.76802	6.23881	11.8102	13.5438	17.2193	9.38682	9.81713	10.6579	5.39079	6.3407	4.87824	8.55343	9.81179	6.31176	7.64098	11.4197	14.6637	8.55947	7.21403	6.81341	11.9615	7.25693	13.2511	6.41033	17.2935	12.6916	7.3677	12.5821	20.7313	6.24035	5.42422	9.05082	14.0609	7.21725	9.88976	11.6839	10.4365	6.8854	6.64705	6.25793
VIT_00s0125g00260	30.9941	24.5527	28.0241	27.1587	21.732	27.7588	21.2209	32.8305	25.0413	19.1172	31.1941	31.74	36.493	22.0408	24.4494	33.9331	28.8389	16.9425	24.1299	27.9036	25.3548	22.6898	30.1562	23.9417	24.362	22.3144	24.2518	31.8473	26.8187	26.8326	23.3582	30.1832	27.4729	26.4489	31.5243	27.1441	32.7898	22.8345	21.2739	29.1735	21.9482	29.2467	25.2604	22.252	30.6703	21.9912	24.4814	25.7969	30.5676
VIT_00s0125g00270	43.5005	47.3672	54.2045	32.5904	42.6281	49.1632	38.4334	28.3021	42.4086	40.2467	41.8	47.979	62.4519	37.8826	35.146	40.9758	38.8698	41.5861	32.9364	44.2944	49.1822	43.5398	36.4679	49.9211	42.6335	41.7598	38.5176	40.8209	38.2711	35.8846	35.3775	50.3053	63.1876	35.6043	40.9406	39.5529	58.7166	52.8798	29.9253	47.9384	57.0201	47.8072	34.282	41.4134	49.2915	34.2913	39.0173	30.2282	38.0289
VIT_00s0125g00280	2430.59	1224.81	281.716	2861.92	1874.8	911.024	1244.01	1745.68	1800.55	2301.53	185.293	1407.63	199.395	98.4946	2381.63	1737.2	2098.97	3313.8	1577.07	2459.61	1320.28	308.458	3081.54	1096.74	1364.46	724.58	1812.47	1920.52	1651.16	173.281	2855.83	571.026	827.849	148.521	1490.65	1490.21	190.638	319.382	1793.53	2166.32	240.752	62.993	3303.7	1432.16	1406.45	412.614	2181.91	1974.96	1310.55
VIT_00s0125g00310	4.35005	4.5629	4.42486	2.11234	3.7613	3.34444	3.30102	0	4.44281	5.03083	3.11941	2.21442	4.13838	1.37755	2.40128	2.56099	4.07506	0.770113	0.704522	3.90259	4.58219	1.22647	1.40261	2.54699	5.32919	4.46288	1.42658	5.10261	3.33422	1.61642	2.04101	7.60714	4.57881	0	1.22822	4.65328	5.33787	4.20635	1.84374	4.83782	6.1093	0.562437	1.80431	2.47244	4.01635	0.745463	2.29513	2.84873	4.81379
VIT_00s0125g00420	15.4971	13.0369	24.7055	13.2776	13.7915	12.7089	15.0904	21.5096	10.0973	14.0863	19.3403	15.5009	16.9297	20.6632	15.4992	15.7928	13.7925	17.1992	18.1415	13.8542	12.2192	21.4633	17.5327	15.282	12.5617	14.9825	14.2658	11.2609	12.1772	23.2765	15.1942	18.159	9.15762	22.3799	20.8797	16.2865	16.0136	18.3277	19.0047	13.927	16.0652	20.2477	16.8403	21.6339	7.66757	16.4002	15.3009	9.33752	13.7193
VIT_00s0131g00020	0.543757	3.69378	0.368738	1.50881	1.67169	0.334444	0.94315	3.39626	0.807783	1.43738	0	0.738139	0.752432	0	4.14766	0.640248	0.626933	0.256704	1.05678	0.975649	2.74932	0	1.40261	0.509399	1.71295	0	2.13987	0.527856	0.724831	0	1.1339	0.736174	3.66305	2.03453	2.86585	0.775547	1.14383	2.10317	1.41826	0.879603	2.94152	0	0	0	4.38147	0	2.29513	0.316526	0.962758
VIT_00s0131g00340	1.63127	2.60737	2.21243	2.71587	2.08961	7.35776	1.8863	5.66043	0	3.73719	1.24776	3.69069	3.76216	0.688774	13.3162	8.32322	8.15012	6.93102	2.99422	0.975649	4.42945	0.613237	2.10392	2.54699	4.37755	0	5.70632	1.40762	5.79864	0.969854	3.85524	11.288	2.74729	7.12087	12.2822	5.42883	4.95659	4.5068	4.96392	1.3194	3.16779	0.562437	2.40575	1.85433	10.2234	0	1.53009	0.949578	1.20345
VIT_00s0144g00010	77.7572	66.9225	74.1164	61.5596	81.4949	90.6342	71.2078	98.4914	88.0484	57.2078	111.051	101.863	108.35	66.1223	92.7767	108.629	62.6933	59.042	59.8844	87.0279	52.5425	49.6722	63.8189	105.446	88.5026	69.1746	89.8745	114.545	71.6133	110.24	88.8974	112.389	98.9023	81.3814	92.5259	84.1468	113.239	81.7234	64.2473	80.9235	61.7718	69.7422	59.5423	85.9173	89.8201	77.1554	89.5102	95.5909	96.0351
VIT_00s0144g00040	5.16569	6.73571	0.368738	1.81058	14.2094	12.7089	3.30102	5.66043	6.46226	6.61195	1.24776	2.21442	0.752432	0	1.52809	11.311	24.4504	8.72795	3.52261	4.87824	5.65137	0	0.701306	13.2444	14.4649	4.78166	3.56645	5.45451	17.3959	1.93971	2.26779	0.736174	1.83152	0	0.818813	20.552	2.28766	4.5068	2.41105	4.83782	4.07287	0	0	9.27165	15.3351	5.59097	3.82522	6.17226	5.05448
VIT_00s0144g00120	25.5566	16.7306	6.26855	15.9934	47.2253	37.4577	29.945	40.7551	13.3284	13.2239	7.48658	6.64325	1.88108	1.37755	7.85873	74.4821	53.6027	18.4827	24.306	24.5863	20.4671	4.29266	9.11698	41.7707	52.5306	36.9781	40.6575	16.7154	43.4898	8.08211	10.6586	9.07948	1.83152	2.03453	4.09406	91.5145	11.4383	16.5249	27.7979	22.8697	12.8974	1.68731	15.6374	62.4291	55.1335	29.8185	39.0173	18.042	13.7193
VIT_00s0144g00190	9.51574	4.78018	1.10622	2.4141	0.417923	0.334444	0.235787	0	10.0973	12.074	4.99105	3.69069	1.12865	0	4.14766	6.61589	13.4791	5.13409	3.34648	10.3419	5.04041	0.613237	9.81829	0.509399	0.190328	0.637554	0	12.1407	6.66844	4.2027	7.93727	6.62557	0	1.01727	3.27525	8.53102	6.10042	2.10317	4.82209	8.06303	6.1093	1.68731	6.01438	0.61811	0.730245	0.372731	0	8.86273	9.62758
VIT_00s0144g00210	8.42823	8.03939	12.5371	6.63878	7.10469	9.02997	7.78099	3.39626	8.88561	9.91793	8.73434	11.0721	6.39568	11.7092	3.49277	4.26832	3.7616	3.85057	3.69874	9.56136	10.539	6.7456	5.61045	5.09399	4.94853	8.2882	3.56645	8.09379	5.36375	7.43555	4.53558	9.57027	4.57881	18.3108	4.91288	5.8166	9.53191	6.91043	5.24757	11.728	8.37201	10.1239	8.42013	8.65354	10.2234	4.84551	6.8854	9.81231	9.38689
VIT_00s0144g00220	5.70944	5.43202	1.47495	4.82821	5.433	12.3744	3.06524	3.39626	1.61557	4.74336	1.24776	1.47628	2.2573	0	1.74638	5.97564	9.40399	1.54023	5.10779	8.00032	3.51301	0	3.50653	9.16918	6.66149	7.65065	0.713289	5.10261	7.10334	1.61642	3.85524	2.45391	3.66305	0	2.04703	12.021	2.28766	2.40363	3.68748	8.50283	5.65676	1.68731	4.8115	1.85433	13.1444	2.60912	3.82522	4.74789	3.85103
VIT_00s0144g00270	13.322	15.4269	8.48098	15.6917	5.433	3.00999	4.24417	6.79251	8.48172	16.3861	1.87164	10.3339	2.2573	0.688774	4.36596	13.4452	14.7329	7.44443	9.33492	16.7812	11.15	6.7456	9.11698	5.09399	7.61313	2.55022	4.99303	11.085	12.1772	6.14241	8.39083	7.36174	0.915762	1.01727	6.5505	23.2664	7.24425	2.70408	8.36775	17.7387	15.6127	5.06193	11.4273	9.88976	8.76294	4.84551	3.06018	9.65404	5.53586
VIT_00s0153g00050	6.2532	13.906	8.48098	92.943	11.2839	11.3711	9.66729	12.4529	10.5012	18.686	10.606	6.64325	5.26703	19.9744	17.2456	2.56099	7.20973	55.7049	138.791	5.07337	9.46987	68.6825	57.5071	11.7162	8.18411	4.78166	13.5525	8.26974	8.1181	12.6081	33.1097	5.39861	16.4837	13.2245	70.8273	6.59215	22.114	29.144	105.235	8.50283	6.78811	16.8731	62.5495	21.6339	5.84196	38.0186	35.9571	10.1288	11.5531
VIT_00s0160g00090	1.08751	1.30369	4.05612	4.52644	4.59715	3.67888	1.41472	3.39626	0.403892	0.431214	3.74329	7.38139	0.752432	4.82142	3.92937	1.49391	0.940399	1.02682	2.64196	0.975649	0.916439	1.22647	3.50653	0	1.90328	3.18777	2.13987	0.703808	2.31946	1.61642	2.04101	1.47235	3.66305	1.01727	4.91288	0.387773	0	1.20181	3.54566	0.1466	1.58389	3.37462	1.20288	4.32677	1.09537	2.98185	2.29513	0.791315	0.722068
VIT_00s0160g00110	0.271878	1.30369	3.31865	4.52644	16.299	27.0899	12.7325	20.3775	0	0.71869	2.49553	4.42883	0	5.51019	2.40128	1.70733	1.25387	0.770113	1.93744	1.17078	0.916439	0.613237	2.10392	10.188	17.5102	5.10043	22.112	0.87976	1.44966	4.84927	2.72135	1.47235	2.74729	1.01727	6.5505	1.16332	0	1.20181	2.83652	1.466	0.678811	3.93706	3.60863	11.7441	8.03269	30.1912	19.1261	0.949578	0.722068
VIT_00s0160g00120	0.815635	3.25921	3.31865	5.12997	7.52261	11.3711	12.7325	5.66043	0.403892	0.431214	4.36717	1.47628	0.376216	12.3979	2.40128	0.853663	0.313466	1.54023	1.40904	1.17078	1.68014	4.29266	3.50653	8.15038	8.37444	4.46288	11.4126	1.75952	0.579864	3.87941	2.94813	0.490783	1.83152	1.01727	3.68466	1.55109	1.52511	0.600907	1.56009	1.90581	1.13135	3.93706	4.21006	6.79921	4.74659	14.9093	15.3009	2.05742	0.962758
VIT_00s0160g00130	1.08751	4.99746	8.48098	7.24231	18.8065	45.8188	27.5871	16.9813	0.807783	2.01233	2.49553	5.16697	0.376216	6.88774	2.18298	1.2805	2.50773	4.36398	3.17035	1.36591	4.42945	3.67942	4.20784	17.3196	19.6038	13.3886	21.3987	0.527856	2.17449	3.55613	3.62847	1.71774	1.83152	2.03453	3.68466	1.93887	0	1.20181	2.12739	2.49221	3.8466	7.87412	4.8115	14.8346	11.6839	43.6096	20.6562	0.633052	0.962758
VIT_00s0160g00150	0	0.651843	0	0	2.50754	2.67555	2.35787	3.39626	2.42335	1.1499	1.24776	0.738139	0	0.688774	0.436596	0.853663	1.25387	1.28352	1.05678	1.17078	0	0.613237	0	4.07519	3.23558	2.23144	4.27974	1.23166	0.289932	1.61642	1.36067	0	0	0	0.409406	0	2.28766	1.20181	0.992783	0.879603	0.905082	0.562437	0	1.85433	2.92098	1.49093	6.12036	1.10784	0.722068
VIT_00s0160g00160	0.271878	0	1.10622	0	24.2395	17.7255	21.9282	9.05668	3.23113	5.89326	9.9821	0.738139	1.12865	0.688774	1.96468	0.426832	0.313466	0.256704	0.528392	0.585389	0	0.613237	0	17.829	14.8456	10.5196	24.2518	3.16714	0.289932	14.8711	8.39083	0.245391	0	1.01727	2.04703	0.775547	3.43149	1.50227	0.709131	0.733002	0.22627	1.68731	0	15.4528	12.049	13.7911	14.5358	4.74789	5.29517
VIT_00s0160g00210	15.4971	12.385	9.21846	5.12997	28.0008	14.0466	16.2693	9.05668	12.9245	6.18074	1.87164	16.2391	30.0973	7.57651	18.337	12.805	7.20973	2.82375	2.2897	14.0493	7.63699	3.67942	3.50653	25.4699	16.9392	15.9389	13.5525	10.0293	8.553	3.55613	3.62847	30.9193	22.894	15.259	9.82576	10.4699	18.3013	3.30499	4.96392	15.3931	13.1237	5.62437	6.61582	30.2874	21.1771	12.6729	13.0058	9.81231	6.25793
VIT_00s0160g00220	3.53442	3.25921	5.16234	3.31939	4.59715	3.00999	6.13047	6.79251	0.403892	3.59345	1.24776	7.38139	3.38595	1.37755	7.42214	3.84149	3.13466	2.82375	1.58518	2.73182	6.72055	3.67942	3.50653	6.62218	3.99689	4.78166	7.13289	1.58357	1.88456	1.93971	2.94813	6.13479	4.57881	1.01727	5.32228	3.48996	1.52511	5.10771	2.41105	3.51841	6.1093	2.24975	4.21006	4.32677	1.46049	1.49093	3.06018	1.42437	1.20345
VIT_00s0160g00280	0	0	0	0	9.1943	4.01332	2.82945	1.13209	2.42335	2.73102	0	0	0	0	0	0	0	0	0	0	0	0	0	4.07519	2.6646	0.318777	4.27974	1.05571	0	0	1.36067	0	0	0	0	0	0.381276	0	0	0	0	0	0	4.32677	3.2861	1.11819	3.06018	1.58263	1.92552
VIT_00s0160g00330	1.08751	0.217281	1.47495	3.62115	9.61222	7.35776	7.30941	13.585	0	0.143738	1.24776	2.21442	0	4.82142	1.09149	0	0.626933	1.79693	1.23291	0.19513	0	0.613237	0	7.64098	4.56788	3.50655	12.1259	0.175952	0.724831	0.646569	0.907116	1.71774	0	4.06907	3.68466	0.387773	0	0.300454	0.992783	0.439801	0.452541	0.562437	1.20288	7.41732	2.19073	11.5547	11.4757	0.158263	0.240689
VIT_00s0160g00340	7.88447	10.2122	23.5993	12.9758	23.8216	16.0533	18.863	20.3775	1.61557	2.87476	8.73434	11.8102	1.12865	37.8826	5.02086	3.20124	5.64239	8.72795	5.98844	5.46363	6.72055	14.7177	11.2209	15.7914	12.5617	19.7642	29.9582	1.58357	4.49395	10.0218	8.84438	5.8894	13.7364	4.06907	16.3763	3.87773	1.90638	4.80726	8.50957	6.45042	4.97795	14.0609	16.8403	16.0709	9.12806	31.6822	18.3611	3.007	2.64758
VIT_00s0174g00070	31.5379	26.291	14.7495	23.5375	3.7613	5.3511	6.36626	4.52834	6.05837	7.61812	6.86269	23.6204	0.752432	4.82142	57.4124	0.426832	1.8808	0	7.04522	27.9036	22.3	30.6618	23.8444	3.05639	2.47427	8.92576	2.85316	7.38998	2.60939	10.0218	7.93727	21.8398	24.7256	13.2245	38.8936	3.10219	1.52511	0.300454	3.97113	25.5085	5.20422	12.3736	16.8403	6.1811	3.2861	7.0819	2.29513	6.48878	6.7393
VIT_00s0174g00090	0.543757	0.217281	0.737477	0.301763	1.25377	1.33777	1.41472	3.39626	0.403892	0.287476	0.623881	0	0	0	0.654894	3.62807	2.8212	1.79693	3.87487	0.780519	0.458219	0.613237	0	1.0188	1.3323	1.27511	1.42658	0.175952	2.17449	0	0.226779	0.490783	0	0	2.04703	3.87773	0.381276	2.10317	1.56009	0.733002	0.22627	3.37462	0.601438	1.23622	0.730245	1.11819	2.29513	0.158263	0.722068
VIT_00s0174g00100	0.815635	1.30369	2.21243	0	2.50754	1.33777	0.94315	1.13209	1.21167	1.1499	1.87164	2.95256	0.376216	0.688774	1.52809	3.41465	3.13466	1.02682	0.880653	1.36591	1.5274	2.45295	0.701306	2.03759	2.6646	2.23144	1.42658	0.87976	2.17449	1.29314	0.453558	1.71774	0.915762	1.01727	0.409406	6.20438	0.762553	1.20181	0.992783	1.1728	0.905082	2.81219	1.80431	1.85433	2.19073	2.23639	0.765044	1.10784	1.68483
VIT_00s0174g00110	13.8658	14.7751	5.16234	5.12997	22.5678	12.7089	8.48835	9.05668	14.5401	12.2177	3.74329	10.3339	9.02919	5.51019	10.26	16.2196	18.808	10.0115	7.04522	11.3175	13.1356	3.67942	6.31176	10.188	13.5133	4.46288	20.6854	8.26974	15.0765	6.46569	8.16405	10.3064	11.9049	8.13814	7.77872	12.021	7.24425	7.51134	11.0624	11.2882	10.4084	7.87412	6.61582	14.8346	14.6049	5.59097	15.3009	10.4454	11.7938
VIT_00s0174g00120	3.53442	3.04193	5.53108	5.73349	4.17923	3.67888	8.01677	3.39626	4.8467	2.58729	1.24776	5.90511	3.00973	4.82142	7.42214	6.40248	6.58279	4.10727	5.10779	4.29285	3.36027	3.06618	4.90914	4.07519	6.0905	10.5196	4.27974	4.0469	3.76912	6.14241	2.49457	4.17166	8.24186	6.1036	3.68466	5.04105	3.81276	5.10771	5.9567	4.25141	3.16779	5.06193	4.8115	6.1811	5.84196	5.59097	3.06018	5.53921	3.36965
VIT_00s0174g00130	12.2345	12.1677	4.7936	10.2599	16.299	16.3877	11.5536	6.79251	12.5206	18.9734	13.1015	9.5958	12.7914	6.88774	7.64043	14.5123	10.3444	8.21454	11.0962	12.4883	11.4555	6.7456	11.2209	17.829	15.7972	11.476	9.98605	16.8914	13.3369	10.6684	11.1122	8.34331	4.57881	6.1036	10.6446	10.0821	12.9634	6.91043	9.50236	12.6076	9.05082	6.74925	7.21725	16.689	15.7003	6.70917	9.18053	13.7689	18.0517
VIT_00s0174g00140	6.52508	8.03939	7.74351	6.63878	3.34338	5.01665	8.01677	7.9246	4.03892	4.31214	5.61493	8.85767	4.89081	7.57651	5.67575	7.04272	9.09052	4.10727	6.51683	6.24415	5.19315	8.58531	5.61045	8.15038	6.47116	5.73799	7.84618	5.10261	4.92885	4.52598	6.57659	7.60714	2.74729	6.1036	6.95991	8.14324	4.57532	10.5159	4.53844	5.42422	6.56184	6.18681	6.01438	3.70866	4.74659	6.33643	6.8854	4.43136	6.7393
VIT_00s0174g00150	28.5472	28.0292	25.8117	30.1763	33.8517	47.1565	21.4567	30.5663	39.5814	24.148	29.3224	53.8841	57.1849	31.6836	32.7447	40.7624	46.0795	21.3065	36.6352	29.8548	23.0637	25.7559	38.5719	33.6203	35.4011	25.1834	26.3917	46.2754	37.1113	35.238	28.3474	60.8571	48.5354	31.5353	30.2961	41.8795	44.6093	15.6236	32.4782	35.1841	21.9482	42.7452	34.282	48.2126	43.4496	25.3457	27.5416	41.1484	48.86
VIT_00s0174g00170	18.4877	5.43202	2.94991	1.50881	10.866	6.35443	7.78099	2.26417	10.0973	7.76186	3.11941	8.11953	4.13838	4.13264	8.51363	10.4574	9.71746	6.93102	2.46583	18.9276	5.04041	9.81179	2.10392	8.15038	7.4228	11.476	2.85316	11.085	8.26307	2.26299	7.25693	9.32488	3.66305	1.01727	3.27525	10.0821	6.10042	1.80272	4.25479	13.927	3.62033	4.4995	4.21006	8.65354	5.11171	10.0637	4.59027	12.3445	12.7565
VIT_00s0174g00180	2.71878	0.651843	0	0.603526	2.92546	2.00666	0.94315	3.39626	2.82724	1.58112	0	1.47628	0	0	0.654894	4.48173	3.13466	1.79693	1.40904	2.73182	1.06918	0.613237	0	1.5282	2.09361	0.318777	0	3.87094	2.17449	0	1.36067	1.47235	4.57881	0	0.409406	1.55109	1.14383	0	0.425479	3.07861	0.22627	0	1.20288	1.85433	0	1.49093	0.765044	3.79831	1.68483
VIT_00s0174g00190	116.636	157.963	174.782	431.219	145.855	181.937	190.281	164.152	155.498	135.545	216.487	145.413	179.831	172.882	147.57	104.147	127.581	180.207	259.44	134.835	140.521	241.615	454.447	199.175	181.954	257.891	298.155	131.612	129.02	235.998	156.704	145.517	154.764	162.763	176.045	116.332	153.273	186.281	242.948	124.317	134.631	197.978	444.463	174.307	175.259	259.048	179.785	205.267	180.758
VIT_00s0174g00200	44.0443	54.9721	68.5853	52.5067	42.6281	43.4777	52.109	49.8118	40.3892	45.9962	61.1404	56.0985	57.9373	45.4591	45.8426	47.3783	39.1833	35.6819	44.0326	47.8068	54.9863	50.8986	48.3901	59.5997	56.1468	65.0305	62.7695	46.6273	43.1999	74.0322	47.1701	53.9861	43.9566	47.8116	56.4981	43.4306	56.0476	48.373	42.9733	50.4306	56.5676	70.8671	54.1294	43.2677	55.1335	62.6189	49.7279	48.9033	45.2496
VIT_00s0174g00260	42.1411	44.108	32.8177	49.4891	45.9715	37.7921	41.027	43.0192	56.9487	36.222	44.9195	39.1214	55.68	19.9744	34.2728	65.0918	59.5586	29.0076	38.7487	47.2214	36.963	23.9162	47.6888	51.4493	44.9175	32.5153	51.3568	48.5628	46.2442	45.2598	38.3257	53.9861	53.1142	27.4662	35.209	55.4516	47.6595	36.3549	42.2642	52.3364	38.2397	32.0589	47.5136	53.7756	48.1961	36.5277	32.1319	47.7954	45.4903
VIT_00s0174g00290	6.52508	3.91106	4.7936	6.94055	8.35845	11.0366	5.42311	9.05668	10.0973	5.17457	8.73434	10.3339	8.65297	3.44387	9.38682	12.1647	12.5387	5.13409	6.3407	7.80519	4.27671	4.29266	6.31176	7.13158	8.37444	4.46288	12.8392	9.50141	8.1181	10.9917	5.89626	8.83409	5.49457	10.1727	10.2352	11.2454	11.8196	5.10771	6.38218	6.30382	7.46692	3.93706	8.42013	8.65354	9.12806	3.35458	5.35531	7.75489	9.62758
VIT_00s0174g00300	4.89381	4.12834	7.74351	9.95817	2.92546	3.34444	4.47996	7.9246	6.46226	2.73102	6.86269	2.95256	4.89081	3.44387	10.6966	8.32322	6.58279	3.33716	7.57362	4.87824	3.66575	1.22647	6.31176	7.64098	3.80656	3.82532	13.5525	5.45451	5.94361	4.84927	8.61761	5.39861	3.66305	3.0518	11.054	10.0821	4.57532	3.30499	8.6514	6.01062	4.97795	3.93706	9.02157	2.47244	4.01635	3.72731	5.35531	4.2731	4.09172
VIT_00s0174g00310	11.4189	11.5159	9.5872	10.8635	14.2094	12.3744	9.19571	7.9246	10.5012	9.34298	6.23881	5.90511	8.27676	5.51019	10.6966	10.4574	14.106	12.0651	10.9201	11.5127	11.15	14.7177	18.234	10.6974	9.89707	8.2882	11.4126	11.6128	11.0174	8.72868	7.93727	14.9689	9.15762	8.13814	15.9669	13.9598	6.4817	4.80726	17.0191	10.262	9.27709	14.0609	10.2244	20.3976	10.5885	9.69102	16.0659	13.6106	7.46137
VIT_00s0174g00320	14.1377	19.338	26.9179	18.1058	18.3886	22.4077	24.2861	18.1134	19.3868	15.5237	20.5881	25.0967	33.8595	8.26528	13.7528	18.1403	20.6888	25.157	17.4369	10.3419	16.9541	14.1044	16.8314	20.3759	13.7036	24.5458	17.1189	14.78	18.7006	20.3669	21.0905	26.0115	21.0625	19.3281	18.8327	13.1843	15.2511	37.8571	14.6081	16.5659	24.4372	33.1838	16.2388	20.3976	19.3515	18.2638	25.2465	13.1358	15.6448
VIT_00s0174g00330	2.4469	1.95553	0.737477	3.01763	2.50754	1.00333	2.82945	4.52834	1.21167	2.29981	0.623881	1.47628	0.752432	0	2.61958	3.41465	0.626933	2.05364	1.58518	3.70746	1.22192	0	4.20784	1.5282	1.71295	1.27511	2.13987	1.23166	1.59463	0	1.58745	1.22696	0	1.01727	3.27525	0.775547	0.381276	0	1.98557	2.78541	1.35762	0	3.00719	1.23622	1.82561	1.11819	0.765044	1.74089	1.68483
VIT_00s0179g00010	2.17503	2.39009	0.368738	3.01763	3.7613	5.01665	4.71575	4.52834	4.03892	8.91176	1.87164	5.16697	2.63351	0	9.38682	5.97564	5.01546	6.16091	4.5794	2.34156	2.90206	0	1.40261	3.56579	5.13886	0.318777	6.4196	4.3988	4.49395	0.323285	5.21592	3.19009	5.49457	0	9.00694	6.97992	2.66893	1.20181	3.40383	1.1728	4.07287	0	1.80431	8.65354	5.47683	0.372731	12.2407	5.22268	6.25793
VIT_00s0179g00090	8.97198	18.2516	33.1865	17.804	12.1198	11.3711	29.945	27.17	10.0973	4.1684	27.4508	13.2865	44.7697	22.0408	13.3162	9.60371	9.40399	24.3869	22.7208	16.0006	21.9945	24.5295	14.0261	18.8478	11.61	36.6594	19.2588	13.1964	11.4523	17.1341	22.4511	13.2511	18.3152	30.518	15.148	6.20438	30.5021	27.3413	19.9975	17.8853	37.5609	27.5594	24.0575	8.03543	19.7166	31.3094	22.1863	12.661	10.5903
VIT_00s0179g00100	95.1574	112.334	61.2106	53.412	88.5996	80.9353	68.6142	80.3781	85.2211	110.535	71.7463	76.0283	100.074	63.3672	81.8618	92.8359	89.3379	80.0918	65.3445	97.3697	109.362	63.1634	62.4163	79.9756	82.7928	62.7991	67.0492	84.281	101.766	55.9282	76.1978	99.6289	88.8289	69.1742	66.7333	79.4936	96.8442	44.7676	64.8146	83.1225	142.777	91.1148	72.1725	84.6811	100.044	53.6733	60.4385	80.5559	85.4447
VIT_00s0179g00110	8.15635	7.82211	19.9119	12.0705	7.94053	10.7022	14.1472	19.2455	7.27005	7.04317	14.3493	7.38139	6.77189	5.51019	21.6115	4.48173	2.50773	9.49806	7.74975	8.19545	7.94247	9.19855	11.2209	11.2068	10.2777	13.7074	19.2588	3.87094	2.31946	9.69854	20.1833	10.7972	5.49457	12.2072	15.148	2.71441	8.0068	7.21089	7.51679	9.82223	8.59828	8.43656	7.21725	15.4528	7.66757	14.5365	22.9513	6.80531	6.7393
VIT_00s0179g00130	0.815635	0.651843	1.84369	1.20705	2.08961	1.67222	1.17894	2.26417	2.82724	0.431214	1.87164	0	2.63351	0	0.654894	1.49391	2.8212	0.256704	1.05678	0.19513	1.68014	0	1.40261	0.509399	1.90328	0.956331	3.56645	1.58357	0.579864	1.93971	1.1339	1.71774	0	2.03453	2.86585	1.55109	1.14383	0.901361	1.98557	1.466	1.13135	0	1.80431	0.61811	2.19073	0	1.53009	1.42437	1.20345
VIT_00s0179g00140	1.35939	2.17281	1.10622	3.92292	2.92546	4.01332	0.707362	6.79251	4.03892	0.431214	4.36717	0.738139	6.39568	0	5.02086	4.69515	5.01546	0.513409	4.5794	2.34156	1.68014	0.613237	2.10392	3.56579	1.3323	0.637554	2.85316	5.80642	4.78388	4.84927	2.72135	4.17166	4.57881	2.03453	5.32228	5.04105	7.62553	1.50227	2.55287	3.07861	1.13135	2.81219	2.40575	1.85433	5.47683	2.98185	7.65044	4.11484	2.64758
VIT_00s0179g00150	6.2532	12.8196	51.2546	15.3899	5.433	19.0633	34.425	54.3401	5.25059	27.5977	85.4717	10.3339	7.52432	4.13264	60.4686	6.40248	17.5541	10.2682	3.69874	3.31721	18.4815	3.06618	14.0261	7.64098	20.7458	18.1703	51.3568	9.1495	10.5825	96.3388	30.3884	14.9689	10.9891	17.2935	35.209	5.04105	10.2945	18.6281	3.40383	5.42422	3.8466	5.62437	15.6374	12.3622	10.9537	25.7185	39.0173	3.79831	21.4214
VIT_00s0179g00160	2.17503	3.04193	1.47495	3.01763	1.25377	2.3411	2.12209	3.39626	2.82724	3.0185	3.74329	2.21442	1.12865	0	2.40128	1.2805	1.56733	2.05364	0.704522	1.75617	1.98562	0	3.50653	0.509399	3.99689	1.59389	4.27974	2.11142	1.30469	2.26299	4.98914	2.20852	2.74729	0	0.818813	2.32664	0.762553	2.40363	0.425479	1.75921	1.35762	1.12487	2.40575	3.09055	1.82561	1.11819	1.53009	0.791315	2.40689
VIT_00s0179g00170	2.4469	4.12834	3.31865	3.31939	3.34338	5.3511	3.7726	4.52834	4.8467	6.61195	7.48658	2.21442	3.00973	6.19896	4.58426	4.90856	5.01546	3.33716	1.76131	2.53669	19.0925	7.35884	1.40261	1.0188	3.99689	1.91266	5.70632	2.46333	5.21878	6.14241	2.26779	4.17166	2.74729	10.1727	3.68466	3.87773	16.0136	5.70862	2.26922	1.90581	11.9923	11.8112	4.8115	3.09055	7.30245	4.84551	3.06018	2.21568	2.88827
VIT_00s0179g00180	5.98132	7.82211	6.26855	2.71587	5.433	5.01665	7.78099	3.39626	5.25059	7.76186	5.61493	5.16697	8.65297	6.19896	3.92937	9.17688	8.46359	2.56704	2.99422	6.24415	7.17877	1.22647	3.50653	10.188	7.80346	8.60698	5.70632	9.32546	6.66844	5.81912	5.21592	6.38018	8.24186	4.06907	5.73169	8.14324	9.53191	5.70862	4.68026	6.15722	8.59828	3.93706	3.00719	9.27165	8.39781	7.82736	5.35531	6.96357	6.25793
VIT_00s0179g00190	4.07817	3.69378	2.58117	1.50881	7.10469	5.01665	2.35787	1.13209	4.44281	2.87476	3.11941	4.42883	6.39568	0.688774	3.71107	6.61589	3.44813	1.54023	1.76131	4.09772	3.20754	2.45295	4.20784	5.60339	6.0905	1.91266	4.27974	5.10261	4.34898	3.87941	4.53558	5.644	7.3261	1.01727	4.09406	8.14324	7.62553	3.60544	1.98557	5.27762	3.8466	2.24975	3.60863	6.79921	4.01635	3.72731	5.35531	7.12184	4.5731
VIT_00s0179g00210	59.8132	78.0038	97.3469	73.6301	69.7931	81.2698	74.7446	80.3781	64.2188	54.4767	89.8389	70.8613	86.1535	142.576	108.276	60.3967	62.0663	62.1225	66.4012	67.1246	72.0932	102.411	77.845	77.4286	83.5541	83.5196	95.5808	66.5099	59.5811	82.1143	89.1242	93.7395	73.261	86.4677	121.184	69.0237	86.1684	79.9206	64.8146	61.279	81.2311	144.546	66.1582	74.7913	84.3433	72.3099	81.0947	51.2772	54.1551
VIT_00s0179g00220	3.8063	1.30369	2.94991	4.22468	2.08961	2.67555	4.71575	1.13209	5.25059	2.29981	4.99105	0.738139	1.12865	1.37755	2.83788	6.61589	4.07506	4.87738	4.40326	3.70746	3.97123	6.7456	3.50653	3.05639	3.42591	1.59389	3.56645	5.63046	4.05905	7.43555	2.72135	2.45391	2.74729	2.03453	1.22822	4.65328	1.90638	3.60544	4.68026	2.78541	1.58389	1.68731	3.00719	3.70866	1.46049	2.60912	2.29513	4.2731	5.77655
VIT_00s0179g00250	0.271878	1.95553	17.6994	0.603526	0	0.334444	0	0	0.403892	1.1499	0.623881	2.21442	1.88108	22.7295	0.436596	0.213416	0.940399	2.82375	7.04522	0	3.36027	3.06618	0	0	0	0	0	0.351904	2.89932	0.646569	2.49457	0	1.83152	4.06907	1.63763	0	0.762553	3.60544	2.97835	0.293201	1.58389	12.3736	1.80431	0	0	0	0	0.316526	0.240689
VIT_00s0179g00260	4.62193	15.4269	109.147	16.8987	7.52261	25.4177	6.13047	22.6417	2.82724	7.76186	10.606	16.2391	12.4151	135	5.89405	2.13416	15.0464	19.2528	67.6341	2.92695	55.5973	42.9266	4.90914	8.15038	16.1779	5.10043	14.2658	2.99118	29.5731	16.1642	17.462	2.45391	41.2093	17.2935	22.5174	15.1232	27.4519	33.3503	23.9686	4.98442	9.9559	138.36	6.01438	4.94488	12.4142	9.69102	6.8854	4.11484	4.33241
VIT_00s0179g00270	2.99066	3.04193	3.68738	5.43173	4.59715	0.334444	0.707362	5.66043	2.82724	2.87476	1.87164	2.95256	4.13838	2.06632	6.76724	2.56099	2.50773	1.54023	4.22713	1.56104	2.59658	0.613237	2.80523	1.5282	2.28394	0.318777	1.42658	3.51904	3.33422	1.29314	6.34981	2.9447	1.83152	2.03453	5.32228	2.71441	2.66893	0.300454	3.40383	1.75921	2.71524	0.562437	4.8115	3.70866	2.55586	1.11819	0.765044	3.16526	3.61034
VIT_00s0179g00290	91.8949	101.036	72.6415	68.5002	100.301	112.373	76.1594	75.8497	91.2795	97.5982	87.9673	110.721	127.914	49.5917	74.658	95.6103	73.3511	61.3524	58.8276	93.272	90.5747	85.8531	79.9489	117.671	112.484	76.5065	77.7485	90.0874	91.9085	86.317	65.3124	135.456	122.712	67.1396	76.9684	82.208	125.059	76.9161	57.0141	98.3689	108.157	48.3696	85.4042	120.532	110.632	70.0735	58.9084	75.0167	96.5165
VIT_00s0179g00300	157.146	151.879	264.754	230.849	227.35	135.784	290.019	330.569	147.824	151.5	157.842	177.891	224.977	650.891	355.826	146.403	150.464	270.053	199.556	155.323	168.93	298.033	239.847	157.914	155.689	273.192	388.743	156.773	133.659	164.552	258.075	196.313	180.405	583.911	408.588	145.027	88.4561	238.56	218.98	145.281	186.447	533.19	219.525	211.394	154.447	281.785	361.101	175.988	157.411
VIT_00s0179g00320	131.861	75.6138	37.9801	95.6588	101.555	30.0999	153.498	95.0952	77.9511	100.042	84.8479	104.816	13.1676	15.153	80.9886	84.7261	36.0486	165.574	68.3387	112.785	57.5829	18.3971	105.196	61.1278	58.2404	36.0218	77.0353	66.3339	59.871	59.1611	120.873	42.9435	69.5979	16.2763	72.8744	81.8202	16.3949	32.7494	67.9348	121.239	29.1889	2.24975	108.259	76.0276	43.8147	87.9646	66.5589	74.3836	57.5248
VIT_00s0179g00340	11.147	2.60737	0.368738	271.285	26.7471	6.01998	5.6589	12.4529	8.48172	6.037	0.623881	11.8102	0.752432	0	4.36596	4.26832	3.7616	102.168	179.301	18.5373	1.98562	0	318.393	8.15038	5.70985	0	32.8113	6.86213	10.0027	0	22.2244	2.45391	22.894	0	4.50347	4.65328	0	0.300454	227.631	16.1261	0.678811	0	327.784	5.56299	2.55586	1.49093	44.3726	24.056	67.6337
VIT_00s0179g00350	17.6721	7.82211	3.31865	51.6014	18.3886	17.0566	8.25256	12.4529	20.5985	11.7865	15.597	19.1916	16.9297	22.7295	8.73192	10.8842	12.8521	26.954	59.356	16.1958	9.46987	12.878	67.3254	12.2256	13.7036	3.82532	23.5386	15.6597	13.4818	12.9314	13.8335	15.7051	10.9891	8.13814	15.148	15.8987	10.6757	9.61451	45.668	18.1785	7.69319	6.74925	57.738	24.7244	8.03269	11.1819	23.7164	27.5378	21.662
VIT_00s0179g00360	51.385	30.6366	18.0682	34.0992	27.165	14.7155	36.7828	37.3588	48.467	32.6285	16.2209	34.6925	27.84	15.153	67.2358	39.2685	19.4349	54.9347	18.4937	53.8558	23.0637	17.7839	21.0392	32.0921	12.9423	32.1965	24.9651	36.598	26.0939	14.5478	48.5307	59.8755	14.6522	7.12087	47.0817	51.5739	20.5889	21.3322	20.1393	45.7394	48.4219	7.31168	24.6589	27.1969	25.5586	26.0912	58.1434	56.1834	31.0489
VIT_00s0179g00370	16.3127	20.6417	26.9179	19.0111	7.10469	22.0733	10.6104	7.9246	8.88561	17.6798	16.2209	14.7628	5.64324	56.4794	4.14766	3.20124	5.32893	9.24136	19.9028	12.8786	14.8158	65.6163	6.31176	16.3008	12.752	4.46288	4.27974	9.85331	12.6121	18.1039	28.8009	3.92626	15.568	5.08634	15.9669	12.4088	12.5821	5.40816	14.8918	12.0212	13.8025	47.8072	10.2244	5.56299	18.9864	20.873	16.0659	11.0784	9.38689
VIT_00s0181g00010	77.4853	75.831	105.09	62.4649	89.4355	179.931	128.74	103.02	115.109	105.216	150.979	58.313	145.596	366.428	130.979	74.2687	104.384	117.057	148.126	84.4912	90.2692	166.8	54.0006	97.2952	103.348	114.122	80.6017	90.6153	138.008	143.538	109.081	85.6416	166.669	220.747	107.674	110.903	120.102	155.935	105.377	86.0545	76.7057	159.17	51.7236	129.185	109.902	198.293	91.0403	112.05	137.434
VIT_00s0181g00020	107.12	27.812	35.7676	112.859	98.6298	22.7422	34.425	95.0952	131.265	97.5982	17.4687	70.1232	30.0973	6.19896	115.916	59.3296	67.0818	80.8619	80.1394	110.443	57.7356	1.83971	101.689	43.2989	39.5883	2.55022	106.993	93.7824	52.3328	17.1341	101.597	39.9988	25.6413	13.2245	70.8273	66.697	27.0706	7.21089	83.5356	104.819	35.5245	1.68731	116.679	108.787	17.891	7.0819	100.221	136.898	90.2585
VIT_00s0181g00030	11.6908	11.7332	2.94991	14.1829	12.5377	5.01665	8.95992	13.585	16.1557	18.9734	1.24776	14.7628	11.2865	2.75509	15.7175	11.0976	9.09052	21.3065	14.795	18.9276	12.8301	1.83971	19.6366	12.735	6.28083	3.18777	8.55947	14.78	11.0174	1.93971	17.462	7.85253	16.4837	5.08634	10.6446	13.5721	6.10042	7.21089	11.9134	16.8591	10.4084	1.68731	9.02157	17.3071	6.93732	2.23639	17.596	15.035	14.9227
VIT_00s0181g00040	23.6534	15.6442	5.53108	18.7093	24.2395	9.36442	9.90307	31.6984	27.4646	13.6551	2.49553	10.3339	16.1773	3.44387	31.2166	26.8904	19.7484	13.6053	27.6525	28.4889	11.3027	0.613237	30.1562	13.7538	9.70674	1.59389	26.3917	28.6802	26.5288	4.84927	35.1508	10.5518	11.9049	4.06907	23.3362	26.3686	15.2511	3.30499	23.4013	24.1891	10.6347	2.81219	18.0431	22.8701	10.9537	4.10005	37.4872	28.0126	29.1234
VIT_00s0181g00050	11.4189	9.77764	1.10622	7.84583	13.3735	6.68887	0.707362	6.79251	5.25059	9.0555	0	8.85767	3.00973	6.19896	8.95022	5.12198	6.26933	1.54023	5.81231	8.97597	15.7322	3.06618	9.81829	4.07519	7.99379	1.59389	14.9791	6.51022	2.89932	0.969854	3.40169	6.87096	2.74729	0	8.18813	9.30656	1.90638	0.901361	7.65862	7.76983	6.33557	2.81219	7.81869	7.41732	3.2861	1.11819	19.8912	11.3949	6.49861
VIT_00s0181g00060	4.89381	3.69378	4.05612	4.22468	2.50754	7.02331	2.59366	5.66043	3.23113	1.29364	1.87164	0	0	0	0	6.61589	8.15012	2.56704	2.99422	4.48798	3.66575	2.45295	4.20784	6.11278	4.75821	3.18777	2.85316	3.87094	5.07381	3.23285	1.58745	0	0	0	0	3.87773	4.57532	4.5068	2.97835	4.98442	4.52541	1.12487	5.41294	5.56299	6.93732	1.49093	3.82522	3.32352	1.92552
VIT_00s0181g00080	11.147	203.592	133.483	13.5793	9.1943	161.871	78.2814	6.79251	3.63502	58.7889	168.448	0.738139	21.8205	19.2857	1.52809	8.75005	70.2165	60.0688	20.6073	8.00032	166.639	124.487	13.3248	11.2068	116.1	67.5807	6.4196	6.51022	73.2079	155.177	50.7985	0.736174	13.7364	28.4835	1.22822	9.69434	194.451	77.8175	11.7716	10.995	209.753	240.723	10.2244	8.65354	141.667	94.6738	9.94558	3.79831	41.3986
VIT_00s0181g00100	27.7316	33.4613	29.1303	12.0705	25.4933	29.0966	27.3513	14.7171	25.4452	34.4971	29.3224	33.9544	51.5416	25.4846	19.6468	24.9697	24.1369	18.4827	12.6814	22.8302	37.1158	19.6236	10.5196	46.3553	27.2169	25.5022	17.1189	31.4954	20.7302	29.4189	18.5959	45.6428	25.6413	40.6907	23.7456	28.3075	48.4221	30.3458	15.1754	29.7599	45.2541	26.4345	10.2244	29.0512	28.8447	23.8548	13.7708	23.4229	28.4014
VIT_00s0181g00120	7.88447	5.43202	4.05612	9.95817	6.68676	18.0599	16.5051	13.585	9.28951	23.573	64.2598	20.6679	388.255	339.565	19.4285	12.1647	35.1082	35.6819	23.7776	6.24415	2.2911	1.22647	14.7274	7.13158	19.0328	13.7074	6.4196	16.7154	33.0523	64.9802	37.8721	18.4044	196.889	401.821	25.7926	13.5721	55.6663	51.9785	17.7283	6.59702	5.88303	1.68731	13.2316	9.27165	20.812	10.8092	6.12036	12.028	27.1979
VIT_00s0181g00130	24.7409	26.291	39.0863	18.4075	21.732	21.0699	22.8714	20.3775	13.7323	15.9549	16.2209	8.85767	4.51459	8.95406	4.14766	22.1952	16.9272	12.0651	12.6814	25.562	31.0062	32.5015	21.0392	23.9417	19.7941	35.3843	13.5525	19.0028	14.0617	10.6684	12.4729	11.288	7.3261	13.2245	3.68466	15.5109	20.2076	18.3277	18.5792	26.8279	29.4152	51.7442	20.4489	15.4528	21.5422	30.564	16.0659	14.0854	15.6448
VIT_00s0181g00140	10.6033	9.77764	7.37477	5.43173	3.7613	4.01332	3.06524	2.26417	20.5985	25.1542	10.606	19.9297	22.1968	30.9948	17.2456	16.8599	17.5541	10.7816	11.6246	10.7321	12.0664	7.97208	8.41568	5.09399	5.32919	2.86899	1.42658	20.9383	17.5409	6.78898	12.4729	27.2385	32.0517	14.2417	18.0139	16.2865	20.9702	6.30952	13.4735	11.728	10.861	16.8731	4.21006	1.85433	6.5722	5.59097	3.82522	22.7899	22.3841
VIT_00s0181g00150	5.16569	5.43202	8.48098	6.63878	3.34338	7.35776	8.72414	13.585	6.46226	4.31214	4.99105	3.69069	10.5341	4.82142	9.38682	14.7257	7.83666	4.87738	6.86909	6.63441	1.98562	3.67942	6.31176	7.64098	6.47116	9.88209	9.98605	10.3812	6.23354	9.05197	9.52472	10.0611	3.66305	11.1899	8.59754	10.0821	14.4885	7.51134	8.79323	6.15722	3.8466	4.4995	6.01438	6.1811	9.8583	8.94555	12.2407	10.1288	11.7938
VIT_00s0181g00160	2.99066	3.69378	5.89981	1.50881	2.92546	3.34444	4.71575	1.13209	3.23113	4.1684	3.11941	3.69069	4.89081	2.75509	3.05617	4.26832	4.38853	5.13409	2.64196	4.48798	3.0548	2.45295	1.40261	3.05639	2.47427	7.96943	3.56645	1.75952	2.89932	5.81912	3.85524	2.20852	3.66305	6.1036	2.45644	0.775547	3.81276	6.30952	3.82931	4.69122	4.75168	2.81219	1.20288	4.32677	2.19073	4.10005	3.06018	3.64005	3.12896
VIT_00s0181g00170	4.62193	3.91106	4.7936	5.43173	3.7613	2.67555	3.53681	4.52834	2.82724	2.87476	6.23881	2.95256	6.01946	1.37755	5.89405	4.26832	4.70199	5.6475	3.52261	4.68311	3.51301	6.13237	4.90914	5.60339	4.56788	3.50655	2.13987	4.57475	4.05905	7.75883	3.17491	4.41705	5.49457	5.08634	2.86585	1.55109	4.95659	5.10771	4.96392	5.13102	2.71524	2.24975	3.60863	4.32677	4.01635	4.10005	7.65044	5.22268	5.29517
VIT_00s0181g00180	223.212	45.4117	1.10622	144.846	110.332	20.0666	38.6691	56.6043	122.379	222.794	4.99105	82.6715	0.376216	0	198.215	188.233	184.632	370.168	55.305	201.959	68.1219	0.613237	218.106	42.7895	55.3855	6.05676	76.322	162.228	155.694	3.23285	310.007	14.7235	21.0625	0	90.0694	175.274	0.762553	1.80272	71.1968	179.292	1.13135	0	242.981	80.3543	50.0218	62.6189	146.889	144.336	77.2613
VIT_00s0181g00190	1.90315	1.30369	0	0.905288	0.417923	1.67222	0.471575	0	2.82724	0.862429	0	0.738139	0.376216	0.688774	0.654894	4.0549	5.32893	1.54023	2.2897	1.17078	0.610959	1.22647	2.10392	0.509399	0.761313	0.956331	0.713289	2.99118	3.62415	3.23285	2.49457	1.47235	0.915762	0	0.818813	3.10219	1.90638	0.901361	2.6947	2.19901	1.13135	0	0.601438	0.61811	1.09537	0.372731	1.53009	3.007	3.12896
VIT_00s0181g00200	0.271878	0.217281	0	0.301763	54.33	14.0466	16.2693	44.1513	0	0.287476	0	36.1688	0	0	108.712	0	0	1.02682	0	0.19513	0	0	0	23.9417	34.4494	4.1441	44.9372	0	0	0	0	10.0611	10.9891	0	50.357	0.387773	0	0	0	0.293201	0	0	0	43.8858	32.861	35.0368	79.5646	0	0
VIT_00s0181g00210	10.8751	8.90852	3.68738	9.05288	15.8811	10.3677	8.25256	5.66043	12.5206	17.1048	18.7164	16.9772	21.8205	7.57651	8.95022	25.1831	27.8985	18.7394	12.3291	8.78084	7.63699	8.58531	7.71437	17.3196	16.7489	16.2576	4.27974	21.2902	22.0348	18.1039	20.6369	13.9873	10.0734	10.1727	9.00694	32.9607	10.2945	14.1213	16.1682	8.20963	11.0873	5.62437	14.4345	14.2165	12.4142	10.0637	8.41549	19.9411	19.2552
VIT_00s0181g00220	25.5566	17.3825	35.0301	25.3481	19.2244	26.0866	14.6188	14.7171	30.6958	25.7291	8.73434	22.1442	92.9254	29.6173	30.1251	28.8111	19.7484	15.4023	43.5043	25.9523	16.3432	20.2368	32.2601	17.829	19.0328	13.3886	22.8253	30.6156	27.9785	24.5696	22.4511	23.5576	41.2093	26.4489	24.5644	17.4498	56.0476	30.3458	28.3652	19.9377	34.3931	44.995	28.869	24.1063	20.0817	11.1819	16.0659	34.8179	49.3413
VIT_00s0181g00230	26.916	21.2935	17.6994	15.0881	22.5678	13.3777	12.2609	10.1888	19.3868	20.1233	11.2299	19.1916	30.8497	8.26528	10.9149	20.0611	21.0022	15.9157	14.2666	26.7328	27.6459	7.97208	10.5196	23.9417	14.6553	7.0131	10.6993	17.9471	23.9194	11.6382	12.4729	16.6866	24.7256	13.2245	8.59754	25.9808	25.9268	16.2245	12.6225	20.5241	29.4152	10.1239	12.0288	17.3071	13.5095	7.0819	17.596	19.6246	18.2924
VIT_00s0181g00240	43.7724	53.4511	64.5292	79.9672	48.897	43.8121	47.8649	53.208	38.3697	46.8586	54.9016	36.1688	43.2649	46.8366	36.2375	32.2258	37.3025	42.0995	43.152	46.8311	67.2055	64.3899	63.8189	47.8835	49.866	50.6856	49.9303	39.9411	32.0375	61.1008	61.4571	32.1463	37.5462	37.6389	46.6723	23.6542	53.76	60.6916	44.5334	41.6345	74.443	65.8052	92.6214	51.9213	50.0218	70.819	50.4929	49.6946	47.4158
VIT_00s0181g00250	17.6721	15.6442	12.5371	12.674	19.2244	24.4144	15.7978	15.8492	13.3284	16.2424	8.11046	18.4535	15.4249	33.7499	11.1332	20.4879	19.7484	12.8352	17.2608	15.8055	36.5048	25.7559	13.3248	19.3572	20.7458	18.8078	11.4126	14.0762	16.2362	17.1341	8.39083	17.6682	11.9049	24.4144	15.9669	13.1843	19.8264	10.5159	13.1898	15.2465	15.3864	44.995	10.8259	10.5079	13.1444	19.382	5.35531	12.8193	13.96
VIT_00s0181g00260	22.0221	24.77	18.0682	15.0881	20.8961	35.7855	18.3914	15.8492	44.4281	20.4108	13.7254	31.74	69.2238	15.153	18.7736	38.4149	26.9581	10.2682	14.2666	30.8305	29.0206	17.7839	13.3248	34.6391	27.4073	11.1572	9.98605	40.6449	35.6617	19.0738	11.7925	34.6002	53.1142	18.3108	18.4233	36.0629	69.011	27.9422	11.7716	28.0007	39.3711	35.996	8.42013	25.9606	43.0844	13.4183	23.7164	40.0405	45.0089
VIT_00s0184g00010	6.52508	11.0813	14.7495	8.75112	6.26884	5.68554	12.9683	7.9246	8.48172	13.3676	1.24776	8.11953	3.76216	3.44387	5.02086	5.12198	8.77706	12.5785	8.27814	5.65876	10.9973	9.81179	6.31176	3.56579	8.18411	8.2882	7.84618	6.15832	10.5825	5.81912	6.57659	5.644	6.41033	8.13814	4.09406	6.97992	3.05021	8.71315	6.24035	6.59702	7.01438	4.4995	9.623	6.1811	5.84196	8.20009	7.65044	9.49578	6.01724
VIT_00s0184g00020	10.3314	8.25667	13.2746	11.7688	6.68676	10.0333	9.19571	12.4529	6.05837	11.0678	13.7254	5.16697	10.9103	23.4183	9.82341	10.0305	10.9713	7.18772	13.0337	7.61006	13.8993	14.7177	14.7274	9.16918	10.4681	12.1135	13.5525	10.5571	7.39327	18.4272	9.7515	12.2696	10.9891	17.2935	13.5104	9.69434	10.6757	14.1213	9.92783	8.64943	12.6711	16.3107	14.4345	12.3622	11.3188	14.9093	8.41549	8.07141	10.109
VIT_00s0184g00030	55.4632	38.676	40.1925	25.9516	36.7772	30.4344	27.3513	20.3775	44.832	35.7908	23.0836	36.1688	39.1265	35.8162	22.9213	30.9453	37.616	25.9271	26.2435	53.6607	41.5452	39.2472	36.4679	42.7895	32.1655	26.1397	21.3987	30.6156	32.4724	23.5998	29.2545	27.7292	26.5571	38.6561	26.202	31.7974	26.6893	36.6553	23.9686	50.8704	47.5168	36.5584	32.4776	27.815	35.0517	35.7822	21.4212	30.07	30.5676
VIT_00s0184g00040	6.52508	2.39009	0	48.8856	10.866	7.35776	1.17894	2.26417	4.8467	2.87476	0.623881	4.42883	1.12865	0	4.36596	5.97564	6.58279	26.4406	31.3512	6.82954	2.74932	1.83971	77.1437	4.58459	7.61313	1.27511	18.5455	4.3988	5.21878	0.323285	11.5657	3.43548	1.83152	0	2.86585	7.3677	0.762553	0.600907	34.1801	5.27762	1.58389	1.68731	57.1366	3.09055	2.55586	0.745463	14.5358	9.65404	15.1634
VIT_00s0184g00050	10.3314	13.6887	14.3808	20.2181	12.1198	11.7055	12.4967	13.585	19.7907	16.2424	9.9821	8.85767	9.02919	6.19896	10.26	13.2318	14.4195	16.4291	18.3176	13.2688	12.8301	12.878	25.247	8.65978	13.323	6.69432	19.9721	14.4281	13.3369	11.6382	13.8335	15.9504	10.0734	10.1727	14.3292	15.5109	8.0068	9.31406	19.0047	12.461	11.3135	6.74925	18.0431	19.1614	8.39781	8.20009	13.7708	18.2002	12.7565
VIT_00s0184g00110	1.35939	0.217281	0.737477	6.03526	1.25377	0.668887	0.94315	1.13209	0	0.862429	0	0	0	0.688774	3.05617	0.213416	0.313466	4.36398	3.52261	0.975649	0.458219	0	6.31176	1.5282	0.380656	0	6.4196	0.87976	0.144966	0.323285	1.1339	0.245391	0.915762	0	3.27525	0	0	0	5.3894	0.733002	0.22627	0	4.21006	0.61811	0.730245	2.23639	3.06018	0.474789	0.481379
VIT_00s0184g00120	0.815635	0.217281	1.47495	3.62115	0.417923	0.668887	0.471575	0	0	0.71869	4.99105	0.738139	0	1.37755	1.09149	1.06708	0.626933	0.256704	3.17035	0.390259	0.15274	0	1.40261	1.0188	0.380656	0	1.42658	0.527856	0.724831	1.93971	2.04101	1.22696	1.83152	0	6.5505	1.16332	1.14383	0	1.70191	0.1466	0	1.68731	3.60863	2.47244	1.46049	1.86366	1.53009	0.158263	0.240689
VIT_00s0184g00180	0.543757	1.0864	0.737477	0.603526	1.67169	1.67222	0.471575	3.39626	0.807783	0.431214	0.623881	1.47628	0	0	0.218298	7.04272	4.70199	0.256704	1.05678	0.585389	1.06918	0	2.10392	2.03759	2.47427	0.637554	4.99303	4.7507	2.17449	0.323285	2.26779	0.245391	0	0	0	3.87773	1.52511	0.300454	2.55287	1.3194	0.452541	0	0.601438	1.85433	0.730245	0	0.765044	3.48179	4.09172
VIT_00s0184g00190	0.543757	2.17281	2.21243	2.11234	3.34338	2.3411	1.65051	0	0	2.87476	1.87164	3.69069	0.376216	0	0.218298	3.20124	3.13466	1.79693	0.528392	0.19513	0.458219	1.22647	3.50653	4.07519	2.85492	1.27511	2.13987	2.11142	1.59463	1.29314	2.04101	0.736174	3.66305	1.01727	2.86585	1.16332	2.28766	1.50227	1.13461	0.879603	2.48897	1.12487	1.80431	3.70866	3.65122	2.23639	2.29513	0.316526	2.40689
VIT_00s0184g00200	0.271878	0.869124	0.368738	0.603526	2.08961	4.01332	3.06524	2.26417	2.42335	1.58112	4.36717	0	1.12865	0	0.436596	1.06708	1.56733	3.33716	1.40904	0.780519	0.610959	0.613237	0.701306	2.54699	2.6646	2.55022	4.27974	1.75952	1.15973	4.2027	2.72135	0.245391	0	0	0.409406	1.93887	0.762553	0.300454	2.12739	1.0262	0.678811	1.12487	0.601438	5.56299	4.01635	5.59097	5.35531	1.58263	2.1662
VIT_00s0184g00210	4.35005	4.5629	10.3247	5.43173	30.0904	28.7621	38.9049	13.585	8.48172	23.7168	28.6985	2.21442	0.752432	5.51019	1.09149	5.54881	9.09052	9.49806	7.04522	2.53669	5.04041	6.7456	0.701306	24.4511	19.2232	35.0655	17.1189	13.0204	7.24831	37.8243	18.1423	1.71774	0.915762	6.1036	4.91288	10.8577	9.91318	7.81179	8.36775	3.81161	4.29914	10.6863	3.00719	17.3071	17.1607	51.0642	26.0115	9.49578	11.5531
VIT_00s0186g00010	3.8063	2.60737	2.21243	1.50881	4.17923	2.67555	4.95154	0	3.23113	3.16224	5.61493	3.69069	3.76216	2.75509	1.30979	3.84149	5.01546	2.82375	2.81809	3.51234	3.81849	1.22647	2.10392	5.09399	3.80656	6.37554	2.85316	3.34309	3.04429	6.14241	1.36067	3.92626	5.49457	3.0518	2.04703	4.26551	3.81276	2.70408	4.39661	4.10481	3.39406	0	4.8115	3.70866	4.38147	7.45463	0.765044	3.79831	4.09172
VIT_00s0186g00020	99.2356	111.9	231.199	153.899	96.5402	108.36	115.3	73.5855	67.046	81.3558	97.3255	104.078	111.36	225.229	114.607	81.5249	73.978	95.7507	108.849	94.6379	78.9665	195.009	123.43	106.464	68.7085	152.375	79.1751	73.5479	75.5273	122.848	97.7418	116.561	105.313	197.35	110.949	94.2289	90.3625	139.41	120.127	93.0913	127.164	235.661	107.657	97.0433	74.1198	202.766	114.757	87.2029	84.0006
VIT_00s0186g00080	33.9848	38.676	43.1424	33.1939	59.763	50.501	47.1575	37.3588	33.523	33.6347	49.9105	25.8349	35.7405	37.8826	30.9983	21.7684	34.4813	27.7241	25.8912	42.5383	31.3117	49.0589	28.0523	55.0151	35.7817	59.2925	49.217	37.4778	26.5288	54.9584	47.8504	33.864	33.8832	40.6907	33.5713	26.3686	48.8034	29.7449	28.6489	41.6345	36.4295	56.8062	39.6949	40.1772	39.4332	73.4281	42.8425	37.5083	33.6965
VIT_00s0186g00090	38.6067	34.9822	16.5932	43.1521	24.6574	13.0433	92.1929	66.793	28.2724	33.9222	9.35822	24.3586	10.9103	8.26528	95.3963	18.5672	5.64239	43.1263	21.8402	27.3182	26.8822	5.51913	39.9745	22.4135	15.7972	12.7511	50.6435	19.8826	13.3369	7.11226	42.1809	16.4412	18.3152	24.4144	51.5852	12.021	8.38808	16.8254	20.423	33.2783	27.3787	3.93706	44.5064	12.3622	15.7003	10.8092	39.7823	16.1428	16.6076
VIT_00s0187g00010	4.89381	4.5629	18.4369	34.401	37.613	43.8121	11.3178	14.7171	5.25059	6.89943	20.5881	11.8102	4.13838	66.1223	6.76724	6.61589	9.40399	46.9769	70.6284	4.09772	10.3863	101.184	5.61045	33.6203	12.9423	8.60698	19.9721	6.51022	20.1503	17.7807	11.339	3.19009	26.5571	8.13814	43.8065	31.0219	8.38808	12.3186	59.9925	5.27762	3.62033	33.1838	14.4345	9.27165	6.20708	38.7641	43.6075	7.59663	5.05448
VIT_00s0187g00020	0.271878	0	0	1.81058	0.417923	1.00333	0.707362	2.26417	0	0.287476	4.99105	0.738139	0.376216	8.26528	0	0	2.19426	2.31034	12.3291	0.19513	0	13.4912	0	1.0188	0.570985	0	1.42658	0.175952	0.434898	5.81912	0.453558	0.245391	2.74729	2.03453	1.63763	0.775547	0.381276	0.901361	4.68026	0.1466	0.452541	0.562437	0	1.23622	0.365122	2.98185	2.29513	0.316526	0.240689
VIT_00s0187g00040	1.63127	2.39009	1.10622	5.73349	4.17923	3.67888	3.06524	3.39626	2.42335	3.16224	13.7254	0.738139	3.38595	2.06632	0.654894	2.98782	7.83666	4.36398	8.45427	1.56104	3.97123	3.06618	7.71437	4.07519	2.47427	3.50655	2.85316	3.87094	6.95837	6.14241	3.62847	0.490783	1.83152	0	0.409406	2.71441	10.2945	5.70862	9.2187	1.61261	3.62033	4.4995	4.21006	1.85433	1.82561	4.47278	6.12036	4.11484	5.29517
VIT_00s0187g00110	27.7316	27.1601	49.7797	20.2181	33.0159	41.8054	34.8965	22.6417	52.102	53.758	28.0747	19.9297	40.6313	66.811	26.6324	28.8111	42.318	69.8236	48.7882	30.6354	52.3897	22.0765	23.1431	31.5827	33.4978	21.3581	39.9442	48.9147	41.6053	33.2983	41.9541	21.8398	47.6196	47.8116	39.7124	44.5939	44.6093	97.347	53.043	25.8017	27.8313	28.6843	26.4633	30.9055	33.2261	36.5277	42.8425	54.126	60.8944
VIT_00s0187g00120	2.17503	8.47396	24.7055	0.301763	6.26884	6.35443	10.3746	5.66043	3.23113	4.02467	4.99105	7.38139	10.5341	19.2857	1.30979	5.3354	4.07506	14.8889	2.2897	3.12208	56.8192	3.06618	0.701306	11.2068	5.51952	6.69432	3.56645	4.57475	4.20402	6.14241	3.85524	5.644	7.3261	42.7252	3.27525	5.42883	12.9634	64.2971	2.26922	2.93201	16.9703	30.3716	0.601438	0.61811	4.38147	11.1819	3.82522	3.79831	5.77655
VIT_00s0187g00130	8.70011	10.864	12.1684	12.0705	9.1943	24.4144	17.2125	35.0946	10.0973	8.19307	17.4687	13.2865	43.6411	26.1734	23.3579	17.2867	13.7925	8.47125	22.3686	10.9273	22.3	4.29266	5.61045	17.829	20.3651	14.6637	17.8322	12.8445	20.7302	18.1039	20.4101	28.9562	21.0625	50.8634	30.2961	15.8987	60.2417	47.4717	21.5576	7.33002	19.0067	37.6833	9.623	8.65354	23.0027	16.7729	31.3668	13.1358	14.4414
VIT_00s0187g00150	56.8226	60.1868	54.942	35.0045	46.8073	55.8521	42.9133	39.623	54.9293	47.2898	54.2777	57.5748	64.333	79.8977	47.8073	49.5125	45.1391	38.249	33.4648	44.6847	60.0267	62.5501	30.8575	56.0339	58.2404	53.5545	35.6645	45.7475	48.7086	54.6351	33.5633	50.796	69.5979	66.1224	48.7194	66.697	75.874	54.6825	32.1946	52.0432	51.3634	82.1158	27.0647	61.1929	42.7193	51.0642	32.8969	40.9901	45.731
VIT_00s0187g00170	0	0	0.368738	0	16.299	24.4144	23.343	22.6417	0	0.143738	0.623881	14.7628	28.2162	30.9948	18.337	0	0	0	0	0.19513	0	0	0	22.9229	25.1233	22.3144	22.8253	0	0	0	0	22.576	22.894	25.4317	22.108	0	0	0	0.141826	0	0.22627	0	0	18.5433	25.5586	32.0549	22.9513	0	0.240689
VIT_00s0187g00190	21.7503	26.7256	13.6433	15.9934	33.8517	29.7655	18.863	9.05668	18.9829	28.6039	6.86269	50.9316	80.8865	13.0867	22.9213	45.4576	22.5696	34.9118	25.0105	27.7084	28.4096	6.13237	16.13	63.1654	28.9299	8.60698	17.8322	22.8738	43.7798	6.14241	10.8854	45.3974	92.492	26.4489	25.3832	43.0429	32.4085	31.5476	34.0383	26.6813	33.2618	7.31168	19.246	37.0866	28.4795	10.0637	16.0659	25.9551	22.8655
VIT_00s0187g00200	10.0595	9.56036	17.6994	19.9163	14.2094	11.0366	11.082	12.4529	16.9634	13.7989	23.7075	10.3339	30.4735	13.0867	14.1894	10.8842	15.9868	14.8889	14.0904	14.4396	10.2336	9.81179	26.6496	9.16918	10.8487	20.7205	17.8322	14.604	12.4671	18.7505	8.39083	18.8951	15.568	19.3281	8.59754	15.1232	10.2945	22.534	18.0119	12.3144	11.3135	7.87412	16.2388	12.3622	12.4142	12.6729	6.12036	18.042	15.6448
VIT_00s0187g00210	56.2788	46.2808	37.9801	78.4583	63.5243	47.491	43.3849	55.4722	42.4086	48.871	34.9374	59.7892	42.8886	33.0611	31.4349	64.2382	56.7374	60.8389	68.5148	61.0756	47.8075	39.8604	56.1045	46.8647	51.9596	16.2576	87.7346	52.4337	58.4213	34.9147	51.2521	45.3974	64.1033	24.4144	47.9006	62.4315	31.2647	24.3367	67.5093	59.9596	36.4295	27.5594	72.774	56.8661	35.782	57.7734	57.3783	51.2772	49.8227
VIT_00s0187g00220	32.6254	41.9352	37.6113	33.4957	24.2395	19.3977	15.7978	23.7738	28.2724	34.3534	49.2866	18.4535	18.8108	22.7295	18.1187	36.7075	52.9758	37.9923	38.0442	37.8552	46.7384	39.8604	39.2732	19.8666	21.8877	22.9519	8.55947	38.8854	45.9543	47.5228	34.2436	22.3306	12.8207	19.3281	22.108	36.4507	33.5523	34.5522	47.5118	34.4511	41.6338	57.3686	31.2748	23.4882	24.0981	30.9367	14.5358	28.8039	38.0289
VIT_00s0187g00240	45.6756	46.9327	36.8738	37.1168	32.598	22.0733	19.3346	29.4342	46.0436	43.5526	9.35822	10.3339	17.3059	2.75509	7.64043	20.9148	10.3444	16.9425	12.5053	50.3435	48.724	6.13237	40.6758	45.8459	23.9814	9.24454	16.4057	38.0056	22.0348	12.2848	21.0905	10.0611	19.231	5.08634	6.5505	12.7965	37.7464	16.8254	13.6153	49.6976	54.9837	15.1858	34.282	25.3425	25.1934	8.94555	18.3611	33.5518	38.2696
VIT_00s0187g00250	2.4469	1.30369	2.21243	7.84583	2.92546	1.67222	1.65051	3.39626	1.61557	0.574952	1.24776	0	1.88108	0.688774	0.654894	1.06708	1.25387	2.31034	0.528392	1.9513	1.5274	1.22647	7.01306	2.03759	0.951641	4.1441	2.13987	1.58357	1.15973	1.29314	0.680337	0.981566	0	2.03453	0.818813	1.55109	1.90638	0.901361	1.27644	1.1728	1.13135	1.12487	3.00719	3.09055	2.55586	2.98185	0.765044	2.37395	2.40689
VIT_00s0187g00260	3.26254	4.78018	0.737477	3.31939	2.92546	3.00999	0.94315	3.39626	2.42335	3.30598	0.623881	3.69069	0.376216	3.44387	3.27447	6.18906	2.8212	0.256704	2.2897	3.90259	6.10959	16.5574	1.40261	2.54699	1.52263	0.637554	2.13987	4.3988	4.49395	0	0.453558	2.9447	0.915762	0	0.818813	6.97992	3.81276	1.20181	0.567305	4.98442	3.8466	15.1858	0.601438	3.70866	3.65122	3.35458	0.765044	2.53221	3.12896
VIT_00s0187g00270	6.52508	4.34562	5.89981	6.33702	6.68676	7.35776	7.78099	10.1888	9.6934	13.5114	13.1015	8.11953	4.51459	17.2193	6.33064	12.805	15.3598	12.0651	19.7266	2.53669	3.0548	5.51913	4.20784	17.3196	11.61	14.345	9.98605	13.0204	18.1208	17.4574	11.339	8.83409	2.74729	10.1727	10.2352	17.062	6.86297	18.6281	18.2956	2.93201	2.03643	7.31168	4.8115	7.41732	9.49318	15.282	6.8854	21.5238	10.831
VIT_00s0187g00280	2.17503	2.60737	2.94991	1.20705	3.7613	6.35443	9.19571	3.39626	9.28951	9.0555	20.5881	6.64325	6.39568	12.3979	11.1332	14.9391	18.181	16.6858	10.0394	2.53669	3.20754	0.613237	1.40261	4.58459	5.13886	4.46288	7.13289	11.7888	12.6121	24.8929	12.2461	10.5518	10.9891	7.12087	10.2352	13.1843	9.53191	15.924	9.2187	3.22521	2.71524	1.68731	1.20288	7.41732	6.5722	11.1819	7.65044	11.8697	9.38689
VIT_00s0187g00290	5.43757	6.73571	7.37477	2.4141	7.52261	6.68887	11.7894	5.66043	12.9245	23.573	11.2299	14.7628	13.92	25.4846	8.73192	13.4452	11.5983	14.1187	9.15879	4.29285	6.41507	11.6515	0.701306	14.7726	12.181	5.73799	5.70632	13.1964	14.3516	15.5177	9.7515	10.3064	19.231	4.06907	6.95991	13.9598	17.5387	14.1213	8.08409	5.86402	8.59828	5.06193	3.60863	7.41732	13.1444	5.21824	6.8854	9.02099	10.831
VIT_00s0187g00300	0.271878	0	0	0.301763	12.9556	9.02997	7.30941	6.79251	21.8101	23.2856	37.4329	14.7628	13.92	22.7295	7.42214	23.6892	24.7638	22.59	20.0789	0	1.37466	1.22647	0	15.282	13.894	9.24454	9.27276	23.7535	22.1798	37.1777	15.8745	12.7604	14.6522	9.1554	10.2352	21.3275	33.9336	15.924	16.5937	0.439801	0.22627	0	0	11.7441	11.6839	14.1638	3.82522	14.4019	17.5703
VIT_00s0187g00310	14.4096	13.906	21.7556	21.1234	9.61222	10.7022	8.95992	12.4529	3.23113	5.31831	5.61493	8.11953	3.00973	19.9744	8.95022	3.41465	5.95586	3.33716	5.98844	14.2445	16.0377	23.9162	19.6366	13.2444	10.4681	18.4891	11.4126	2.63928	4.34898	7.75883	3.40169	7.11635	12.8207	11.1899	7.36932	6.59215	2.66893	6.30952	6.09853	12.461	10.6347	33.7462	24.6589	11.126	10.5885	19.0093	10.7106	6.33052	5.77655
VIT_00s0187g00320	8.97198	8.90852	10.3247	7.54407	10.4481	6.35443	12.9683	4.52834	0.403892	1.58112	0.623881	3.69069	1.50486	2.06632	3.71107	1.92074	0.626933	1.79693	0.352261	8.97597	9.31713	10.425	10.5196	7.13158	7.23247	6.05676	5.70632	0.175952	0.724831	1.61642	2.26779	2.45391	2.74729	3.0518	1.63763	0.775547	0.381276	1.50227	0.141826	7.62323	10.4084	15.7482	12.0288	6.1811	6.20708	7.82736	5.35531	0.316526	0.240689
VIT_00s0187g00330	3.53442	4.99746	6.26855	2.71587	3.34338	3.34444	3.53681	2.26417	0	0	0	0	0	0.688774	0	0	0	0	0	3.12208	5.49863	5.51913	2.80523	2.54699	5.32919	3.18777	0.713289	0	0	0	0	0	0	0	0	0	0	0	0	3.95821	5.43049	6.18681	1.80431	3.70866	3.2861	4.47278	2.29513	0	0
VIT_00s0187g00340	94.3418	120.808	169.251	87.813	112.003	102.005	83.4688	86.0385	85.625	132.814	147.236	101.125	162.149	157.04	57.6307	82.5919	112.221	108.329	112.547	84.1009	121.275	144.724	91.8711	91.6918	111.532	109.659	106.28	92.1989	96.4025	141.922	61.0036	86.3778	111.723	171.918	90.8882	82.9835	133.065	127.092	90.9106	82.6827	146.849	197.415	76.984	110.024	129.253	127.474	71.1491	77.8654	91.9434
VIT_00s0187g00350	133.22	156.225	169.988	78.4583	124.123	120.734	100.445	44.1513	127.226	152.362	79.2329	139.508	186.227	117.78	71.3835	107.562	100.309	91.3868	71.3329	133.859	201.769	86.4664	80.6502	125.821	108.868	94.6768	57.0632	113.841	111.769	92.1361	82.094	142.572	168.5	118.003	77.3778	102.76	136.116	161.344	57.0141	147.187	210.431	130.485	87.8099	123.622	110.997	101.756	74.2093	98.9144	110.476
VIT_00s0187g00360	110.654	199.247	160.401	138.811	140.004	166.218	334.818	400.758	123.591	333.472	384.311	135.818	93.6778	39.2601	455.152	103.08	208.142	252.084	135.268	103.614	140.521	28.2089	91.8711	101.37	161.779	191.904	321.694	159.413	164.826	357.553	432.241	85.887	141.943	220.747	296.82	88.4123	109.045	210.618	102.966	101.594	118.792	69.7422	110.665	101.37	185.482	338.813	106.341	129.301	150.672
VIT_00s0187g00380	9.78762	10.4295	7.00603	5.12997	12.1198	10.7022	6.13047	5.66043	16.5596	10.9241	13.7254	16.2391	12.7914	5.51019	6.76724	17.2867	18.808	3.08045	4.75553	10.537	8.85891	6.7456	4.20784	9.16918	14.4649	12.7511	3.56645	21.4661	13.4818	10.0218	7.93727	19.8767	9.15762	11.1899	9.82576	11.2454	13.7259	11.4172	5.53122	11.1416	11.0873	10.6863	4.21006	14.8346	19.7166	9.69102	4.59027	13.4524	15.6448
VIT_00s0189g00010	1.08751	0.217281	0.737477	5.43173	1.67169	0.334444	2.12209	2.26417	0.807783	0.574952	0	0.738139	0	0	3.92937	0.853663	0.313466	3.33716	6.3407	1.36591	0.30548	0	6.31176	1.0188	0.761313	0	2.85316	1.40762	0.724831	0	5.4427	0.245391	0	0	3.27525	0.775547	0	0	3.97113	0.879603	0	0	5.41294	1.23622	0	0	4.59027	2.69047	0.722068
VIT_00s0189g00020	64.707	107.771	176.257	161.141	91.5251	94.3131	123.553	96.2273	70.681	113.697	92.9583	81.9334	124.904	164.617	92.3401	70.8541	85.5763	176.613	153.057	78.247	119.595	126.327	146.573	97.2952	83.5541	153.969	139.091	91.3191	86.5448	94.3991	99.3292	95.4573	92.492	125.124	113.406	81.8202	86.5497	268.005	181.821	75.3527	117.208	114.175	187.047	97.0433	83.613	157.293	140.003	111.101	75.0951
VIT_00s0189g00030	68.5133	60.1868	50.5172	44.3591	77.3157	77.5909	46.4501	66.793	58.1604	55.4829	66.1314	72.3376	91.7968	57.857	61.5601	68.2931	64.5741	40.3026	51.9585	68.6857	53.4589	68.6825	40.6758	89.1448	74.4183	59.6113	51.3568	62.287	65.3797	76.6184	56.6948	77.0529	89.7447	89.5195	65.9144	72.9014	106.376	80.5216	45.2426	68.9022	68.1074	69.1798	40.8978	69.8465	82.1525	42.4914	50.4929	50.3276	57.0434
VIT_00s0189g00050	0.543757	1.0864	22.1243	3.31939	1.67169	1.33777	17.6841	5.66043	4.44281	0.431214	28.0747	0	7.52432	13.0867	3.92937	0.640248	0	11.8084	1.76131	0.585389	1.83288	3.06618	6.31176	0.509399	2.28394	25.1834	4.27974	2.28738	1.73959	34.9147	11.339	1.22696	4.57881	16.2763	3.27525	0.387773	3.81276	21.0317	3.54566	1.0262	2.71524	6.74925	4.21006	0.61811	1.46049	21.6184	13.0058	3.79831	2.88827
VIT_00s0189g00080	20.119	27.1601	22.493	18.4075	15.4631	14.0466	13.4399	13.585	16.5596	24.0043	12.4776	14.0246	12.4151	30.9948	14.8443	12.3781	15.9868	15.9157	13.9143	16.586	26.5767	34.3413	11.9222	14.2632	17.3199	14.345	15.6924	21.818	15.3664	12.9314	15.421	13.7419	10.0734	14.2417	11.4634	18.2254	21.3515	19.229	16.1682	17.7387	25.5686	32.0589	12.0288	16.689	17.5259	23.1093	16.0659	21.3655	19.4958
VIT_00s0189g00090	6.52508	7.38755	7.00603	5.12997	6.68676	8.69553	7.30941	4.52834	7.27005	5.31831	12.4776	7.38139	10.1578	6.88774	8.51363	7.68297	6.89626	2.82375	3.52261	7.61006	5.95685	9.19855	3.50653	9.67858	7.99379	9.88209	2.85316	7.03808	5.50871	9.69854	4.53558	7.36174	10.9891	15.259	6.95991	5.8166	9.15063	3.60544	4.96392	6.59702	5.43049	3.93706	7.81869	8.65354	8.03269	11.5547	7.65044	9.33752	7.94275
VIT_00s0193g00080	0.543757	0.217281	0	2.11234	1.67169	1.33777	0.707362	0	2.01946	0.71869	2.49553	1.47628	3.00973	0	0.654894	0.213416	0.313466	0.513409	0.528392	0.780519	0	0.613237	0.701306	1.5282	0.761313	0.956331	2.13987	1.58357	0.434898	2.58628	2.26779	1.22696	2.74729	0	5.73169	0.387773	3.05021	0.300454	0.283652	0.586402	0.22627	0.562437	0.601438	0.61811	1.46049	1.11819	3.06018	3.95658	0.722068
VIT_00s0193g00110	1.35939	3.91106	11.7996	6.63878	10.866	16.7222	8.72414	5.66043	0	0	0.623881	11.0721	11.6627	8.26528	3.27447	15.3659	8.46359	19.5095	16.204	3.12208	1.83288	3.06618	4.90914	12.2256	11.9907	4.1441	9.27276	0.175952	16.8161	0	0.680337	5.15322	8.24186	9.1554	10.6446	20.1642	1.52511	6.91043	15.8845	4.54462	2.71524	1.12487	1.80431	12.3622	12.049	7.45463	8.41549	0.791315	0.962758
VIT_00s0193g00160	13.0502	10.2122	28.0241	17.5022	5.85092	11.7055	9.4315	6.79251	13.3284	14.2301	21.8358	2.21442	1.50486	1.37755	1.09149	2.98782	1.8808	7.44443	4.22713	16.1958	9.16439	10.425	20.3379	8.65978	7.4228	6.05676	11.4126	12.3166	3.04429	17.7807	14.5139	2.9447	3.66305	0	3.68466	2.71441	18.6825	1.20181	4.11296	16.2727	13.1237	5.62437	17.4417	10.5079	7.66757	10.4365	12.2407	16.1428	13.96
VIT_00s0194g00010	8.70011	7.17027	16.5932	19.0111	11.2839	6.01998	18.863	14.7171	5.65448	8.04933	11.2299	3.69069	1.88108	6.88774	17.6821	8.1098	6.89626	13.862	17.4369	10.3419	7.33151	12.2647	13.3248	12.2256	6.28083	14.9825	24.2518	5.98237	6.08858	11.315	17.462	4.90783	6.41033	10.1727	20.4703	7.75547	3.43149	16.8254	19.572	8.79603	8.37201	8.43656	13.2316	9.27165	10.2234	16.7729	35.9571	9.17926	8.18344
VIT_00s0194g00020	51.1131	41.9352	20.6494	24.141	50.1507	48.4943	37.2544	35.0946	77.9511	53.1831	30.5702	34.6925	66.5903	5.51019	20.3017	42.2563	32.6005	23.6168	22.7208	58.5389	29.0206	15.3309	25.247	71.8252	44.5368	23.5895	35.6645	61.9351	39.5757	26.5093	25.8528	42.4527	63.1876	18.3108	17.6045	32.9607	56.4289	22.2336	24.9614	61.8654	44.5753	9.56143	24.0575	46.3583	39.4332	24.2275	43.6075	67.8948	67.393
VIT_00s0194g00030	74.7665	126.023	404.506	226.02	142.094	170.901	242.625	185.662	177.308	209.426	834.129	144.675	156.13	603.366	153.682	135.732	211.59	334.999	314.041	80.3934	144.95	245.295	244.055	123.784	168.821	338.222	253.931	152.374	154.534	755.839	260.116	161.713	180.405	340.784	261.611	126.802	134.209	364.751	239.119	79.0177	103.406	248.597	226.742	179.87	170.512	396.214	205.797	167.601	249.114
VIT_00s0194g00040	0	0	0	0	1.67169	1.67222	0.94315	5.66043	2.01946	1.58112	1.87164	0	0	0	0	2.13416	1.56733	2.56704	2.99422	0	0	0	0	1.5282	2.47427	1.59389	0.713289	2.81523	4.63892	2.26299	4.08202	0.245391	0	0	0.409406	2.71441	5.71914	1.20181	2.12739	0.293201	0	0	0	3.09055	4.38147	1.86366	4.59027	1.2661	2.1662
VIT_00s0194g00050	2.71878	1.30369	2.21243	2.11234	2.50754	3.00999	1.41472	2.26417	3.23113	1.58112	1.87164	3.69069	4.13838	0	3.92937	1.2805	2.50773	1.28352	3.69874	0.780519	2.2911	0.613237	0.701306	4.58459	3.23558	1.27511	4.99303	2.28738	2.02953	3.23285	1.81423	2.9447	2.74729	1.01727	2.45644	2.32664	2.28766	0	3.97113	1.3194	2.71524	1.12487	0.601438	3.70866	2.55586	1.86366	3.82522	1.74089	1.92552
VIT_00s0194g00070	11.6908	9.99492	1.10622	5.12997	9.1943	8.36109	1.17894	6.79251	10.5012	10.2054	3.74329	17.7153	18.4346	4.82142	4.36596	14.2989	14.7329	5.6475	16.3801	9.1711	13.4411	13.4912	2.10392	12.2256	14.2746	10.2009	4.99303	9.50141	16.3812	3.23285	6.12304	15.7051	15.568	3.0518	10.2352	18.2254	22.4953	3.60544	15.8845	9.08923	12.2186	7.87412	6.01438	17.3071	15.7003	5.9637	3.82522	9.17926	13.7193
VIT_00s0194g00080	135.124	40.8488	7.74351	38.0221	109.078	62.5409	23.1072	26.038	139.746	120.74	15.597	78.9809	18.4346	5.51019	45.6243	123.995	105.325	23.6168	46.8507	120.2	46.7384	7.35884	41.3771	53.9963	64.3309	18.1703	27.8183	127.917	91.3286	13.578	34.4704	55.2131	43.9566	5.08634	29.4773	114.005	22.114	7.21089	46.0935	112.736	17.6491	3.37462	39.6949	103.224	52.9427	24.2275	22.9513	128.984	92.9061
VIT_00s0194g00090	10.3314	12.385	21.0181	17.5022	12.1198	12.7089	19.8061	13.585	14.5401	18.9734	14.3493	19.1916	17.3059	17.2193	12.8796	13.2318	17.5541	12.0651	16.3801	10.7321	16.4959	20.85	16.13	11.2068	13.5133	14.6637	10.6993	14.4281	12.4671	20.6902	14.9674	13.4965	17.3995	13.2245	16.7857	12.4088	21.7327	21.6327	13.1898	11.1416	14.255	20.2477	14.4345	9.88976	12.049	16.7729	6.8854	19.3081	14.6821
VIT_00s0194g00100	49.4819	48.2364	42.4049	33.1939	43.464	37.7921	30.1808	31.6984	52.5059	30.185	37.4329	50.9316	58.3135	66.811	34.9277	56.3418	52.0354	29.521	37.1636	45.6604	50.4041	39.8604	33.6627	51.4493	43.2045	21.9956	29.2449	48.2109	47.114	30.3888	33.7901	39.508	33.8832	52.8979	39.7124	54.6761	71.6799	29.7449	40.4205	51.4568	55.21	57.931	31.2748	42.0315	39.7983	26.8367	36.7221	47.6372	51.0262
VIT_00s0194g00110	35.3442	58.6658	99.9281	23.8393	36.3593	58.8621	28.7661	20.3775	33.9269	31.3349	51.7821	34.6925	75.6195	126.734	21.3932	32.866	36.3621	15.9157	34.5216	45.4652	112.569	79.7208	28.0523	54.5057	52.1499	46.5415	27.105	35.0144	41.7502	50.7557	19.0494	51.5322	50.3669	54.9324	24.155	39.1651	91.125	92.5397	30.6345	41.7811	87.3404	184.479	19.8474	50.685	71.9291	53.6733	13.0058	33.077	26.4758
VIT_00s0194g00120	0.271878	2.17281	0.737477	0	0.835845	2.67555	0	0	2.82724	12.5052	3.11941	0	0	1.37755	0.654894	0.213416	2.50773	3.33716	5.10779	0.390259	3.0548	0	0.701306	1.0188	2.6646	0.318777	0.713289	1.05571	1.30469	3.87941	3.62847	0.736174	0.915762	2.03453	0.818813	0.775547	3.05021	1.20181	1.84374	0	1.81016	1.12487	0.601438	0.61811	2.92098	1.11819	0.765044	1.42437	2.1662
VIT_00s0194g00130	40.238	47.3672	49.7797	31.6851	44.2998	58.1932	46.2143	49.8118	50.4864	49.1584	58.021	52.4079	49.2843	39.2601	43.223	47.8051	71.4703	44.1532	36.2829	36.4893	57.5829	53.9648	39.2732	52.9775	55.0049	62.1615	40.6575	48.9147	46.969	70.476	52.8395	65.5195	32.9674	47.8116	48.7194	44.5939	58.7166	51.3776	37.5839	40.1685	48.1956	43.8701	28.869	54.3937	61.7057	60.0098	42.8425	49.0615	49.582
VIT_00s0194g00140	13.8658	11.5159	11.4309	10.8635	16.7169	3.67888	10.8462	6.79251	16.5596	15.38	4.36717	10.3339	7.14811	1.37755	12.2247	10.8842	9.40399	12.0651	9.15879	15.4152	10.539	2.45295	16.13	13.2444	9.32608	4.46288	7.13289	14.9559	7.82817	4.52598	12.2461	7.60714	10.0734	9.1554	6.95991	6.59215	10.6757	6.00907	11.3461	15.2465	7.69319	0.562437	16.2388	12.3622	10.9537	4.84551	10.7106	16.1428	13.4786
VIT_00s0194g00160	7.06884	3.25921	2.21243	9.35465	0	0	0	0	12.1167	15.9549	3.11941	13.2865	1.12865	3.44387	13.5345	12.5915	5.01546	20.2796	9.68718	5.85389	1.98562	0	9.11698	0	0.190328	0	0	12.3166	6.66844	3.55613	8.39083	8.09792	12.8207	11.1899	10.2352	9.30656	1.52511	5.10771	8.93505	7.18342	1.58389	0	5.41294	0	0	0	0	12.661	8.42413
VIT_00s0194g00180	0	40.8488	93.2908	4.52644	0	22.4077	45.2712	12.4529	0	0.287476	86.7195	2.21442	47.4032	400.177	14.8443	0	3.13466	2.31034	18.1415	0.19513	12.8301	337.893	38.5719	4.07519	11.61	272.554	2.85316	0	8.1181	76.6184	1.81423	44.4159	6.41033	244.144	29.8867	1.16332	7.62553	206.111	22.834	0.1466	100.917	372.333	14.4345	3.09055	58.4196	169.22	3.06018	0	0.481379
VIT_00s0194g00190	2.17503	9.77764	14.7495	9.35465	2.50754	1.67222	20.7493	20.3775	1.61557	5.74952	8.73434	3.69069	6.01946	22.7295	16.3724	4.26832	2.50773	4.10727	3.69874	2.73182	4.88767	20.2368	7.01306	3.56579	3.61624	19.4454	17.1189	3.69499	1.88456	10.6684	14.5139	8.09792	2.74729	22.3799	13.101	3.10219	2.66893	30.6463	4.11296	3.07861	15.1601	18.5604	4.8115	3.70866	4.01635	29.0731	14.5358	1.42437	2.1662
VIT_00s0194g00200	6.2532	6.08387	8.84972	7.54407	6.26884	5.3511	6.83784	9.05668	6.86616	4.02467	4.99105	5.90511	8.27676	4.13264	9.82341	7.46955	5.64239	6.41761	7.92588	7.2198	4.88767	6.7456	8.41568	8.15038	7.61313	7.33187	7.84618	9.32546	5.65368	8.4054	6.57659	10.0611	7.3261	2.03453	10.6446	10.0821	9.15063	5.10771	4.53844	6.74362	7.46692	6.18681	7.21725	7.41732	8.03269	5.9637	16.831	7.2801	7.46137
VIT_00s0194g00210	27.1878	21.0762	1.10622	12.674	19.2244	10.3677	4.24417	26.038	0	0	0	11.0721	2.2573	0	10.9149	13.2318	12.8521	4.36398	5.81231	26.1474	14.0521	1.83971	10.5196	9.67858	14.8456	0.318777	22.112	0	10.2926	0	0	5.644	6.41033	0	6.1411	11.2454	0	1.20181	5.53122	25.9483	15.8389	1.12487	12.6302	25.9606	14.2398	0.745463	15.3009	0	0
VIT_00s0194g00220	0.271878	1.30369	3.31865	1.20705	0	0	1.65051	0	0.403892	1.29364	0	1.47628	0.752432	0	5.23915	0.213416	0	2.31034	2.11357	0.780519	0.610959	0	2.10392	0.509399	0.761313	0.956331	3.56645	0.527856	0.724831	0.969854	3.40169	0.736174	0	1.01727	2.04703	0.387773	0.381276	0.901361	3.97113	0.1466	0.22627	1.68731	1.80431	0	0.730245	0.372731	3.06018	1.10784	0
VIT_00s0194g00250	0	0	0	0	3.34338	1.00333	0	4.52834	22.214	12.2177	0.623881	26.573	9.78162	0.688774	25.1043	5.97564	5.64239	2.05364	1.40904	0	0.458219	0	0	1.5282	2.6646	0	4.27974	16.3635	5.21878	0.323285	12.9264	12.0242	16.4837	1.01727	21.2891	6.59215	3.81276	0.300454	2.41105	0	0	0	0	1.85433	1.82561	0	0	21.8403	9.86827
VIT_00s0194g00260	17.6721	39.1106	22.8618	9.65641	16.7169	34.4477	29.2376	32.8305	31.5035	35.9345	46.7911	19.1916	26.7113	9.64283	22.0481	22.4087	27.2716	14.1187	6.3407	16.3909	34.9774	36.7942	7.01306	36.6767	38.256	48.4541	29.9582	30.9676	24.3543	42.027	21.3172	28.22	19.231	21.3626	24.9738	19.7764	28.977	65.4989	7.51679	17.2989	33.7143	22.4975	10.8259	18.5433	60.9754	39.8823	21.4212	25.3221	28.4014
VIT_00s0194g00270	28.0035	20.2071	25.8117	77.8548	26.3291	14.0466	22.6356	32.8305	37.158	23.1418	28.0747	26.573	13.1676	20.6632	41.2583	23.4757	34.7948	39.2758	36.459	31.4159	20.0089	21.4633	71.5332	18.8478	22.6491	37.2969	49.9303	31.1435	27.9785	22.6299	19.503	20.3675	11.9049	12.2072	24.155	22.4909	9.91318	15.924	46.8026	31.0793	18.7804	7.31168	72.1725	19.7795	23.0027	36.9004	25.2465	66.6287	34.4186
VIT_00s0194g00310	2.4469	1.30369	1.47495	3.92292	2.50754	1.67222	3.53681	2.26417	0	0.143738	0	4.42883	1.88108	1.37755	2.40128	0.426832	1.25387	1.28352	0.352261	3.70746	1.37466	3.67942	3.50653	4.07519	1.3323	3.18777	4.27974	0	1.59463	0	0.226779	0.981566	0.915762	0	3.27525	0.775547	0	0.901361	1.56009	2.34561	1.58389	2.24975	3.60863	0.61811	2.55586	2.98185	2.29513	0	0
VIT_00s0194g00330	14.1377	15.8615	105.828	41.3415	51.4045	24.7488	71.6794	181.134	16.9634	32.1973	65.5075	33.2162	1.50486	9.64283	76.6226	36.2807	47.3334	163.777	90.8834	9.75649	18.6343	17.1706	14.7274	21.3947	34.2591	20.7205	226.113	36.0702	35.8066	55.2817	63.4981	14.4781	22.894	7.12087	203.475	102.76	1.52511	204.008	82.5429	9.23583	1.58389	5.62437	16.8403	46.9764	17.891	89.8283	226.453	28.0126	25.9945
VIT_00s0194g00340	2.71878	1.52097	1.47495	6.94055	3.34338	1.33777	2.82945	11.3209	2.01946	3.0185	1.24776	8.11953	0	0	15.9358	6.40248	10.0309	7.70113	4.5794	0.975649	3.97123	0.613237	0.701306	1.5282	1.52263	0.318777	12.8392	2.11142	3.33422	1.29314	7.25693	5.8894	2.74729	1.01727	20.4703	3.10219	0.762553	0.901361	5.24757	1.75921	1.13135	0	4.21006	5.56299	2.92098	0.372731	17.596	0.949578	2.40689
VIT_00s0198g00140	10.6033	10.864	13.2746	13.5793	9.61222	9.02997	8.95992	15.8492	6.46226	8.33681	8.11046	6.64325	10.9103	4.13264	12.8796	4.69515	7.52319	6.93102	8.27814	10.537	10.539	11.6515	17.5327	13.7538	8.7551	8.2882	8.55947	11.9647	6.23354	11.9615	11.5657	6.87096	5.49457	6.1036	11.4634	9.30656	8.76935	5.10771	8.6514	9.96883	10.4084	11.8112	9.02157	11.126	10.5885	8.57282	16.831	12.8193	10.5903
VIT_00s0198g00150	5.70944	6.08387	8.84972	16.597	6.26884	9.69886	6.36626	11.3209	5.25059	8.04933	8.11046	8.11953	9.02919	1.37755	11.7881	7.04272	7.20973	3.59386	7.57362	8.19545	8.85891	7.35884	11.9222	8.15038	6.66149	5.41921	7.84618	8.62165	6.81341	11.315	12.0193	5.39861	10.0734	3.0518	8.18813	9.69434	14.1072	4.5068	7.37496	7.76983	6.33557	8.999	11.4273	7.41732	5.47683	5.59097	13.0058	7.75489	10.3496
VIT_00s0198g00170	2.99066	2.39009	1.84369	3.62115	1.67169	2.3411	1.41472	2.26417	4.03892	1.29364	2.49553	0.738139	1.88108	2.75509	0.654894	1.70733	0.940399	0	1.40904	3.51234	1.98562	4.90589	2.10392	1.0188	4.37755	2.55022	2.13987	2.46333	1.88456	4.52598	0.680337	2.45391	1.83152	1.01727	1.22822	0.387773	7.62553	1.80272	2.55287	4.39801	2.03643	3.93706	3.00719	1.23622	0.730245	1.86366	2.29513	2.37395	3.61034
VIT_00s0198g00180	3.8063	3.47649	5.89981	3.92292	2.50754	1.67222	2.82945	1.13209	2.01946	3.16224	3.74329	1.47628	1.12865	2.75509	0.218298	1.92074	1.25387	1.28352	0.880653	3.31721	2.2911	7.35884	3.50653	2.54699	0.951641	3.18777	0.713289	2.46333	1.01476	2.58628	2.26779	1.22696	0	1.01727	0.818813	2.71441	5.33787	3.00454	0.992783	2.78541	5.43049	8.43656	4.21006	3.09055	1.46049	2.98185	1.53009	2.21568	2.88827
VIT_00s0199g00020	5.43757	6.08387	6.26855	6.03526	10.866	16.3877	13.2041	4.52834	9.6934	14.2301	11.2299	7.38139	12.7914	13.7755	8.51363	11.0976	16.3002	9.49806	5.46005	5.46363	8.55343	3.06618	5.61045	8.65978	15.2263	14.345	12.1259	8.97355	11.5973	18.7505	8.16405	11.7788	4.57881	10.1727	11.8728	9.30656	11.8196	11.7177	8.50957	5.13102	8.14573	5.62437	1.20288	11.126	6.5722	15.6547	7.65044	14.0854	12.5159
VIT_00s0199g00030	32.6254	28.2465	17.3307	22.6322	37.1951	22.4077	21.9282	23.7738	36.3502	28.0289	9.9821	28.0493	33.8595	10.3316	21.6115	29.8782	18.4945	22.3333	16.9085	33.1721	25.0493	7.35884	24.5457	35.1485	30.8332	8.60698	20.6854	33.7828	24.6442	14.2245	24.9457	30.9193	31.1359	21.3626	17.6045	32.9607	33.9336	11.1168	15.7427	32.2521	23.7584	11.8112	25.2604	35.2323	23.0027	10.4365	18.3611	29.4369	33.6965
VIT_00s0199g00070	2.4469	1.30369	0.737477	4.82821	4.59715	4.68221	0.94315	2.26417	5.25059	2.01233	0.623881	2.95256	2.2573	1.37755	3.49277	6.82931	4.70199	1.79693	3.17035	4.87824	0.458219	0.613237	1.40261	3.56579	5.13886	0.956331	9.98605	8.26974	5.21878	0.323285	3.17491	2.9447	2.74729	0	5.32228	4.65328	3.05021	0	3.82931	1.466	1.13135	0	3.60863	1.85433	3.65122	1.49093	5.35531	7.59663	4.5731
VIT_00s0199g00080	6.2532	7.82211	3.31865	7.24231	4.59715	5.01665	1.65051	2.26417	5.25059	3.59345	2.49553	5.16697	4.51459	0.688774	1.52809	5.12198	2.8212	6.67431	8.10201	6.24415	5.49863	0	4.90914	6.11278	3.61624	4.78166	4.27974	5.27856	3.76912	2.58628	1.58745	3.19009	3.66305	1.01727	2.86585	5.8166	3.81276	3.00454	8.50957	8.35623	4.97795	0	3.60863	3.09055	3.2861	0.372731	0.765044	5.22268	9.38689
VIT_00s0199g00110	5.98132	2.82465	3.31865	1.81058	0	0	0.235787	0	0	0	0	0	0	0	0	30.5185	37.616	46.7202	28.5332	6.82954	3.0548	14.7177	2.80523	0	0	0	0	0	18.4107	0	0	0.245391	0	0	0	20.1642	0	27.0408	31.4854	5.86402	1.58389	2.24975	5.41294	0	0	0	0.765044	0	0
VIT_00s0199g00130	4.07817	3.91106	4.05612	8.75112	0	0	0	0	0	0	0	0	0	0.688774	0	3.84149	3.13466	2.82375	4.051	6.63441	4.88767	12.2647	6.31176	0	0	0	0	0	2.89932	0	0	0	0	0	0	3.48996	0	4.5068	2.97835	4.98442	7.01438	8.43656	9.623	0	0	0	0	0	0
VIT_00s0199g00150	57.3663	49.7573	57.1545	86.9077	61.4346	46.1532	126.146	105.284	51.2942	51.3145	107.931	56.0985	39.1265	53.7243	96.4878	33.0795	38.8698	43.8965	28.0048	54.0509	43.0726	140.431	79.9489	44.8271	53.2919	224.738	99.8605	60.5275	25.2241	126.404	107.04	67.728	46.7039	52.8979	81.4719	32.1852	29.3583	32.1485	36.5912	52.0432	32.5829	23.0599	82.397	61.811	68.643	183.757	78.0345	59.0321	44.2869
VIT_00s0199g00170	36.7036	31.723	44.9861	36.8151	49.3149	44.481	51.8732	44.1513	40.793	44.5588	41.8	39.8595	54.9276	55.1019	72.6933	46.9515	43.2584	38.7624	42.6236	42.7334	44.9055	77.8811	39.2732	47.3741	47.3917	78.1004	52.7834	39.5892	39.8657	44.29	57.6019	60.1209	45.7881	69.1742	58.5451	34.1241	52.2349	61.8934	39.144	36.7967	44.1227	62.4305	45.7093	37.7047	49.6566	62.6189	53.5531	44.9467	40.1951
VIT_00s0199g00220	4.07817	5.43202	2.58117	10.5617	3.7613	6.68887	4.47996	6.79251	8.88561	4.31214	8.73434	2.95256	8.65297	6.19896	6.33064	8.1098	9.09052	6.41761	16.0279	5.65876	6.72055	4.90589	9.81829	3.56579	7.99379	3.18777	7.84618	7.91784	8.9879	12.6081	5.66948	5.644	6.41033	2.03453	8.18813	7.3677	11.4383	6.00907	14.3244	3.37181	6.78811	8.43656	8.42013	9.88976	6.5722	9.31829	8.41549	8.38794	11.5531
VIT_00s0199g00240	2.99066	3.47649	3.68738	4.82821	4.59715	7.02331	3.30102	3.39626	4.03892	3.59345	5.61493	3.69069	4.89081	6.19896	1.74638	3.41465	2.50773	6.41761	6.51683	3.51234	6.87329	7.97208	7.71437	5.09399	5.51952	5.10043	4.27974	4.7507	3.76912	7.11226	4.3088	3.92626	1.83152	6.1036	4.09406	2.71441	6.4817	2.10317	5.81487	3.07861	6.78811	8.999	3.00719	5.56299	6.20708	8.94555	4.59027	3.007	6.01724
VIT_00s0199g00250	28.8191	16.2961	35.3989	61.2579	23.4037	10.3677	44.328	29.4342	43.6203	19.8359	13.1015	20.6679	27.4638	17.2193	16.809	20.9148	11.9117	56.475	40.1578	32.1964	18.3288	3.67942	56.8058	16.3008	11.8004	8.92576	28.5316	26.2168	22.3248	10.9917	34.4704	18.4044	20.1468	32.5525	13.5104	16.2865	14.4885	17.1259	42.2642	29.7599	19.9118	7.31168	49.3179	17.9252	5.47683	7.45463	22.1863	36.4005	38.751
VIT_00s0199g00260	7.61259	7.17027	5.89981	6.94055	7.52261	8.36109	4.24417	7.9246	4.8467	7.61812	9.35822	8.85767	5.26703	6.19896	7.85873	7.04272	8.15012	5.9042	8.98266	6.63441	5.95685	4.90589	9.11698	11.7162	8.56477	3.18777	9.27276	7.03808	7.53824	5.81912	4.98914	7.36174	7.3261	3.0518	2.86585	8.53102	6.10042	4.20635	7.51679	8.06303	7.91946	5.62437	7.81869	3.09055	9.49318	5.9637	10.7106	7.59663	9.86827
VIT_00s0199g00270	1.35939	5.86658	21.0181	6.63878	5.85092	8.69553	14.1472	19.2455	6.05837	5.17457	29.3224	5.90511	4.89081	41.3264	2.61958	8.53663	7.52319	7.18772	16.9085	2.53669	4.12397	12.878	8.41568	2.54699	8.94543	17.214	9.27276	5.27856	8.1181	27.1559	9.52472	3.68087	3.66305	11.1899	6.5505	7.3677	18.3013	21.3322	24.9614	3.81161	6.33557	39.3706	9.02157	4.32677	9.12806	17.5184	6.8854	5.69747	6.01724
VIT_00s0199g00300	52.2006	52.582	43.1424	36.8151	41.7923	56.521	37.0186	36.2267	50.8903	59.5076	28.0747	40.5976	53.0465	26.8622	41.9132	46.5247	40.7506	45.4367	38.5726	56.3925	51.1678	39.8604	29.4549	47.8835	48.3434	38.2532	42.7974	52.0818	44.3596	32.0052	41.7274	47.1152	50.3669	47.8116	29.0679	50.4105	50.3285	51.9785	34.8892	50.284	61.093	40.4955	34.8834	64.2835	52.5776	35.4095	52.023	63.6217	53.9144
VIT_00s0201g00060	6.52508	6.51843	3.31865	21.4252	9.1943	4.68221	7.78099	7.9246	9.6934	6.18074	7.48658	8.11953	4.51459	9.64283	7.85873	6.61589	5.64239	10.7816	17.0847	7.02467	6.56781	9.19855	27.3509	2.54699	6.0905	5.41921	7.84618	6.15832	6.08858	7.43555	7.25693	5.644	7.3261	4.06907	8.59754	6.97992	3.81276	10.5159	16.31	4.83782	3.16779	6.74925	17.4417	9.88976	6.20708	6.70917	10.7106	6.80531	7.70206
VIT_00s0201g00070	3.8063	4.34562	9.95594	4.52644	4.17923	5.01665	7.78099	5.66043	7.27005	4.45588	4.36717	4.42883	6.77189	8.26528	3.71107	8.75005	5.95586	3.08045	4.93166	5.65876	5.80411	10.425	2.10392	7.13158	4.56788	4.1441	3.56645	4.7507	5.50871	7.75883	5.21592	6.62557	10.9891	7.12087	7.36932	6.20438	6.4817	7.51134	4.11296	6.45042	7.01438	7.31168	4.8115	7.41732	4.01635	3.72731	6.12036	5.69747	5.77655
VIT_00s0202g00040	12.2345	13.2541	44.6173	22.934	9.1943	15.7188	13.9115	22.6417	6.86616	5.89326	10.606	21.406	15.8011	8.95406	8.29533	9.60371	9.40399	15.1456	22.897	13.6591	10.3863	7.97208	14.7274	14.7726	15.9876	7.96943	18.5455	10.0293	13.6268	10.3451	12.2461	12.2696	24.7256	10.1727	20.0609	13.9598	10.2945	9.31406	18.8629	14.9533	12.8974	9.56143	19.246	15.4528	14.97	13.4183	19.1261	9.97057	8.18344
VIT_00s0203g00040	124.52	129.499	258.486	168.685	122.869	135.784	135.578	123.397	123.995	119.878	101.069	157.224	183.217	135	135.781	100.092	111.281	182.517	180.71	136.591	146.936	139.205	150.781	133.972	101.635	103.921	143.371	105.923	136.558	110.887	134.026	121.223	162.09	126.141	148.205	114.005	122.39	155.935	171.468	132.82	166.535	149.046	150.359	129.185	99.6784	135.674	161.424	140.063	131.657
VIT_00s0203g00050	64.9789	32.5921	49.7797	42.2468	62.6884	34.7821	102.803	48.6797	51.6981	42.9777	16.8448	23.6204	34.6119	24.1071	39.0754	54.2076	52.0354	116.544	43.8565	58.3438	37.4212	33.728	44.8836	83.032	31.7848	56.4235	35.6645	52.7856	95.3877	16.1642	44.6755	34.3548	72.3452	37.6389	24.5644	58.9416	51.4723	136.706	62.4035	65.0906	39.1448	47.8072	40.8978	49.4488	28.4795	50.6915	58.1434	57.2912	45.4903
VIT_00s0203g00060	21.4784	11.5159	2.58117	13.8811	19.6424	12.3744	8.95992	13.585	14.1362	16.6736	3.11941	16.2391	11.6627	5.51019	15.4992	19.8477	24.7638	8.21454	7.39748	16.586	12.6774	7.35884	16.13	13.7538	18.6522	8.2882	12.1259	22.3459	17.9758	7.43555	13.38	23.0668	11.9049	5.08634	8.18813	16.6743	9.53191	8.4127	9.2187	17.2989	8.82455	4.4995	15.0359	17.9252	14.97	10.8092	11.4757	16.7759	12.7565
VIT_00s0203g00070	1.08751	8.25667	15.487	4.22468	1.67169	15.3844	12.7325	10.1888	0.807783	5.31831	38.6806	0.738139	6.77189	59.2345	11.3515	2.98782	14.4195	9.24136	13.5621	1.9513	13.5938	19.0103	7.01306	2.03759	6.85182	26.1397	5.70632	2.46333	5.50871	52.0488	12.9264	3.43548	5.49457	33.5698	18.0139	3.48996	16.3949	34.5522	7.80044	1.3194	9.9559	20.8102	0	1.85433	13.8746	24.6003	13.7708	1.42437	8.66482
VIT_00s0203g00100	47.3068	36.7205	19.1744	24.141	49.3149	45.4843	11.5536	21.5096	50.8903	29.3226	29.3224	49.4553	63.5805	30.9948	19.4285	43.5368	49.8411	19.7662	19.9028	41.3675	39.4069	27.5957	29.4549	45.8459	50.437	21.9956	24.9651	53.1375	50.8831	33.2983	19.9566	51.2868	36.6305	23.3971	17.1951	55.4516	56.0476	13.8209	23.4013	50.1374	40.2761	24.1848	25.2604	51.3032	42.7193	18.6366	22.1863	46.0545	49.1006
VIT_00s0203g00110	11.9626	7.17027	8.11224	16.597	16.7169	7.6922	7.5452	13.585	16.9634	12.649	6.23881	11.8102	5.26703	3.44387	13.7528	11.9513	8.15012	15.659	11.0962	16.7812	10.3863	4.29266	21.7405	11.2068	10.0874	7.96943	17.1189	19.8826	9.27783	3.87941	16.7817	11.288	13.7364	3.0518	11.4634	7.75547	7.24425	4.20635	13.048	16.8591	5.20422	3.93706	18.6446	8.65354	4.01635	5.9637	16.831	14.0854	14.9227
VIT_00s0203g00120	0.271878	2.17281	1.47495	5.12997	1.25377	2.3411	1.8863	5.66043	2.42335	1.43738	0	2.95256	1.50486	2.06632	4.14766	3.62807	1.8808	1.54023	2.81809	2.34156	1.06918	0	5.61045	0.509399	0.761313	0.637554	5.70632	3.69499	2.31946	0.969854	3.40169	2.9447	1.83152	0	2.86585	2.32664	0.381276	0.901361	3.12018	1.90581	0.678811	1.12487	4.21006	3.09055	0.365122	0.745463	4.59027	2.69047	3.61034
VIT_00s0203g00130	5.70944	5.21474	0.737477	5.73349	4.17923	6.01998	4.71575	10.1888	2.82724	7.1869	13.7254	11.8102	1.12865	13.0867	22.2664	5.97564	14.7329	1.02682	8.6304	2.53669	3.36027	23.303	4.90914	2.54699	7.80346	7.33187	5.70632	5.98237	7.39327	13.9012	10.4318	19.8767	6.41033	0	28.249	9.69434	1.52511	0.901361	6.94948	4.54462	2.2627	3.93706	6.01438	8.03543	7.66757	11.9274	4.59027	4.11484	5.05448
VIT_00s0203g00140	7.06884	6.95299	4.05612	3.01763	4.17923	8.69553	10.8462	5.66043	3.63502	9.63045	6.86269	4.42883	6.01946	4.13264	18.5553	4.0549	3.13466	4.10727	4.22713	6.43928	2.59658	5.51913	1.40261	7.64098	7.04215	5.10043	2.13987	5.10261	4.34898	7.75883	9.07116	8.09792	7.3261	2.03453	13.5104	2.32664	4.95659	8.71315	2.55287	3.51841	3.39406	3.93706	4.21006	9.27165	6.5722	7.45463	3.82522	2.21568	4.81379
VIT_00s0203g00150	3.8063	6.08387	3.68738	2.4141	2.92546	7.02331	8.01677	3.39626	6.05837	12.5052	6.86269	6.64325	1.88108	2.75509	15.2809	3.84149	3.44813	6.16091	3.87487	3.90259	3.97123	6.13237	4.20784	3.56579	6.47116	8.2882	0	4.57475	3.76912	6.46569	7.93727	8.5887	9.15762	15.259	11.8728	2.71441	2.66893	9.91497	2.26922	2.93201	3.16779	4.4995	1.80431	4.94488	6.20708	7.45463	3.06018	2.21568	3.85103
VIT_00s0203g00160	44.0443	29.1156	19.5431	69.7072	45.9715	23.7455	30.1808	32.8305	32.3113	14.2301	1.24776	45.7646	24.0778	6.19896	16.3724	40.9758	14.106	45.4367	57.0663	41.5626	22.911	0	66.6241	49.9211	23.22	0.318777	46.3638	28.8561	35.2268	1.29314	30.842	22.3306	56.7772	8.13814	20.8797	42.2673	19.0638	8.4127	64.6728	39.7287	24.8897	1.12487	72.774	29.6693	10.2234	2.60912	32.1319	35.7674	36.1034
VIT_00s0203g00170	2.99066	3.47649	39.455	34.0992	22.9858	20.4011	14.383	56.6043	8.07783	4.59962	1.87164	14.0246	12.4151	11.0204	18.5553	27.3172	9.71746	31.8313	38.5726	7.41493	2.13836	3.67942	18.9353	43.2989	11.039	2.86899	52.0701	8.97355	22.6147	7.11226	13.1532	4.66244	36.6305	10.1727	65.505	72.1259	12.5821	21.6327	45.3844	8.06303	1.58389	2.81219	26.4633	9.27165	5.84196	5.9637	54.3182	9.65404	13.96
VIT_00s0203g00180	125.88	131.672	15.1183	35.3063	106.988	107.022	40.7912	70.1893	116.321	118.44	12.4776	111.459	252.817	9.64283	77.0592	123.568	91.8456	61.0957	44.9133	130.152	96.6843	12.878	45.5849	164.536	98.59	22.3144	58.4897	118.592	89.4441	9.05197	59.1893	113.862	196.889	29.5007	49.5382	114.005	150.985	35.4535	42.6897	134.433	144.134	11.8112	41.4992	75.4095	70.4686	14.5365	93.3354	92.7421	117.938
VIT_00s0203g00190	54.3757	70.399	90.7096	48.8856	42.6281	49.8321	81.8183	57.7364	51.6981	67.4132	63.6359	56.8367	73.3622	86.7855	49.772	59.9699	59.5586	63.406	52.4869	48.7824	73.0096	93.212	49.0914	58.5809	51.3886	99.1397	54.9233	49.6185	56.8267	75.002	56.0144	71.6543	59.5245	102.744	56.0887	56.2271	76.6365	132.8	49.2137	57.3208	85.0777	112.487	52.3251	43.2677	57.3242	68.9553	47.4328	51.2772	48.6193
VIT_00s0203g00200	28.5472	28.6811	29.8678	25.3481	30.0904	25.4177	31.1239	22.6417	21.8101	27.3102	38.0568	16.9772	19.9395	30.9948	22.2664	34.5734	32.287	40.0459	28.8854	19.3178	27.4932	33.1148	30.1562	26.9981	26.2653	34.7467	31.3847	22.17	34.357	25.2162	23.3582	15.7051	15.568	34.5871	19.6515	33.7363	25.9268	40.5612	30.0672	26.3881	35.2982	25.8721	27.0647	23.4882	29.94	43.2368	21.4212	21.3655	23.8283
VIT_00s0203g00210	0.271878	0.651843	0	0	0	0	0	0	0.403892	1.72486	1.24776	2.21442	0.752432	0	1.30979	4.26832	2.8212	0.770113	1.76131	0	1.83288	0.613237	0	0	0	0	0	1.40762	2.31946	1.29314	1.1339	2.9447	1.83152	1.01727	0.818813	3.87773	0.762553	2.40363	1.84374	0.586402	0.905082	1.12487	0	0	0	0	0	0.791315	1.68483
VIT_00s0204g00020	58.7257	59.1004	88.4972	28.6675	52.6583	50.501	90.7782	36.2267	51.2942	67.8444	46.7911	42.812	66.9665	42.704	39.512	51.86	39.4968	50.0574	34.6977	53.8558	55.2918	52.1251	26.6496	60.6184	51.3886	76.1877	31.3847	43.988	51.173	41.3804	63.7249	54.4769	57.693	80.3641	36.8466	43.0429	49.9472	89.5352	27.2306	55.2684	73.9904	46.6823	23.4561	42.6496	58.7847	45.1005	33.662	41.1484	37.3069
VIT_00s0204g00040	39.6942	28.6811	18.4369	20.8216	25.4933	18.7288	25.2293	14.7171	19.3868	27.0228	13.7254	19.9297	11.2865	15.153	12.8796	36.7075	28.5254	22.3333	10.5678	43.5139	26.2712	25.1427	11.9222	31.5827	25.1233	20.4017	13.5525	29.9118	22.6147	13.9012	17.0084	20.3675	18.3152	16.2763	13.9198	29.8586	11.057	15.6236	15.0336	34.8909	18.3279	14.6234	15.0359	22.8701	27.0191	22.7366	17.596	32.2857	22.3841
VIT_00s0204g00070	4.89381	3.47649	2.21243	3.31939	5.85092	4.68221	1.8863	2.26417	4.8467	3.44971	3.74329	2.21442	1.88108	1.37755	2.18298	7.46955	6.89626	2.82375	3.34648	5.65876	3.20754	3.06618	2.10392	2.54699	4.56788	2.86899	3.56645	5.45451	4.20402	2.90956	4.3088	3.19009	5.49457	1.01727	0	5.42883	1.52511	1.20181	2.55287	4.69122	3.16779	0.562437	4.21006	0	5.47683	3.35458	3.06018	7.59663	4.81379
VIT_00s0204g00080	0.543757	0.434562	0.368738	3.31939	0.417923	1.67222	0.235787	1.13209	0.807783	0.287476	0.623881	1.47628	3.76216	0	1.52809	3.41465	2.19426	0.256704	1.76131	1.17078	0.30548	0	0.701306	1.0188	1.14197	0	2.85316	2.81523	1.88456	2.26299	1.81423	3.19009	0	0	3.68466	2.32664	0.762553	0.300454	1.56009	0.879603	0.452541	0	1.20288	0.61811	1.46049	0.745463	2.29513	2.21568	1.20345
VIT_00s0204g00110	17.4002	14.7751	7.37477	19.0111	19.2244	26.7555	11.3178	18.1134	21.8101	15.5237	19.9642	33.9544	35.3643	5.51019	17.6821	20.2745	16.9272	10.5249	13.0337	18.3422	12.8301	12.878	16.13	24.9605	26.8363	10.8384	24.9651	21.1142	18.7006	19.3971	12.9264	44.9066	31.1359	12.2072	16.3763	25.2053	32.4085	8.4127	13.048	19.7911	19.6855	5.62437	12.6302	23.4882	20.0817	12.6729	15.3009	17.0924	24.0689
VIT_00s0204g00170	129.414	109.944	84.4411	176.531	237.798	186.285	274.928	254.719	277.474	312.918	174.687	175.677	213.315	143.265	221.573	150.885	223.815	266.716	190.573	131.322	105.39	79.1075	194.262	198.666	199.464	195.729	230.392	249.852	165.551	148.388	278.938	181.099	149.269	121.055	186.689	149.293	201.314	118.078	211.605	126.223	102.727	64.1178	196.67	212.63	206.659	253.83	263.175	304.815	239.967
VIT_00s0204g00220	43.2287	25.6391	30.974	77.8548	39.2847	40.4677	40.3197	50.9438	45.2359	39.2405	40.5523	30.2637	27.0876	35.8162	50.6452	40.3356	52.0354	44.4099	60.0605	39.6113	25.5075	47.2192	93.9751	34.6391	47.0111	73	65.6226	49.9704	40.3006	60.1309	42.6345	44.6612	24.7256	29.5007	45.8535	27.9197	28.2144	32.449	64.6728	37.9695	30.7728	47.2447	93.2229	50.0669	43.0844	62.6189	52.023	69.3192	42.602
VIT_00s0204g00230	1.90315	1.73825	4.42486	1.81058	1.25377	0.334444	3.30102	1.13209	0.403892	0.431214	1.87164	0.738139	0.752432	2.06632	0.436596	1.2805	1.8808	4.10727	1.05678	2.34156	1.68014	6.13237	3.50653	1.0188	0.570985	4.1441	0	0.351904	0.869797	1.61642	0.453558	1.22696	0	2.03453	0	0.775547	0.381276	4.5068	2.41105	3.37181	3.16779	6.18681	0	0.61811	1.46049	2.98185	2.29513	1.58263	0.481379
VIT_00s0207g00010	66.3383	21.9454	145.652	127.042	112.421	17.0566	165.287	207.172	54.9293	74.8875	15.597	56.8367	3.00973	1.37755	304.308	79.6041	49.8411	110.896	58.4754	62.4415	35.2829	4.29266	129.742	34.6391	46.0594	11.1572	189.735	49.2666	42.62	14.5478	203.648	27.4838	30.2201	27.4662	132.648	55.4516	5.71914	18.0272	66.8001	58.7868	5.88303	2.24975	96.8315	92.7165	23.0027	8.20009	133.883	40.9901	58.0062
VIT_00s0207g00020	9.51574	9.99492	9.5872	4.52644	0.835845	4.01332	2.59366	2.26417	10.0973	6.75569	5.61493	5.90511	12.4151	4.13264	5.89405	6.82931	7.83666	3.33716	3.69874	9.36623	10.6918	4.29266	2.80523	2.03759	1.71295	4.46288	0	9.85331	5.50871	4.2027	6.57659	11.288	10.0734	5.08634	4.91288	6.20438	13.7259	4.5068	3.68748	9.67563	13.1237	6.18681	3.60863	1.85433	2.92098	2.60912	1.53009	8.22968	9.38689
VIT_00s0207g00040	4.35005	1.73825	1.10622	1.20705	0.417923	1.67222	0.94315	1.13209	2.01946	1.29364	0.623881	3.69069	2.2573	0	1.96468	2.77441	0.940399	1.54023	0.880653	4.09772	0.458219	1.22647	2.10392	2.54699	1.71295	1.91266	1.42658	4.3988	3.47919	1.61642	1.58745	3.43548	0.915762	2.03453	1.63763	1.93887	0.762553	0.600907	1.13461	2.93201	0.452541	0.562437	0.601438	0.61811	1.09537	0.745463	0.765044	2.21568	1.20345
VIT_00s0207g00050	13.322	18.4689	16.2245	7.84583	7.52261	16.7222	10.6104	6.79251	13.3284	15.9549	4.99105	8.11953	14.2962	10.3316	8.73192	12.1647	10.9713	10.7816	9.33492	15.8055	15.274	9.81179	2.10392	10.188	12.752	11.476	4.99303	13.7243	13.1919	6.14241	8.16405	14.4781	14.6522	16.2763	6.5505	16.6743	14.4885	12.619	7.94227	14.2202	22.4008	7.31168	11.4273	13.5984	13.5095	9.69102	8.41549	12.028	12.0345
VIT_00s0207g00060	4.89381	5.6493	6.26855	3.62115	10.0301	8.69553	11.7894	5.66043	10.0973	4.74336	2.49553	3.69069	10.5341	2.75509	5.02086	9.17688	11.2848	6.67431	4.75553	7.80519	5.49863	4.90589	3.50653	11.2068	11.4197	7.65065	9.27276	8.4457	11.5973	6.14241	6.34981	6.87096	14.6522	13.2245	4.91288	10.4699	5.71914	5.70862	3.82931	5.57082	7.69319	2.24975	2.40575	9.88976	11.6839	11.9274	12.2407	5.69747	6.97999
VIT_00s0207g00070	100.051	53.6684	68.5853	85.7006	42.2102	23.7455	114.829	90.5668	37.9658	42.6902	66.1314	53.8841	8.65297	139.132	135.127	62.3174	33.5409	122.191	53.896	78.6373	50.4041	175.386	86.962	30.5639	43.2045	168.633	67.0492	49.6185	42.1851	69.5062	99.3292	39.0172	31.1359	130.21	94.9823	62.0438	16.0136	90.1361	81.9756	82.2429	29.8677	137.235	92.02	52.5394	40.5286	151.702	68.089	46.5293	24.3096
VIT_00s0207g00080	10.3314	13.0369	3.68738	10.2599	15.0452	16.7222	5.6589	7.9246	16.9634	10.6366	11.2299	13.2865	22.1968	6.19896	7.64043	20.4879	21.3157	4.36398	8.10201	12.8786	7.33151	3.67942	11.9222	19.8666	16.7489	5.10043	8.55947	14.2521	14.6416	15.5177	4.76236	20.6129	12.8207	4.06907	12.6916	13.9598	19.8264	3.9059	9.36053	10.7018	12.6711	5.62437	10.8259	18.5433	16.0654	8.94555	6.8854	15.3515	17.3296
VIT_00s0207g00090	85.9135	89.0852	88.1285	62.4649	94.8685	105.684	59.1827	75.8497	98.9534	82.2182	74.8658	84.886	124.528	95.0508	86.0095	103.293	86.8302	54.678	62.5264	89.5645	105.238	84.0134	68.728	87.1072	89.6446	65.3493	59.9163	90.4393	91.3286	85.6704	82.5476	101.101	90.6604	83.4159	81.4719	99.27	129.253	77.517	52.7594	89.4263	100.238	125.986	63.7524	95.189	103.33	73.8008	80.3297	70.7436	98.2013
VIT_00s0207g00100	15.7689	10.4295	8.48098	17.2005	10.4481	9.36442	8.48835	15.8492	8.88561	8.62429	13.7254	11.0721	6.77189	10.3316	12.0064	13.4452	13.4791	5.6475	15.4995	10.1467	12.0664	12.878	11.2209	6.62218	14.0843	10.5196	9.27276	10.2052	10.0027	14.2245	13.6067	13.2511	7.3261	8.13814	13.101	18.2254	6.4817	8.71315	10.3533	12.6076	11.0873	16.3107	12.0288	8.03543	16.4305	11.1819	9.94558	8.70447	9.62758
VIT_00s0207g00110	16.0408	17.1652	27.6554	12.674	14.2094	12.04	18.6272	20.3775	19.3868	17.536	10.606	12.5484	18.4346	6.88774	15.4992	20.0611	13.7925	20.5364	10.9201	18.3422	18.787	6.7456	12.6235	17.3196	12.9423	15.9389	15.6924	17.4192	13.7718	10.6684	13.38	12.2696	11.9049	11.1899	15.148	20.1642	14.4885	18.3277	16.5937	17.8853	19.233	7.87412	14.4345	10.5079	9.8583	16.0275	20.6562	17.7255	15.1634
VIT_00s0207g00130	20.6628	9.99492	0.368738	4.52644	10.0301	3.00999	0.94315	2.26417	6.05837	9.77419	0	8.11953	2.2573	0	2.83788	8.75005	2.50773	1.79693	6.86909	16.3909	7.94247	0.613237	7.01306	10.188	2.85492	0	2.13987	8.62165	6.81341	0.323285	0.453558	7.11635	6.41033	0	0.409406	7.75547	1.52511	0	7.23314	16.8591	7.24065	0.562437	7.81869	6.79921	4.74659	0.372731	3.06018	5.53921	6.97999
VIT_00s0207g00150	4.89381	7.38755	1.84369	7.54407	4.17923	4.34777	2.82945	4.52834	7.27005	6.89943	1.87164	3.69069	3.76216	0.688774	1.96468	5.97564	4.07506	7.44443	8.98266	7.2198	4.12397	0	7.01306	5.60339	5.90018	0.637554	2.85316	7.38998	4.49395	1.29314	4.53558	2.9447	5.49457	1.01727	6.95991	8.91879	2.28766	0.300454	7.94227	7.76983	2.94152	0.562437	5.41294	3.09055	2.92098	1.11819	6.12036	6.48878	7.22068
VIT_00s0207g00160	8.15635	2.17281	0	2.4141	2.08961	0.668887	0	1.13209	1.21167	2.01233	0	3.69069	1.12865	0	1.09149	1.70733	0.940399	0.256704	1.93744	6.24415	2.2911	0	1.40261	2.54699	1.3323	0	0	1.40762	1.44966	0	0.226779	2.20852	1.83152	0	0.409406	3.87773	0	0	1.56009	5.27762	1.58389	0	3.00719	1.23622	1.82561	0	2.29513	1.42437	0.240689
VIT_00s0207g00190	0.815635	4.5629	4.05612	3.31939	0.417923	1.00333	7.78099	4.52834	2.42335	2.15607	6.86269	0	1.50486	3.44387	1.52809	0.640248	2.50773	6.67431	2.2897	1.17078	9.31713	4.90589	4.90914	0.509399	2.09361	5.41921	2.13987	2.28738	3.04429	5.49584	3.17491	1.22696	2.74729	4.06907	1.63763	1.16332	1.52511	12.9195	1.27644	0.879603	4.52541	5.06193	2.40575	1.23622	2.92098	1.86366	0.765044	1.2661	2.88827
VIT_00s0207g00200	14.9533	15.4269	25.4429	7.84583	12.5377	18.0599	13.9115	6.79251	9.6934	13.5114	8.11046	14.0246	28.2162	8.95406	9.38682	9.81713	12.2252	10.5249	6.69296	13.0737	26.2712	5.51913	6.31176	11.7162	12.5617	8.60698	5.70632	12.6685	16.6711	7.75883	9.52472	11.0426	9.15762	23.3971	8.18813	8.91879	30.5021	16.2245	7.65862	14.9533	29.6414	16.8731	5.41294	12.3622	15.3351	5.9637	10.7106	12.661	11.3124
VIT_00s0207g00210	5757.29	3627.5	1909.33	3050.22	3709.9	2319.7	3421.04	3424.56	4267.11	5289.56	1403.11	3261.84	1054.16	883.697	4651.06	4368.62	4776.29	5010.61	2107.75	5738.77	3293.22	2215.01	3082.24	3099.18	3030.41	3776.23	3102.1	4689.65	3595.45	1340.98	5082.57	1901.05	2290.32	1489.28	2934.22	3365.1	1005.04	2002.22	2186.96	5565.1	1513.07	867.841	3139.51	2789.53	3903.16	2858.85	3527.62	4138.74	3569.42
VIT_00s0207g00220	6.79696	7.17027	17.6994	18.1058	13.7915	3.00999	12.7325	19.2455	6.05837	11.3553	6.23881	8.11953	2.2573	2.06632	7.20384	7.04272	5.32893	12.0651	10.0394	6.82954	8.24795	3.06618	22.4418	8.15038	7.23247	3.82532	10.6993	9.1495	5.36375	3.87941	14.5139	4.41705	7.3261	3.0518	5.32228	6.97992	3.81276	11.1168	16.0264	6.59702	2.94152	3.37462	17.4417	9.88976	3.65122	2.98185	19.8912	11.8697	14.9227
VIT_00s0207g00230	69.329	52.1474	42.4049	89.3218	81.9129	59.5309	58.9469	69.0572	59.776	110.391	111.675	70.1232	20.3157	6.19896	65.926	71.2809	63.6337	93.6971	77.1452	66.149	52.237	13.4912	72.2346	42.7895	57.2888	22.6332	90.5878	67.9175	64.22	92.4594	80.7334	67.4827	40.2935	13.2245	67.5521	69.4114	24.0204	39.6599	72.0477	63.6246	47.2905	7.31168	79.9912	81.5906	36.8774	70.4462	71.1491	50.4859	51.7482
VIT_00s0207g00240	70.4165	65.6188	79.6475	100.185	71.4648	66.8887	97.1444	127.926	75.9316	75.4625	88.5911	76.7664	74.4908	64.7447	106.529	82.3785	90.2783	90.8734	95.9912	72.7834	75.148	58.8707	125.534	80.485	67.5665	73.9563	106.993	71.4365	67.2643	109.27	107.72	88.3409	80.5871	76.295	110.13	78.3302	78.9242	74.8129	97.7183	68.1692	64.4871	56.2437	126.903	68.6102	63.1662	82.7464	97.9257	71.3766	93.1468
VIT_00s0207g00250	92.1667	52.1474	54.5733	127.344	60.1809	24.4144	146.188	120.001	62.1993	88.2552	29.9463	50.1934	12.7914	30.306	92.995	64.4516	68.6491	128.352	112.547	83.9058	58.1939	72.9752	123.43	27.5075	32.9268	114.122	92.7276	64.5744	51.8979	35.238	127.903	40.9804	38.462	22.3799	80.2437	56.6149	12.5821	74.8129	106.086	80.9235	33.9406	35.4335	120.889	47.5945	28.1144	52.9279	81.0947	60.6147	34.4186
VIT_00s0207g00260	2.4469	1.0864	1.84369	0.603526	1.67169	3.67888	0.471575	0	0	1.29364	0.623881	2.95256	1.12865	0.688774	5.23915	3.20124	1.25387	0.513409	1.58518	1.36591	0	1.22647	1.40261	0.509399	2.09361	0.637554	0.713289	1.05571	0.579864	0.646569	0.453558	2.20852	2.74729	3.0518	2.45644	1.16332	1.90638	0	1.27644	1.61261	0.452541	1.68731	0.601438	1.23622	1.46049	0.372731	0.765044	0.791315	0.481379
VIT_00s0207g00270	166.118	179.474	157.82	72.7248	171.766	153.175	126.854	99.6235	188.213	170.761	100.445	170.51	161.397	230.05	114.17	128.476	136.358	88.0496	83.4859	156.104	169.541	225.671	96.079	178.29	164.063	230.476	81.315	193.899	166.711	118.322	98.6489	180.854	172.163	200.402	101.942	133.394	176.531	199.802	89.776	161.994	202.059	353.211	92.02	147.728	212.866	177.793	90.2752	202.418	161.743
VIT_00s0207g00280	45.4037	42.5871	46.461	62.7667	89.8534	97.3231	40.3197	80.3781	59.3721	59.9388	85.4717	93.0055	50.7892	104.694	70.7286	64.8784	81.5012	44.1532	97.7525	47.6117	57.4302	42.9266	42.7797	51.9587	97.0674	14.345	84.8814	54.897	84.9501	86.9636	99.3292	58.894	86.0816	20.3453	94.5729	83.7591	50.7097	24.3367	75.3097	43.3937	33.7143	63.5554	44.5064	112.496	73.3896	73.8008	66.5589	64.4131	85.6854
VIT_00s0211g00010	32.3535	25.6391	12.1684	35.3063	15.4631	12.3744	15.7978	12.4529	28.6763	25.5854	21.8358	25.8349	17.6822	7.57651	24.6677	24.9697	27.585	23.3601	19.5505	30.4402	22.3	21.4633	31.5588	12.2256	11.4197	27.7336	19.9721	30.6156	19.2805	21.3368	25.1725	23.803	18.3152	10.1727	18.8327	15.8987	13.3447	19.229	26.096	30.6395	17.6491	8.999	31.8762	18.5433	9.49318	24.2275	15.3009	35.6092	24.5503
VIT_00s0211g00050	6.52508	8.69124	8.11224	8.1476	6.68676	4.01332	8.48835	4.52834	7.67394	4.59962	6.23881	2.21442	4.13838	2.75509	4.80256	7.68297	8.77706	9.49806	10.744	8.00032	7.33151	1.22647	7.01306	5.09399	5.32919	3.18777	11.4126	8.4457	6.37851	4.52598	6.80337	6.87096	4.57881	4.06907	7.77872	8.91879	1.90638	6.30952	14.6081	8.50283	6.33557	5.06193	14.4345	6.1811	5.47683	10.0637	7.65044	7.59663	5.77655
VIT_00s0211g00060	88.3604	118.635	134.59	105.919	112.003	129.43	129.212	123.397	102.185	130.802	153.475	122.531	172.307	250.714	126.613	110.763	107.519	134.256	156.58	94.6379	108.292	163.121	103.092	122.765	117.242	140.899	126.252	108.21	106.115	150.327	111.802	133.248	136.449	180.056	169.085	121.761	128.871	179.671	146.365	93.5311	118.566	166.481	122.693	144.02	133.635	182.638	125.467	110.309	106.144
VIT_00s0211g00070	13.0502	4.78018	4.7936	6.63878	4.59715	4.01332	17.9198	7.9246	18.579	11.0678	10.606	18.4535	0.752432	7.57651	29.0336	3.41465	0.940399	4.62068	2.11357	8.97597	7.02603	14.1044	7.71437	3.56579	8.18411	21.6768	6.4196	27.4485	2.31946	12.2848	19.7298	12.2696	11.9049	12.2072	24.5644	3.87773	1.14383	8.71315	3.54566	6.45042	2.48897	11.2487	7.21725	8.03543	6.93732	20.5002	12.2407	25.7969	7.22068
VIT_00s0211g00090	30.9941	18.0343	19.1744	17.804	31.3442	13.7122	59.1827	63.3968	61.7954	45.4212	50.5344	92.2673	1.12865	25.4846	102.818	0	0	0.513409	1.58518	32.9769	15.4267	38.6339	21.0392	24.9605	18.6522	72.3624	27.8183	76.891	0.289932	46.8763	73.2496	41.4712	28.3886	63.0706	73.2838	0	4.57532	0	0.992783	29.9065	5.20422	16.8731	18.6446	21.0157	12.4142	51.8097	28.3066	68.5279	28.8827
VIT_00s0211g00120	574.207	346.346	397.5	348.234	380.31	147.49	844.355	593.213	333.211	368.401	303.83	308.542	13.1676	201.811	689.604	592.016	551.074	770.113	237.072	549.485	330.682	854.239	297.354	245.53	265.889	1091.81	419.414	453.604	362.56	292.249	640.651	224.288	154.764	344.854	449.528	472.308	20.9702	804.615	309.039	515.741	132.368	316.652	331.392	234.882	212.136	773.418	382.522	409.901	191.829
VIT_00s0211g00130	2.4469	1.0864	0.737477	3.92292	4.17923	0	3.7726	4.52834	0	1.00617	0	1.47628	0	0	2.83788	0.640248	1.56733	2.82375	3.17035	1.56104	1.06918	0	3.50653	1.5282	0.570985	0	4.99303	0.175952	1.01476	0.646569	3.62847	0.736174	0	0	1.22822	1.16332	0	0.600907	3.97113	3.51841	0	0	3.60863	0.61811	0.365122	0.372731	6.12036	0.949578	1.20345
VIT_00s0214g00010	2.99066	3.25921	0	1.50881	2.92546	1.33777	3.53681	4.52834	1.21167	4.8871	0	0	0	0	0	0.213416	0	0	0	1.56104	2.13836	0	3.50653	1.5282	3.42591	1.27511	2.13987	1.40762	0	0	6.34981	0	0	0	0	0	0	0	0	1.90581	0.22627	0	3.00719	1.85433	1.82561	2.60912	6.12036	0.791315	2.1662
VIT_00s0214g00020	2.99066	3.69378	0	3.92292	4.17923	3.34444	2.12209	3.39626	5.65448	5.03083	0.623881	0	0	0	0	0	0	0	0	2.14643	1.68014	0	1.40261	2.03759	3.99689	0.318777	9.27276	3.34309	0.289932	1.29314	8.61761	0	0	0	0.409406	0.387773	0.381276	0	0	3.37181	0.678811	0	3.00719	1.85433	2.19073	1.86366	4.59027	1.2661	3.61034
VIT_00s0214g00040	0.271878	0.217281	2.94991	3.01763	1.25377	0	1.41472	0	0	0.287476	9.9821	0	0	5.51019	0.654894	0	0	2.56704	1.23291	0.390259	0.610959	4.29266	1.40261	0	0.380656	18.1703	0.713289	0	1.15973	10.6684	3.85524	0	0.915762	9.1554	1.63763	0	0	11.1168	1.41826	0.439801	0.452541	5.06193	3.00719	0.61811	0.365122	2.60912	0	0.474789	0.962758
VIT_00s0214g00060	5.98132	9.34308	26.5492	21.7269	15.4631	11.7055	32.5387	27.17	6.86616	5.03083	14.3493	2.21442	1.12865	0.688774	2.18298	0.853663	0.313466	0	0.880653	9.36623	8.70617	14.7177	15.4287	23.4323	13.7036	34.4279	37.091	6.86213	0.579864	7.43555	13.38	0.736174	0	5.08634	3.27525	0.775547	14.1072	0.300454	1.13461	8.20963	13.5762	12.9361	12.0288	16.689	9.8583	31.6822	47.4328	6.01399	6.25793
VIT_00s0214g00090	1.35939	1.0864	1.84369	0.603526	3.34338	6.01998	4.00839	2.26417	0.807783	0.862429	1.24776	0	0.376216	7.57651	0.436596	1.2805	0.313466	0.513409	1.93744	0.780519	3.20754	14.7177	0.701306	3.56579	3.61624	7.65065	1.42658	1.05571	0.579864	4.2027	1.1339	0.245391	1.83152	6.1036	1.63763	0.775547	1.14383	6.91043	2.26922	1.0262	1.81016	12.9361	0.601438	1.23622	4.01635	4.47278	2.29513	1.10784	0.962758
VIT_00s0214g00130	17.4002	17.1652	37.2426	34.401	1.67169	2.00666	6.36626	1.13209	32.3113	35.7908	17.4687	51.6697	37.9978	46.8366	82.5167	33.9331	33.5409	54.678	48.9643	17.7568	14.5103	24.5295	20.3379	0.509399	0.951641	5.10043	8.55947	37.3018	23.7744	17.7807	42.1809	66.2557	32.0517	90.5368	83.5189	36.4507	31.2647	70.6066	65.9492	17.1523	21.722	24.7472	27.0647	0.61811	2.55586	8.20009	4.59027	36.8753	27.92
VIT_00s0214g00150	5.98132	10.4295	4.05612	3.62115	7.10469	9.36442	2.35787	3.39626	8.88561	10.7804	3.11941	6.64325	17.3059	4.82142	11.7881	3.41465	4.70199	2.31034	4.051	5.2685	10.3863	2.45295	4.20784	8.15038	3.61624	3.18777	2.13987	7.56594	4.34898	2.90956	4.53558	11.288	4.57881	9.1554	9.00694	6.20438	16.0136	5.40816	5.24757	6.59702	13.1237	3.37462	3.00719	6.79921	6.20708	1.11819	7.65044	6.80531	7.70206
VIT_00s0214g00160	10.8751	11.9504	4.7936	4.22468	16.7169	19.0633	10.8462	12.4529	28.2724	27.1665	6.86269	12.5484	49.6605	4.82142	19.8651	7.89639	12.5387	4.87738	4.5794	8.19545	13.1356	3.06618	9.81829	25.4699	17.1295	9.24454	5.70632	27.9764	7.10334	6.14241	9.52472	29.9378	19.231	12.2072	9.82576	7.75547	42.7029	4.80726	3.68748	10.1154	18.3279	4.4995	4.8115	11.126	24.0981	2.60912	13.0058	25.3221	23.1062
VIT_00s0215g00020	13.8658	11.7332	13.6433	15.9934	8.35845	10.3677	9.90307	7.9246	16.1557	10.7804	13.1015	14.0246	19.187	17.2193	10.6966	8.1098	8.15012	13.862	9.51105	8.97597	9.92808	20.2368	18.234	10.188	11.9907	14.9825	17.1189	13.9002	7.53824	12.2848	11.339	16.1958	11.9049	14.2417	10.6446	9.30656	12.2008	12.3186	11.9134	11.5814	11.3135	12.3736	17.4417	11.126	5.47683	11.9274	11.4757	15.5098	14.9227
VIT_00s0215g00030	52.7444	56.9276	60.4731	33.7974	46.8073	54.5143	50.6943	38.4909	45.2359	66.1195	64.2598	49.4553	50.7892	74.3876	40.8217	56.1284	68.9626	53.3945	41.0384	48.197	88.7418	58.2575	49.0914	49.4117	46.4401	62.4803	44.9372	50.4982	48.4187	59.8076	44.2219	65.5195	42.1251	92.5713	44.2159	53.9005	54.9038	89.5352	47.2281	53.6558	72.4065	118.112	35.4848	69.2284	57.6893	51.8097	38.2522	48.112	44.5275
VIT_00s0215g00040	30.9941	25.2046	17.3307	28.9692	32.1801	55.1832	9.66729	29.4342	44.4281	21.5607	25.5791	42.812	47.027	21.352	23.7945	40.3356	41.3776	16.1724	34.6977	38.4406	25.0493	19.6236	23.8444	37.1861	45.1078	13.3886	25.6784	38.8854	41.6053	33.9449	22.9047	56.9308	44.8723	20.3453	33.9807	40.3284	56.8102	17.4263	25.5287	30.6395	31.4516	33.7462	30.0719	52.5394	40.5286	21.6184	17.596	40.8319	38.9917
VIT_00s0215g00050	63.6195	76.9174	60.8418	33.7974	51.4045	62.8754	51.8732	36.2267	65.8343	85.6679	45.5433	56.0985	55.3038	77.1427	27.5056	39.2685	50.1546	54.1646	36.6352	56.7828	82.0213	58.8707	44.8836	50.9399	61.8567	56.1048	30.6714	53.6654	51.318	49.1393	29.9348	67.9734	51.2827	66.1224	28.6585	58.9416	81.2119	69.4048	40.8459	58.7868	84.8514	73.1168	37.2891	73.5551	50.752	51.8097	27.5416	42.8893	50.7855
VIT_00s0215g00070	17.1283	14.3405	29.1303	12.9758	11.7018	16.3877	26.4082	15.8492	14.5401	17.9673	15.597	19.1916	15.4249	20.6632	14.4077	18.7806	17.2406	23.3601	15.3234	16.0006	16.9541	25.7559	9.81829	17.829	15.0359	24.8646	14.2658	15.6597	13.4818	17.1341	19.0494	18.8951	15.568	26.4489	15.5574	19.7764	13.7259	27.9422	19.1465	14.2202	16.744	19.1229	16.2388	16.0709	15.3351	11.1819	15.3009	15.8263	12.9972
VIT_00s0215g00090	14.6814	12.1677	7.74351	8.44936	8.77638	6.68887	3.53681	1.13209	7.27005	7.04317	6.86269	14.0246	17.3059	5.51019	9.38682	14.2989	17.2406	6.41761	6.69296	12.2932	9.92808	3.67942	11.9222	8.15038	7.80346	3.18777	1.42658	8.4457	11.0174	7.43555	2.26779	14.4781	18.3152	10.1727	10.6446	16.6743	10.6757	7.81179	6.52401	8.64943	10.6347	4.4995	7.21725	9.88976	8.03269	3.35458	2.29513	9.81231	5.53586
VIT_00s0215g00110	10.0595	9.34308	15.487	9.35465	12.5377	12.04	12.2609	15.8492	15.3479	7.76186	16.2209	13.2865	23.3254	10.3316	10.0417	18.5672	17.5541	9.75477	11.9769	10.3419	12.3719	11.6515	14.0261	6.11278	8.7551	7.96943	12.1259	15.1319	12.902	13.2547	12.4729	16.932	13.7364	5.08634	12.2822	16.2865	18.3013	12.619	11.4879	13.0474	8.14573	12.3736	10.2244	13.5984	6.93732	11.5547	16.0659	17.4089	18.5331
VIT_00s0216g00020	61.7164	58.014	44.9861	77.8548	65.1959	55.8521	77.8099	70.1893	69.8732	77.4748	63.6359	68.6469	33.4832	45.4591	111.55	58.2625	69.5895	82.1454	81.7246	56.7828	63.5397	20.2368	89.0659	38.2049	65.2826	35.0655	95.5808	58.2401	47.259	83.4074	86.8564	60.3663	46.7039	43.7425	94.1635	50.4105	34.3149	35.754	71.3386	62.012	42.0863	34.3087	88.4114	70.4646	51.8474	61.5007	70.3841	55.5503	63.7827
VIT_00s0216g00030	47.3068	45.4117	58.6294	62.4649	42.6281	46.8221	43.6207	37.3588	61.3915	38.2343	76.1135	31.0018	89.5395	57.1682	48.2439	47.8051	39.8102	51.8543	62.5264	53.6607	44.7528	56.4178	66.6241	61.1278	44.9175	65.0305	52.7834	43.988	52.3328	66.9199	42.4077	43.1889	60.4403	68.1569	51.5852	43.8184	65.1982	54.6825	52.0502	46.3258	59.0566	35.4335	81.7955	40.1772	47.831	51.0642	39.0173	48.745	50.0634
VIT_00s0216g00040	34.2567	55.4066	126.477	26.2534	28.8367	36.4543	33.4818	23.7738	21.0024	24.723	36.1851	68.6469	75.6195	82.6528	44.7511	30.9453	37.3025	25.4137	33.1126	39.4162	65.9836	45.9928	22.4418	46.3553	42.2529	53.5545	22.112	25.1611	34.9368	40.4106	17.6888	47.6059	86.9974	88.5022	60.1828	41.8795	33.9336	51.9785	22.5504	38.8491	48.6481	94.4895	29.4705	25.3425	41.6239	42.1187	28.3066	27.2212	26.9572
VIT_00s0216g00060	0.543757	17.3825	79.2788	2.11234	6.26884	32.7755	27.8229	13.585	1.21167	10.6366	18.7164	2.95256	25.9589	19.2857	6.54894	4.69515	31.0332	7.44443	6.3407	1.17078	85.8397	6.7456	2.80523	7.64098	29.1202	30.9214	2.85316	1.40762	5.50871	21.0135	12.6996	0.736174	34.799	30.518	9.41635	1.55109	22.8766	48.9739	2.83652	1.61261	12.8974	24.1848	1.80431	2.47244	15.3351	32.4276	6.8854	1.10784	21.662
VIT_00s0216g00070	27.7316	16.9479	4.42486	22.0287	27.5829	8.36109	19.8061	10.1888	14.5401	19.6921	8.11046	26.573	4.13838	2.75509	27.5056	21.7684	12.8521	27.7241	13.9143	28.8792	15.274	1.83971	18.234	13.7538	18.4618	6.69432	15.6924	18.1231	16.8161	5.81912	21.9976	8.83409	20.1468	5.08634	15.148	12.7965	2.28766	1.80272	16.1682	25.8017	6.33557	0	27.6661	23.4882	9.49318	7.0819	11.4757	16.4594	14.2007
VIT_00s0218g00010	0	0	0	0	0	0	0	0	0	0	0	1.47628	0	14.4642	3.05617	1.2805	3.44813	8.72795	3.87487	0	0	0	0	0	0	0	0	0	2.02953	0	0	1.71774	5.49457	5.08634	6.5505	0.775547	0	8.4127	1.27644	0	0	0.562437	0	0	0	0	0	0	0
VIT_00s0218g00030	4.89381	4.34562	4.7936	6.33702	4.17923	4.34777	3.30102	4.52834	3.23113	2.44355	9.35822	1.47628	5.64324	4.82142	5.45745	5.76223	6.58279	4.62068	5.81231	4.68311	4.73493	6.13237	6.31176	3.05639	5.51952	9.24454	0.713289	3.87094	4.20402	10.3451	3.40169	3.43548	2.74729	6.1036	4.50347	8.91879	5.71914	7.21089	8.36775	4.98442	7.01438	6.18681	7.81869	1.85433	5.11171	5.21824	2.29513	3.32352	5.77655
VIT_00s0218g00040	1.08751	0.869124	1.10622	0.603526	0.835845	0.334444	1.17894	0	2.82724	1.43738	0.623881	0.738139	0.752432	4.82142	2.40128	0.426832	0.626933	0.513409	0.528392	0.780519	0.916439	0.613237	1.40261	0.509399	0.570985	2.55022	0	0.527856	0.579864	2.58628	2.94813	0.736174	0.915762	4.06907	1.63763	0.775547	0.762553	3.9059	0.567305	0.439801	2.94152	1.68731	1.20288	2.47244	1.46049	2.23639	0.765044	0.791315	0.481379
VIT_00s0218g00050	10.6033	9.56036	5.16234	42.5486	10.866	10.0333	9.19571	3.39626	10.9051	10.6366	4.36717	19.9297	19.5632	6.88774	11.5698	6.82931	8.15012	34.6551	43.3281	15.025	8.70617	4.90589	41.3771	10.188	11.039	5.41921	12.1259	10.5571	10.0027	6.46569	17.462	12.0242	22.894	2.03453	15.148	11.6332	10.2945	6.91043	44.3916	12.461	8.59828	3.93706	48.115	10.5079	7.66757	8.20009	9.18053	15.1933	22.3841
VIT_00s0218g00070	39.4224	48.2364	56.7857	41.0397	33.4338	45.1499	41.9702	44.1513	53.7176	35.3596	60.5165	47.2409	104.212	37.8826	53.2647	54.6345	49.2142	27.2107	31.7035	45.075	39.2541	28.2089	43.481	44.8271	47.3917	37.6157	42.0841	50.1463	44.6496	59.8076	52.1592	60.3663	58.6088	59.0015	47.4912	47.3084	77.3991	42.0635	33.0455	47.7918	46.3854	58.4935	43.3035	41.4134	51.4822	48.8278	59.6735	45.105	39.9544
VIT_00s0218g00090	38.063	22.3799	12.1684	24.4428	30.0904	18.0599	19.5704	16.9813	22.6179	28.7476	13.7254	42.812	19.5632	4.13264	22.0481	38.8417	31.6601	24.9003	23.6015	36.6844	21.9945	6.7456	30.8575	28.5263	27.5976	7.33187	18.5455	32.903	25.659	12.6081	25.1725	34.6002	27.4729	10.1727	27.0208	32.1852	16.3949	11.4172	23.9686	31.8123	19.6855	8.43656	24.6589	38.9409	18.6212	11.9274	20.6562	32.7604	31.771
VIT_00s0218g00100	28.8191	30.8539	20.2806	16.2952	27.5829	21.7388	49.5154	23.7738	38.3697	36.0783	43.0478	43.5502	5.26703	0.688774	37.1107	45.8844	73.3511	13.0919	3.34648	21.4643	38.1849	6.7456	7.01306	4.58459	29.1202	36.9781	32.8113	33.079	32.9073	35.5613	8.39083	115.825	13.7364	20.3453	31.9337	37.614	0	31.2472	5.24757	21.8435	9.50336	1.68731	9.02157	24.1063	19.3515	58.1461	9.94558	33.8683	32.0117
VIT_00s0218g00110	53.2881	59.7522	4.7936	1.20705	49.7328	33.1099	13.2041	10.1888	44.0242	42.4027	6.23881	24.3586	7.14811	1.37755	8.73192	69.5736	69.903	1.02682	1.05678	40.7821	63.8452	3.67942	9.11698	29.0357	44.7271	5.41921	13.5525	51.5539	28.1234	5.49584	3.40169	41.2258	19.231	0	5.32228	33.3485	4.57532	3.30499	1.98557	47.9384	52.9473	4.4995	6.01438	17.3071	48.5613	7.0819	3.82522	43.2058	30.5676
VIT_00s0218g00120	2.17503	1.95553	0	3.01763	1.67169	0.334444	0.707362	0	5.25059	1.58112	1.24776	2.21442	0.752432	2.06632	0.873192	3.20124	1.25387	1.02682	2.11357	1.75617	1.5274	0	2.10392	2.54699	0.761313	1.91266	0.713289	3.34309	2.17449	0.969854	0.680337	2.69931	2.74729	0	1.63763	1.16332	1.14383	1.50227	1.84374	1.3194	1.58389	1.12487	2.40575	0.61811	2.19073	1.86366	2.29513	2.84873	2.40689
VIT_00s0218g00150	3.26254	6.73571	7.74351	5.43173	2.50754	8.02664	2.82945	3.39626	6.86616	6.89943	3.11941	8.11953	5.64324	66.811	13.9711	3.41465	3.44813	1.79693	11.0962	3.70746	7.02603	26.3692	4.20784	6.11278	9.13576	15.6201	7.84618	4.22285	4.34898	4.2027	2.94813	12.2696	3.66305	15.259	24.5644	5.04105	9.15063	5.40816	4.96392	4.25141	6.1093	14.6234	2.40575	7.41732	8.03269	8.57282	8.41549	6.64705	3.85103
VIT_00s0218g00170	5.16569	9.77764	14.7495	6.63878	4.17923	10.7022	3.7726	4.52834	2.42335	5.31831	9.35822	6.64325	7.14811	81.9641	6.98554	4.69515	2.8212	2.31034	8.45427	2.73182	11.4555	69.909	3.50653	2.03759	5.51952	20.083	9.27276	1.93547	5.50871	7.43555	2.49457	7.11635	6.41033	20.3453	18.4233	6.59215	6.4817	9.61451	9.92783	3.22521	9.27709	51.1818	4.21006	3.70866	6.5722	11.1819	3.82522	2.37395	2.40689
VIT_00s0218g00200	2.17503	2.17281	3.68738	1.20705	0.417923	3.34444	2.12209	2.26417	1.21167	2.58729	1.87164	1.47628	0.376216	39.9489	1.74638	1.06708	1.25387	0.513409	1.23291	0.975649	3.0548	28.2089	0	0	2.28394	7.0131	3.56645	0.527856	0.724831	0.646569	0.680337	0.736174	1.83152	8.13814	3.68466	1.55109	1.90638	3.60544	1.56009	1.0262	2.2627	14.6234	0.601438	0.61811	2.55586	4.84551	3.06018	0.158263	1.44414
VIT_00s0218g00220	0.271878	0.434562	0	5.43173	0.417923	0	0.94315	3.39626	0	0.862429	0	0	0	0	4.80256	1.06708	0.626933	3.59386	9.33492	0.585389	0.458219	0	3.50653	1.0188	0.570985	0.318777	9.27276	1.40762	0.869797	0	5.4427	1.22696	0.915762	0	1.63763	2.32664	0	0	6.24035	0.586402	0	0	4.8115	0.61811	0.730245	0.745463	3.06018	0.316526	0.240689
VIT_00s0220g00010	16.3127	17.1652	20.2806	24.141	16.7169	18.3944	13.9115	14.7171	21.8101	17.6798	17.4687	22.1442	22.9492	11.7092	15.9358	17.2867	15.9868	12.8352	17.9653	17.9519	19.5507	19.0103	20.3379	31.5827	19.6038	13.7074	12.1259	19.3547	17.6859	16.8108	14.7406	26.2569	27.4729	23.3971	21.2891	14.7354	24.0204	18.0272	16.5937	17.7387	21.0431	8.999	19.8474	21.0157	21.5422	16.7729	13.7708	26.2717	15.8855
VIT_00s0220g00020	13.5939	10.6468	8.48098	18.7093	10.866	10.7022	8.01677	12.4529	13.7323	8.91176	5.61493	16.9772	13.5438	2.75509	8.51363	12.5915	10.3444	6.93102	12.8575	10.7321	12.6774	6.13237	20.3379	11.7162	9.13576	6.37554	14.2658	8.97355	9.4228	8.08211	10.6586	14.4781	10.9891	2.03453	7.36932	11.6332	9.53191	11.4172	11.6297	9.52903	9.9559	7.31168	19.8474	8.03543	8.39781	10.0637	9.94558	11.0784	9.38689
VIT_00s0220g00030	51.6569	66.0534	74.4852	96.5641	60.5988	51.5043	67.1994	63.3968	49.6787	69.138	70.4986	42.812	47.7795	52.3468	44.0962	37.1344	48.2738	53.1378	56.0095	53.2704	51.7788	82.787	106.599	66.2218	61.8567	76.1877	78.4618	51.5539	44.7945	71.1226	48.5307	54.4769	46.7039	67.1396	49.5382	45.7573	54.1412	67.9025	70.6295	52.1898	48.8744	62.993	130.512	73.5551	64.2615	94.6738	81.0947	65.8374	67.6337
VIT_00s0220g00060	6.52508	3.25921	5.16234	8.44936	6.68676	5.68554	5.6589	11.3209	5.65448	4.02467	10.606	8.85767	4.89081	1.37755	6.98554	3.62807	3.7616	3.33716	6.86909	2.34156	1.83288	3.67942	7.71437	7.13158	6.47116	5.10043	5.70632	5.80642	3.76912	8.72868	9.52472	5.644	6.41033	3.0518	10.6446	5.04105	6.10042	3.9059	4.96392	3.51841	4.07287	3.37462	9.02157	5.56299	6.93732	4.10005	9.94558	6.48878	6.49861
VIT_00s0220g00070	50.5694	41.0661	83.7036	160.538	57.6733	15.3844	168.116	167.549	48.0631	57.3515	49.9105	112.935	8.27676	36.505	294.266	105.427	78.3666	184.57	58.4754	50.5386	40.6288	40.4736	173.223	22.9229	35.2107	62.7991	131.245	67.2137	55.9569	48.1694	218.161	44.4159	32.9674	63.0706	219.851	94.6167	11.4383	159.841	70.0621	43.1005	9.27709	59.0559	185.243	30.9055	23.3678	42.4914	131.588	70.427	42.8427
VIT_00s0220g00080	119.626	128.413	140.858	71.5178	106.57	134.112	110.82	103.02	92.8951	100.042	180.926	133.603	139.2	126.046	97.361	132.745	113.788	78.0381	77.6736	111.614	117.915	107.93	71.5332	134.481	126.188	119.541	99.8605	113.665	120.902	174.25	99.556	135.947	120.881	194.298	112.587	129.129	191.019	167.353	78.0044	115.668	143.229	199.103	73.9768	114.35	147.144	119.647	82.6248	72.0097	96.0351
VIT_00s0220g00090	12.5064	8.69124	11.0622	7.24231	7.10469	7.02331	8.72414	16.9813	6.46226	6.75569	14.3493	6.64325	14.2962	17.2193	8.51363	8.32322	9.71746	9.75477	11.9769	5.46363	9.16439	12.878	9.81829	10.188	8.37444	12.7511	9.98605	9.85331	9.71273	12.9314	14.0603	9.57027	14.6522	10.1727	12.2822	11.2454	9.91318	8.11225	9.78601	9.96883	11.5398	16.8731	5.41294	11.7441	8.39781	16.7729	10.7106	11.8697	9.62758
VIT_00s0220g00110	17.6721	11.7332	9.5872	46.1697	33.4338	23.7455	38.9049	32.8305	36.3502	40.8216	16.2209	25.8349	22.1968	10.3316	20.9566	16.433	15.9868	33.1149	40.3339	18.1471	12.2192	3.06618	50.4941	30.0545	25.504	19.4454	38.5176	32.5511	16.961	16.4875	41.7274	17.6682	21.9783	11.1899	23.7456	12.021	10.2945	8.4127	42.1224	19.4979	8.14573	1.12487	46.3107	29.6693	19.3515	10.8092	19.1261	44.6302	35.8627
VIT_00s0220g00120	90.2636	127.544	292.41	110.747	87.3459	134.446	161.75	149.435	58.5643	98.8918	256.415	129.174	118.508	425.662	134.035	85.7932	101.563	140.417	159.046	80.1983	126.469	323.789	61.0137	96.2764	111.342	183.934	126.252	63.5187	109.739	231.795	140.149	101.347	132.785	175.987	219.442	150.456	97.988	185.981	136.011	88.9865	131.463	350.961	81.7955	79.7362	87.9945	246.003	146.889	70.5853	85.2041
VIT_00s0220g00130	26.1003	27.5947	28.3929	18.4075	25.4933	19.3977	28.2945	19.2455	27.0607	47.8648	21.212	29.5256	27.4638	81.2753	17.0273	27.5306	29.4658	31.0612	27.1241	23.0253	37.2685	37.4074	27.3509	26.4887	32.1655	25.5022	37.091	22.8738	27.5436	18.1039	11.339	29.447	31.1359	38.6561	37.256	24.4297	20.9702	21.0317	24.3941	25.3619	20.3643	34.3087	26.4633	31.5236	26.6539	21.2457	17.596	31.4943	26.4758
VIT_00s0220g00160	70.9602	60.8387	77.0663	39.8327	66.4497	74.9153	73.0941	81.5101	72.2966	41.684	113.546	55.3604	68.8476	95.7395	79.8971	58.0491	55.1701	40.3026	35.9306	63.222	60.0267	65.0031	31.5588	101.37	87.9316	109.341	72.0422	75.1315	59.1462	100.542	73.0229	81.7154	57.693	56.967	74.512	66.3093	85.0246	48.373	38.4349	68.609	53.6261	87.7402	36.6877	68.6102	93.8364	69.328	55.8482	53.8094	49.582
VIT_00s0220g00170	5.16569	3.47649	6.63729	8.1476	7.10469	11.3711	3.53681	15.8492	6.86616	2.73102	8.73434	5.90511	9.4054	4.13264	10.6966	5.12198	5.95586	3.08045	4.22713	5.07337	3.20754	3.06618	4.90914	8.15038	6.85182	5.41921	9.98605	5.10261	6.81341	6.46569	8.16405	4.41705	9.15762	4.06907	6.5505	8.14324	11.4383	3.60544	3.54566	4.83782	5.20422	3.93706	1.20288	2.47244	12.4142	4.47278	3.06018	7.12184	4.5731
VIT_00s0220g00180	28.5472	7.82211	0.737477	31.0816	28.8367	9.36442	14.8546	41.8872	10.5012	11.7865	3.11941	21.406	0.376216	0.688774	45.406	29.238	31.0332	14.8889	17.6131	23.0253	7.02603	0	34.364	13.2444	21.8877	5.41921	29.9582	23.7535	21.0201	0.969854	30.6152	11.7788	23.8098	0	90.4788	16.6743	0.381276	0.300454	21.1321	21.8435	1.35762	0.562437	39.6949	17.9252	10.2234	14.5365	41.3124	24.2142	17.0889
VIT_00s0222g00030	4.07817	3.04193	5.89981	6.63878	4.17923	3.00999	4.00839	4.52834	6.05837	1.29364	4.99105	1.47628	1.12865	1.37755	3.27447	5.3354	4.70199	2.05364	2.46583	5.46363	1.68014	2.45295	3.50653	4.58459	4.75821	1.59389	6.4196	4.92666	4.63892	2.58628	8.39083	1.96313	0.915762	1.01727	3.27525	3.10219	3.81276	1.50227	3.54566	5.42422	3.16779	2.24975	4.21006	4.32677	2.92098	3.72731	8.41549	5.69747	4.09172
VIT_00s0222g00100	9.78762	5.6493	5.89981	16.597	8.35845	5.68554	4.00839	14.7171	12.5206	3.44971	8.11046	3.69069	4.51459	0	9.38682	15.3659	12.2252	4.10727	8.27814	13.2688	3.51301	1.83971	7.71437	6.62218	6.0905	2.23144	17.1189	14.4281	8.553	5.81912	12.4729	4.90783	5.49457	3.0518	9.82576	9.69434	12.9634	1.50227	11.6297	11.1416	7.24065	5.06193	10.2244	8.03543	9.12806	2.98185	16.0659	12.3445	7.70206
VIT_00s0225g00010	47.3068	88.6506	132.746	28.0639	38.4489	60.5343	37.726	72.4535	32.3113	51.3145	36.809	50.9316	112.489	837.549	84.4814	58.0491	66.4549	14.8889	75.9123	46.2457	205.74	347.705	65.9228	63.1654	51.9596	125.917	67.7625	39.4132	66.6844	37.501	16.3281	67.4827	76.0082	183.108	88.4318	41.4918	112.858	190.788	61.8362	46.3258	121.733	898.212	34.282	32.1417	73.7547	106.601	55.0832	31.4943	40.6765
VIT_00s0225g00020	187.324	213.153	175.888	379.618	198.513	193.643	193.346	173.209	187.81	209.426	237.699	157.224	268.995	296.173	177.695	144.696	171.78	277.754	306.819	170.153	192.758	232.417	342.238	168.102	204.222	188.078	266.057	160.292	182.222	248.929	174.393	162.449	185.9	199.384	184.233	177.212	177.675	188.985	244.508	174.308	214.504	180.542	343.421	166.272	206.294	249.357	169.84	223.942	220.472
VIT_00s0225g00050	54.1038	94.7345	35.3989	47.075	68.5393	116.721	57.7679	33.9626	34.3308	87.5365	57.3971	81.9334	16.5535	148.086	17.9004	40.3356	46.7065	20.5364	62.5264	40.7821	64.1507	191.943	25.247	97.8046	92.6899	52.2794	25.6784	38.7094	41.6053	49.4625	42.4077	36.0725	66.8506	17.2935	42.1689	74.8403	66.3421	12.3186	38.7186	48.3782	40.5024	69.7422	29.4705	67.9921	86.1689	104.365	35.192	22.6316	35.3813
VIT_00s0225g00070	14.4096	7.17027	0.368738	11.7688	9.61222	3.00999	4.00839	6.79251	4.8467	10.7804	3.11941	14.0246	1.12865	0	27.2873	15.7928	12.5387	8.72795	13.2098	9.36623	5.04041	0	16.13	3.05639	6.47116	0	14.9791	5.27856	9.13286	2.58628	7.03015	4.90783	9.15762	0	13.101	8.91879	1.14383	0.300454	9.78601	9.67563	0.905082	0	20.4489	14.2165	2.92098	2.60912	10.7106	5.22268	7.22068
VIT_00s0225g00080	20.3909	20.4244	8.48098	27.7622	7.52261	21.7388	17.4483	12.4529	12.1167	27.8852	3.11941	5.16697	1.50486	2.75509	12.0064	4.26832	15.9868	14.6322	14.0904	18.1471	13.5938	2.45295	36.4679	4.07519	14.0843	5.10043	17.1189	16.1876	10.5825	6.46569	41.2738	9.32488	1.83152	3.0518	5.32228	1.93887	3.43149	5.10771	11.4879	14.66	13.5762	5.62437	33.6805	29.0512	25.5586	5.9637	33.662	9.33752	14.9227
VIT_00s0225g00090	51.385	56.2758	191.375	73.3284	107.406	68.5609	110.584	63.3968	91.6834	87.6802	147.236	57.5748	30.0973	221.785	52.8281	74.4821	73.0377	89.5898	83.8382	56.0022	60.0267	96.8914	89.0659	75.391	90.9769	96.2707	69.1891	84.457	48.8536	139.012	102.051	52.7592	61.3561	206.505	90.4788	70.187	38.8902	172.761	65.5237	52.6296	34.6194	152.42	84.8027	93.9528	79.9618	118.529	123.937	71.5349	74.6137
VIT_00s0225g00100	3.53442	5.21474	8.11224	5.73349	3.34338	5.68554	5.89469	6.79251	4.8467	4.02467	9.9821	5.16697	6.39568	9.64283	6.98554	5.97564	5.95586	5.6475	8.80653	5.2685	6.10959	4.90589	3.50653	7.64098	5.90018	5.10043	4.27974	5.63046	6.95837	10.3451	6.57659	6.13479	5.49457	5.08634	7.36932	6.20438	10.6757	5.10771	6.38218	4.25141	9.27709	9.56143	4.8115	5.56299	4.74659	7.45463	2.29513	4.58963	8.66482
VIT_00s0225g00110	30.4504	36.0686	37.2426	24.4428	26.3291	27.4244	29.7092	20.3775	29.0802	46.4274	28.0747	31.74	32.7308	19.2857	25.9775	28.1709	28.5254	25.9271	26.2435	32.0013	31.6171	35.5677	29.4549	26.9981	25.8846	23.5895	22.112	29.9118	29.4281	22.3066	24.9457	32.1463	36.6305	21.3626	23.7456	32.573	28.5957	33.9513	24.1105	31.8123	40.0499	34.8711	22.8546	21.0157	27.7493	26.0912	23.7164	30.3865	34.6593
VIT_00s0225g00120	9.78762	52.582	40.93	14.1829	7.10469	60.5343	17.6841	5.66043	7.67394	23.4293	17.4687	10.3339	83.1438	59.2345	13.7528	10.8842	28.5254	30.0344	15.3234	9.1711	31.6171	38.6339	10.5196	9.67858	32.1655	9.56331	9.27276	7.21403	48.5636	17.7807	22.2244	17.9136	29.3044	29.5007	19.2421	12.7965	109.045	14.7222	12.3389	11.5814	103.406	37.6833	15.6374	13.5984	89.0898	13.7911	12.2407	8.86273	16.8483
VIT_00s0225g00130	1945.83	1588.32	1420.38	940.293	1763.63	1192.96	2366.13	1539.64	1550.14	1807.36	1569.69	1595.12	368.316	901.605	1611.48	1733.58	1672.97	1562.82	537.374	1867.2	1420.33	1736.69	772.138	1517.5	1450.49	2508.14	1281.07	1983.51	1254.39	1692.07	2044.87	1509.65	1031.15	1002.01	1359.64	1518.91	698.879	1970.37	634.956	1869.45	1361.7	1120.37	813.745	1421.65	1524.02	2463.75	1222.54	1643.4	1203.93
VIT_00s0225g00140	27.1878	12.385	8.11224	47.075	39.2847	15.3844	21.9282	26.038	31.5035	32.1973	19.9642	29.5256	10.9103	13.0867	26.1958	39.2685	27.8985	43.383	41.0384	28.6841	13.4411	9.19855	41.3771	30.5639	24.933	13.3886	34.2379	34.1347	26.9637	15.5177	39.9131	21.5945	15.568	13.2245	20.4703	28.3075	7.62553	10.2154	55.5959	23.6027	8.82455	5.62437	43.905	21.0157	16.0654	13.7911	26.7766	40.0405	36.5848
VIT_00s0225g00150	25.5566	25.4219	34.2927	28.3657	30.5084	36.7888	33.7176	27.17	38.7736	36.3657	34.3135	26.573	43.6411	30.306	41.4766	29.0246	36.0486	29.2643	33.6409	24.5863	32.0754	16.5574	29.4549	30.0545	34.6397	34.7467	33.5246	31.3195	33.1972	28.7723	29.9348	37.0541	34.799	41.708	36.8466	30.2463	53.76	41.4626	31.4854	26.0949	34.3931	17.998	27.6661	38.9409	40.8937	27.5821	29.0717	37.8249	41.1579
VIT_00s0225g00200	1.08751	1.95553	1.47495	1.81058	2.92546	3.00999	1.41472	0	3.63502	3.73719	0	0.738139	2.2573	1.37755	1.74638	3.20124	2.50773	1.79693	1.05678	1.56104	2.13836	0.613237	2.10392	1.5282	2.6646	1.27511	0.713289	3.51904	2.60939	1.29314	1.58745	3.92626	1.83152	1.01727	2.45644	4.65328	0.381276	2.10317	1.56009	1.75921	2.71524	0	0.601438	3.09055	2.55586	1.86366	0.765044	3.79831	2.88827
VIT_00s0225g00220	59.2695	57.3622	71.1665	82.0795	63.1063	60.5343	50.4585	56.6043	58.1604	56.2016	68.0031	67.9088	82.3913	89.5406	68.9822	60.6101	71.1569	61.3524	76.9691	64.0026	67.511	63.1634	95.3777	66.2218	64.3309	63.4366	68.4758	70.9087	55.2321	90.5197	60.0965	90.0587	70.5137	66.1224	75.7402	58.166	62.148	52.5794	65.6655	60.3994	65.1659	75.929	85.4042	95.189	74.1198	62.6189	65.7938	79.2898	67.1523
VIT_00s0226g00020	45.6756	37.3723	12.9058	18.4075	33.4338	31.7721	13.6757	12.4529	25.0413	25.4416	16.8448	50.1934	54.1751	15.8418	20.7383	54.6345	47.0199	16.6858	21.6641	35.9039	32.9918	23.303	20.3379	35.1485	41.4916	10.2009	15.6924	38.5335	39.8657	18.7505	21.0905	50.3053	43.9566	14.2417	19.6515	63.9826	31.6459	15.3231	19.8557	40.0219	46.1592	14.0609	18.6446	32.1417	38.3378	17.1456	13.7708	25.6386	28.4014
VIT_00s0226g00040	17.6721	17.817	25.8117	18.7093	16.299	19.3977	20.9851	14.7171	17.7712	22.4231	28.0747	13.2865	21.8205	28.9285	13.5345	13.0184	15.9868	20.7931	11.2724	14.8299	20.0089	25.1427	16.8314	20.8853	20.7458	24.8646	14.2658	14.2521	15.6563	23.2765	16.1013	19.8767	6.41033	31.5353	15.9669	11.6332	20.2076	35.1531	12.3389	15.8329	21.9482	33.1838	14.4345	21.0157	15.7003	23.4821	13.0058	14.0854	15.1634
VIT_00s0226g00060	13.0502	14.9924	35.7676	22.6322	13.3735	19.3977	16.9767	15.8492	16.1557	6.037	19.9642	14.7628	9.78162	17.9081	20.7383	13.6586	11.5983	13.862	21.4879	13.6591	10.8445	23.303	17.5327	20.8853	12.9423	13.3886	22.8253	12.4926	13.3369	22.3066	19.503	16.932	14.6522	11.1899	25.3832	12.4088	17.5387	18.6281	23.1177	14.5134	17.8754	26.4345	18.6446	14.2165	11.3188	14.1638	15.3009	7.59663	7.46137
VIT_00s0226g00070	4.89381	1.73825	1.47495	6.94055	9.61222	3.34444	1.8863	6.79251	4.8467	3.44971	1.24776	5.90511	1.88108	0	4.58426	3.84149	1.25387	2.56704	4.75553	5.85389	0.916439	0	12.6235	8.65978	3.80656	0.637554	7.84618	3.87094	2.46442	0.323285	2.94813	1.96313	6.41033	0	4.91288	2.71441	1.90638	0	4.11296	5.27762	1.13135	0	7.81869	1.23622	2.55586	0	9.94558	5.38094	6.97999
VIT_00s0226g00090	5.43757	8.47396	7.74351	8.1476	10.4481	7.02331	10.6104	10.1888	4.03892	5.17457	6.86269	3.69069	3.38595	8.95406	4.58426	9.3903	10.9713	10.7816	13.9143	6.82954	7.78973	12.878	12.6235	8.15038	8.18411	12.4323	10.6993	5.80642	7.97314	7.11226	7.93727	2.45391	0.915762	7.12087	6.1411	15.5109	5.33787	7.51134	15.0336	6.15722	4.29914	16.8731	7.81869	9.88976	12.049	10.8092	16.0659	6.33052	5.29517
VIT_00s0226g00110	2.4469	5.43202	7.00603	1.81058	5.433	6.01998	8.25256	2.26417	2.42335	4.8871	5.61493	9.5958	6.39568	3.44387	4.36596	6.18906	3.7616	3.59386	1.93744	2.34156	3.66575	3.67942	2.10392	8.65978	5.13886	6.69432	2.85316	4.22285	5.50871	6.46569	2.49457	5.8894	3.66305	7.12087	3.27525	6.97992	6.10042	9.31406	2.55287	3.07861	3.8466	7.31168	1.20288	3.09055	6.20708	6.70917	3.82522	3.16526	3.61034
VIT_00s0226g00140	0.271878	1.73825	2.94991	1.50881	4.17923	0.668887	3.30102	1.13209	4.03892	2.73102	4.36717	2.95256	3.38595	2.75509	1.96468	2.98782	1.8808	1.28352	1.40904	1.17078	1.68014	3.67942	0	6.11278	3.61624	7.0131	2.13987	2.99118	2.46442	3.55613	2.72135	3.92626	2.74729	2.03453	1.22822	1.55109	3.81276	2.40363	1.56009	0.879603	1.81016	2.24975	1.20288	2.47244	1.09537	3.72731	3.06018	1.74089	1.92552
VIT_00s0226g00160	11.4189	10.6468	4.42486	11.1652	12.1198	11.3711	7.5452	15.8492	14.944	10.7804	8.73434	20.6679	18.0584	6.19896	20.3017	21.3416	18.4945	6.93102	10.5678	16.7812	13.4411	6.13237	16.8314	14.7726	11.9907	6.37554	11.4126	16.8914	13.9167	8.72868	13.6067	23.803	20.1468	0	14.3292	17.062	16.0136	3.9059	10.7788	18.6183	11.0873	8.43656	10.2244	12.3622	16.7956	7.45463	12.2407	16.1428	12.9972
VIT_00s0226g00170	25.8284	52.3647	46.8298	0	40.9564	111.37	117.422	26.038	16.1557	47.1461	129.143	8.11953	0	0.688774	0.436596	34.7868	82.1282	5.39079	4.22713	9.36623	24.5911	108.543	0	24.9605	103.539	393.052	6.4196	20.4104	67.4092	85.0238	17.9155	5.15322	0.915762	0	0.818813	56.6149	11.4383	31.2472	2.97835	14.8066	24.8897	39.3706	0.601438	8.65354	138.016	271.348	1.53009	9.49578	13.96
VIT_00s0227g00020	1.90315	0.869124	1.10622	2.11234	3.34338	2.67555	2.59366	1.13209	4.44281	2.01233	4.99105	3.69069	4.89081	4.13264	0.873192	0.640248	4.38853	1.02682	1.23291	3.12208	1.98562	0.613237	2.80523	5.60339	1.52263	2.55022	2.13987	2.46333	2.89932	4.2027	1.1339	2.9447	2.74729	1.01727	1.22822	4.26551	3.43149	2.10317	2.55287	1.75921	1.35762	2.24975	5.41294	2.47244	3.2861	0.372731	1.53009	3.007	4.33241
VIT_00s0227g00060	39.1505	21.5108	26.5492	66.0861	46.3894	45.8188	37.9618	45.2834	63.8149	30.3287	64.2598	50.9316	63.2043	39.9489	37.329	46.3112	46.393	31.5746	46.6746	41.9529	27.4932	28.8221	89.0659	45.8459	48.724	32.5153	60.6296	58.0642	46.969	66.5966	43.3148	61.5933	50.3669	33.5698	50.357	45.7573	48.0408	34.8526	53.894	36.7967	29.8677	32.6214	90.2157	51.3032	43.8147	38.7641	45.1376	74.7001	62.8199
VIT_00s0227g00070	12.2345	8.69124	3.31865	9.35465	19.6424	17.0566	11.7894	21.5096	17.7712	21.1295	7.48658	19.1916	10.1578	1.37755	15.4992	19.2074	13.4791	10.2682	7.92588	14.6347	7.63699	6.13237	11.2209	23.9417	22.8394	1.91266	18.5455	21.2902	15.2214	10.3451	19.9566	15.9504	12.8207	1.01727	12.6916	13.9598	12.5821	3.9059	9.92783	13.0474	8.37201	2.81219	9.02157	22.252	13.5095	4.10005	17.596	23.7395	20.6993
VIT_00s0227g00090	2.99066	1.30369	3.31865	2.4141	1.25377	2.3411	0.94315	5.66043	0.403892	1.00617	0.623881	2.21442	0.752432	0	2.61958	4.0549	4.07506	1.54023	3.52261	1.36591	0.610959	3.06618	2.80523	2.03759	0.570985	1.91266	4.27974	1.05571	2.60939	3.23285	2.49457	2.20852	1.83152	0	2.45644	5.04105	0	2.40363	3.68748	2.19901	0.22627	2.24975	3.00719	1.85433	2.55586	1.49093	1.53009	0.633052	1.68483
VIT_00s0227g00100	1.90315	1.73825	3.68738	1.20705	0.835845	2.3411	0.707362	1.13209	0.807783	0.574952	1.24776	0	0.752432	0	1.30979	3.41465	5.32893	2.05364	2.11357	2.14643	1.22192	5.51913	2.10392	0	3.23558	1.59389	3.56645	0.703808	2.31946	0.646569	0.907116	0.981566	0.915762	0	2.04703	4.26551	0.381276	2.70408	3.82931	2.78541	2.2627	5.06193	0.601438	0.61811	1.09537	0.372731	1.53009	0.633052	0.240689
VIT_00s0227g00110	58.7257	69.5299	106.565	83.2865	84.4204	50.8354	202.541	118.869	46.4475	95.4421	125.4	81.9334	11.2865	103.316	126.176	65.7321	73.978	99.3446	71.509	62.6366	71.7877	96.8914	85.5594	65.203	68.1375	192.223	99.8605	53.8413	44.0697	132.87	109.534	46.379	40.2935	99.6922	117.5	63.9826	28.2144	179.07	74.4588	59.3732	35.7507	89.99	99.8387	48.2126	61.7057	178.166	101.751	72.9593	44.0462
VIT_00s0227g00130	9.24386	4.99746	6.63729	18.1058	9.1943	3.67888	3.7726	4.52834	6.05837	6.18074	4.99105	2.21442	3.38595	5.51019	2.83788	7.25614	5.32893	7.18772	9.15879	5.2685	5.19315	4.29266	18.234	2.54699	3.99689	4.1441	3.56645	5.80642	4.34898	1.61642	4.76236	5.644	7.3261	4.06907	4.09406	3.48996	3.05021	6.60998	12.9062	5.42422	4.97795	6.18681	18.6446	4.32677	3.65122	3.72731	1.53009	7.59663	11.5531
VIT_00s0227g00140	66.0664	94.5172	164.457	67.2931	63.9422	75.9187	200.184	100.756	43.6203	115.422	344.382	67.1706	24.4541	123.979	215.024	79.3907	93.7264	78.0381	41.5668	60.4902	69.0384	173.546	63.8189	54.5057	86.98	198.598	105.567	55.7768	64.22	342.682	168.497	83.9239	50.3669	104.779	168.266	75.6158	36.9838	208.515	44.3916	62.8916	77.837	254.222	54.1294	58.7205	90.1852	335.458	78.0345	40.3571	54.8772
VIT_00s0227g00150	2.99066	1.73825	1.10622	0.301763	28.8367	19.0633	45.0354	16.9813	12.5206	19.5484	13.7254	3.69069	0.752432	0	2.18298	15.1525	18.181	15.4023	2.64196	3.51234	1.37466	1.22647	2.10392	16.8102	23.22	44.6288	16.4057	17.9471	11.0174	18.4272	19.9566	2.9447	2.74729	2.03453	0.818813	15.1232	3.81276	14.1213	5.67305	3.07861	2.03643	0.562437	1.20288	29.0512	19.7166	58.5188	18.3611	17.7255	11.7938
VIT_00s0227g00160	88.9042	110.813	114.309	74.8372	78.1516	111.035	67.9068	60.0005	120.764	111.253	92.3344	76.0283	170.426	130.867	74.4397	80.8846	89.3379	88.3063	87.0085	95.4184	103.405	93.8252	57.5071	93.7294	85.4574	95.3143	73.4688	112.609	88.4293	95.6922	95.9276	107.727	118.133	122.072	82.2907	76.3914	161.661	102.154	90.9106	91.3321	134.178	109.675	64.3538	102.606	99.3133	116.292	97.1606	106.669	112.402
VIT_00s0227g00170	7.34071	7.38755	15.487	5.43173	7.52261	6.68887	15.3262	6.79251	8.07783	9.48671	2.49553	6.64325	5.26703	8.26528	6.54894	6.40248	9.09052	11.295	8.98266	6.24415	5.49863	3.06618	4.20784	8.65978	7.04215	12.7511	6.4196	9.50141	7.24831	3.87941	7.48371	6.62557	4.57881	10.1727	5.32228	6.20438	13.3447	23.1349	7.51679	5.27762	9.50336	6.74925	8.42013	4.32677	10.9537	11.5547	11.4757	8.70447	9.62758
VIT_00s0227g00180	0.271878	1.73825	1.47495	1.50881	2.08961	1.33777	2.12209	4.52834	0.403892	1.43738	3.74329	4.42883	0.376216	4.82142	1.52809	2.34757	1.8808	1.79693	0.880653	1.17078	1.83288	4.90589	0.701306	1.5282	2.85492	3.82532	1.42658	2.11142	1.44966	2.58628	1.1339	3.92626	1.83152	2.03453	0.409406	1.93887	0	2.40363	1.84374	1.1728	1.13135	2.24975	1.80431	3.09055	1.82561	1.11819	0.765044	0.949578	1.68483
VIT_00s0227g00190	44.3162	43.2389	31.7115	22.934	39.2847	56.1865	25.2293	23.7738	29.0802	37.0844	55.5254	49.4553	23.3254	73.01	18.5553	36.2807	24.7638	26.4406	27.1241	32.7818	39.7123	65.0031	25.247	32.0921	47.5821	24.8646	29.2449	23.9295	33.4872	40.4106	17.462	31.1647	42.1251	38.6561	32.3431	50.0228	32.4085	28.8435	29.358	39.2889	34.6194	42.1828	14.4345	45.7402	47.831	43.9823	22.1863	19.9411	25.7538
VIT_00s0227g00200	11.9626	8.47396	0.737477	10.2599	19.6424	6.68887	12.2609	14.7171	11.309	10.2054	1.24776	14.7628	1.50486	0	13.7528	11.0976	10.0309	8.72795	8.10201	11.1224	8.85891	0.613237	8.41568	11.2068	9.70674	6.37554	14.9791	10.5571	9.4228	2.90956	12.0193	8.83409	3.66305	2.03453	12.6916	8.91879	2.28766	3.60544	6.80766	12.7542	4.97795	0.562437	12.0288	5.56299	4.38147	4.10005	6.8854	7.91315	10.109
VIT_00s0228g00060	6.52508	4.12834	2.21243	5.73349	6.68676	3.34444	0.235787	2.26417	4.44281	1.58112	0	0	3.38595	0	0	6.61589	4.38853	0.256704	6.3407	6.82954	3.0548	0	2.10392	6.62218	3.04525	0	2.13987	5.63046	3.33422	0	0.680337	3.43548	6.41033	0	0.409406	12.7965	3.05021	0.600907	3.40383	7.76983	2.03643	0	1.80431	3.70866	6.20708	0	0.765044	3.48179	6.25793
VIT_00s0228g00070	19.8471	20.859	10.3247	9.35465	15.4631	15.05	2.12209	7.9246	10.0973	11.2116	0	12.5484	4.89081	0	0.436596	11.9513	6.26933	5.9042	7.74975	20.0984	10.0808	0	4.90914	20.3759	12.3713	0	4.27974	11.2609	9.56776	0	2.26779	8.34331	22.894	0	2.45644	25.2053	8.76935	2.10317	8.6514	22.4299	14.255	0	12.6302	8.03543	16.4305	0	4.59027	8.86273	14.6821
VIT_00s0229g00020	67.1539	42.5871	28.3929	60.6543	81.077	66.5543	51.4017	37.3588	87.2406	51.8895	71.1225	57.5748	60.5708	33.0611	62.8699	80.2444	78.0531	52.111	45.2656	68.1003	35.2829	57.6443	64.5202	68.7688	81.8411	73.9563	67.0492	90.7912	70.0186	75.9719	61.9107	76.0714	54.03	31.5353	51.9946	60.4927	55.2851	28.2426	52.6175	66.9964	44.5753	26.4345	59.5423	68.6102	93.1062	75.2918	58.1434	99.2309	77.502
VIT_00s0229g00030	98.6918	63.6633	44.6173	40.738	86.0921	103.009	46.2143	71.3214	92.0873	46.5711	94.2061	95.2199	94.4303	43.3927	63.3064	94.1164	73.3511	46.4635	53.3676	106.151	55.9028	37.4074	50.4941	102.389	90.2156	41.1222	38.5176	92.0229	93.0682	79.2047	77.3317	84.6601	100.734	56.967	61.411	106.638	119.721	34.8526	54.1776	93.2379	65.3921	56.2437	39.6949	81.5906	95.662	39.8823	49.7279	59.5069	83.7599
VIT_00s0229g00050	3.8063	3.04193	5.16234	7.24231	4.59715	9.02997	7.07362	11.3209	1.21167	7.61812	10.606	2.21442	1.50486	9.64283	6.98554	3.41465	5.01546	9.49806	9.51105	1.9513	4.73493	3.67942	6.31176	2.54699	4.56788	3.50655	6.4196	2.11142	4.78388	10.3451	8.84438	3.68087	4.57881	1.01727	7.77872	3.48996	3.43149	4.5068	9.07688	2.63881	3.39406	8.43656	7.81869	3.70866	3.2861	4.84551	5.35531	3.79831	2.64758
VIT_00s0229g00060	183.246	260.52	217.187	118.291	138.75	152.506	129.683	107.548	145.401	289.345	70.4986	147.628	190.742	285.152	77.9324	172.44	155.166	152.739	212.942	195.325	302.883	207.887	100.287	180.837	173.579	79.3755	113.413	168.21	149.315	79.528	110.895	117.788	203.299	147.504	133.467	155.497	230.672	149.325	186.927	192.633	307.954	260.408	122.092	131.657	153.716	70.819	90.2752	129.934	143.932
VIT_00s0229g00100	51.1131	29.3329	8.48098	38.6256	74.8082	34.4477	32.0671	39.623	52.5059	52.1769	15.597	61.2655	19.187	3.44387	70.5103	50.5796	60.1855	46.2068	33.9932	48.5873	31.9226	1.83971	32.9614	51.4493	42.6335	3.50655	48.5037	51.7299	60.1609	8.08211	41.5006	38.5265	43.0408	15.259	52.404	75.228	31.6459	10.8163	35.0311	49.2578	16.0652	1.68731	31.8762	82.8268	44.5449	8.20009	52.7881	62.9887	44.2869
VIT_00s0229g00110	348.548	439.994	646.767	294.822	355.234	369.226	496.097	382.645	363.906	400.167	416.129	346.925	524.069	503.494	331.377	361.74	342.305	355.536	284.979	367.624	540.546	409.642	307.873	474.25	340.878	445.969	324.547	356.655	341.975	444.516	361.486	427.963	407.514	796.52	333.666	354.037	516.629	883.333	277.979	365.915	656.41	707.546	281.473	343.669	431.94	426.032	308.313	291.679	322.283
VIT_00s0229g00120	28.0035	12.1677	4.05612	31.6851	27.5829	15.05	6.60205	29.4342	43.6203	16.9611	6.23881	24.3586	7.90054	0	16.5907	32.0124	13.1656	8.98465	15.1472	22.2448	6.10959	0.613237	28.0523	29.0357	17.1295	2.23144	18.5455	51.0261	17.6859	3.87941	25.626	15.7051	23.8098	2.03453	11.8728	23.2664	8.38808	2.40363	22.9758	27.4143	6.33557	1.12487	24.0575	19.1614	9.49318	3.35458	20.6562	45.8963	46.6937
VIT_00s0229g00140	13.322	14.3405	11.7996	16.597	9.61222	8.36109	15.3262	12.4529	10.9051	10.3491	8.73434	11.0721	8.27676	6.88774	18.1187	15.5794	15.9868	16.6858	19.1982	13.0737	13.4411	18.3971	15.4287	4.07519	14.4649	9.88209	17.1189	10.7331	12.757	12.9314	8.84438	19.3859	9.15762	13.2245	15.5574	13.5721	4.57532	13.22	16.7355	13.3406	10.4084	15.7482	21.6518	10.5079	8.03269	13.4183	15.3009	10.9201	9.1462
VIT_00s0229g00160	19.0315	23.0318	63.423	27.1587	28.4187	26.0866	36.7828	29.4342	23.8296	24.8667	34.9374	17.7153	10.1578	44.0815	51.0818	51.0064	44.5122	42.3562	24.4822	23.6107	29.1733	30.6618	30.1562	28.0169	33.8784	57.3799	31.3847	31.4954	38.1261	44.9366	43.3148	16.4412	17.3995	43.7425	34.7996	44.2062	15.2511	31.5476	28.2234	25.2153	20.3643	28.6843	29.4705	17.3071	29.5749	36.5277	31.3668	26.5882	22.8655
VIT_00s0229g00170	33.441	36.0686	35.3989	29.8745	33.8517	38.7954	28.0587	33.9626	26.253	31.4786	26.203	17.7153	12.7914	13.7755	20.7383	23.2623	25.0773	23.1034	20.4311	23.0253	40.7815	30.0486	22.4418	27.5075	34.8301	47.179	29.9582	30.4397	22.1798	22.9532	36.5114	19.1405	8.24186	11.1899	25.3832	24.8175	22.8766	30.3458	21.4158	30.6395	39.8236	33.7462	26.4633	32.7598	40.5286	33.9186	36.7221	26.1134	19.9772
VIT_00s0229g00180	21.7503	19.338	14.0121	32.8921	21.3141	17.3911	25.2293	33.9626	18.9829	16.8174	21.212	25.8349	21.8205	9.64283	37.7656	36.0673	29.7793	35.6819	20.9595	29.0743	15.4267	11.0383	32.9614	23.4323	17.8909	20.4017	27.105	32.3752	20.7302	17.7807	34.6972	27.2385	21.0625	28.4835	29.8867	36.0629	19.0638	18.9286	30.9181	26.9745	13.1237	6.74925	31.2748	19.1614	18.2561	19.7548	28.3066	25.6386	22.1434
VIT_00s0229g00190	4.62193	2.17281	1.47495	15.0881	5.85092	2.00666	0.94315	3.39626	3.63502	1.8686	0.623881	4.42883	1.50486	15.8418	2.18298	0.853663	1.8808	2.82375	14.9711	5.07337	1.06918	4.29266	0.701306	4.07519	3.23558	1.27511	7.13289	2.81523	2.02953	0.969854	2.94813	1.96313	4.57881	4.06907	2.86585	1.55109	2.28766	0.901361	5.67305	6.59702	1.35762	7.31168	6.01438	0	2.55586	0.745463	1.53009	10.4454	2.88827
VIT_00s0231g00020	4.89381	6.73571	9.21846	5.43173	4.59715	3.67888	4.00839	5.66043	2.82724	2.73102	4.36717	2.21442	9.78162	11.0204	6.76724	3.84149	9.71746	3.08045	5.10779	5.46363	10.539	9.19855	9.81829	4.58459	2.85492	7.33187	2.85316	2.99118	4.49395	5.49584	2.94813	5.644	2.74729	9.1554	6.1411	3.87773	3.81276	8.71315	2.41105	7.91643	9.50336	17.4356	7.21725	4.32677	3.65122	6.33643	2.29513	3.32352	3.61034
VIT_00s0231g00040	45.6756	57.7967	62.3168	41.0397	42.2102	73.912	45.507	33.9626	43.2164	63.9634	68.0031	56.8367	66.214	117.78	42.7864	37.7746	53.9162	60.5822	73.2703	50.9289	67.3582	78.4943	35.0653	58.0715	54.8145	28.3712	51.3568	45.0437	57.2616	76.9417	53.7466	45.8882	44.8723	41.708	40.9406	50.7983	70.9174	60.0907	58.4324	54.2422	71.954	61.8681	36.0863	42.0315	55.4986	77.5281	55.8482	42.8893	49.8227
VIT_00s0231g00050	8.15635	6.95299	5.89981	8.1476	10.0301	7.02331	4.95154	10.1888	10.9051	4.8871	9.9821	7.38139	7.90054	13.7755	9.16852	7.89639	11.2848	3.08045	11.4485	9.95162	4.73493	18.3971	4.90914	11.7162	6.66149	6.37554	7.13289	9.85331	7.82817	7.75883	7.48371	7.60714	9.15762	7.12087	13.5104	10.8577	12.2008	6.00907	9.78601	8.35623	6.56184	14.6234	6.01438	5.56299	12.049	6.33643	16.0659	9.65404	7.70206
VIT_00s0231g00070	6.52508	11.7332	8.84972	19.0111	15.8811	18.3944	15.562	18.1134	12.1167	12.074	15.597	8.85767	12.0389	39.9489	17.4638	12.3781	21.6292	26.954	27.3002	11.1224	15.8849	16.5574	22.4418	7.64098	15.6069	17.5327	19.2588	8.62165	14.7865	10.0218	17.6888	11.0426	9.15762	14.2417	24.9738	12.021	8.38808	18.9286	29.358	9.82223	16.5177	60.7432	25.2604	11.7441	10.5885	11.1819	20.6562	15.8263	11.7938
VIT_00s0233g00010	0.815635	2.60737	1.10622	0.905288	0	3.67888	2.12209	4.52834	0.807783	0.431214	1.87164	4.42883	1.12865	4.82142	1.96468	1.2805	1.25387	0.513409	4.40326	0.585389	3.81849	1.22647	1.40261	1.0188	2.09361	0.637554	2.85316	1.40762	1.15973	2.58628	0.453558	5.15322	1.83152	6.1036	5.32228	1.93887	3.81276	2.10317	3.12018	0.733002	2.2627	2.81219	1.20288	0.61811	3.2861	0	5.35531	0.633052	0.481379
VIT_00s0233g00020	0.271878	0	0	0.301763	18.3886	19.0633	19.0988	22.6417	18.9829	13.2239	22.4597	0.738139	0	0	0.218298	0	0	0	0	0.19513	0.15274	0	0	11.7162	16.5586	29.3275	23.5386	22.17	0	18.7505	17.0084	0.245391	0	0	0	0	17.5387	0	0	0.1466	0	0	0	20.3976	18.6212	20.873	24.4814	31.9691	19.4958
VIT_00s0233g00030	3.26254	4.12834	4.42486	6.03526	7.94053	6.01998	23.8145	18.1134	5.25059	9.34298	34.9374	8.85767	6.01946	8.26528	31.4349	2.13416	3.7616	6.16091	7.04522	3.70746	5.04041	2.45295	6.31176	3.05639	6.66149	4.1441	14.2658	9.32546	2.46442	39.4407	23.1315	12.2696	3.66305	14.2417	13.101	2.71441	10.2945	4.5068	6.09853	2.49221	4.29914	3.93706	4.21006	6.79921	9.49318	17.1456	23.7164	7.43836	9.62758
VIT_00s0233g00050	7.34071	6.95299	4.05612	8.44936	7.94053	8.02664	8.48835	12.4529	10.9051	11.6428	4.36717	11.8102	9.02919	2.75509	20.7383	9.60371	5.64239	7.70113	11.6246	6.63441	6.10959	2.45295	3.50653	9.67858	7.80346	4.46288	14.9791	11.9647	4.34898	3.23285	9.07116	11.7788	3.66305	2.03453	13.9198	7.3677	12.2008	4.20635	11.7716	6.15722	6.56184	3.93706	6.61582	11.7441	7.66757	4.10005	8.41549	10.6036	6.01724
VIT_00s0233g00060	24.469	20.4244	11.7996	18.7093	47.2253	30.4344	31.5955	30.5663	39.1775	49.5896	29.9463	43.5502	31.6022	30.9948	44.5328	17.2867	17.2406	21.5632	20.6073	21.8545	21.2308	11.0383	21.7405	32.6015	41.8722	26.1397	41.3708	50.3223	19.1355	29.0956	34.4704	37.2995	34.799	21.3626	26.202	21.7153	33.171	7.81179	20.423	20.0843	16.9703	4.4995	19.246	40.1772	40.8937	26.0912	38.2522	45.105	47.6565
VIT_00s0233g00180	4.35005	5.43202	7.37477	4.52644	4.59715	7.35776	20.0419	20.3775	8.88561	11.499	24.9553	5.90511	6.77189	30.9948	18.7736	4.48173	5.01546	9.49806	4.051	3.51234	3.81849	15.3309	2.10392	5.09399	9.51641	18.8078	13.5525	8.7976	4.05905	16.8108	14.0603	8.83409	5.49457	21.3626	13.101	5.04105	5.33787	10.2154	3.68748	4.39801	4.07287	18.5604	5.41294	8.65354	6.5722	21.9912	9.94558	5.06442	7.46137
VIT_00s0233g00190	7.88447	9.77764	4.7936	9.95817	12.5377	8.02664	17.4483	20.3775	20.5985	22.7106	6.23881	27.3111	9.4054	6.19896	22.2664	7.89639	11.9117	6.67431	12.3291	7.41493	6.56781	7.97208	11.2209	11.2068	11.2294	9.88209	22.8253	14.604	9.27783	6.46569	9.97828	24.7845	27.4729	7.12087	26.202	6.20438	5.33787	0.901361	9.50236	8.79603	6.56184	0.562437	11.4273	19.7795	6.20708	9.31829	10.7106	16.7759	14.9227
VIT_00s0238g00020	2.17503	4.34562	3.31865	6.94055	2.92546	6.01998	8.25256	19.2455	3.63502	3.44971	4.99105	2.21442	0.752432	0	18.5553	8.53663	5.64239	9.75477	16.7324	2.34156	5.80411	0	8.41568	2.54699	7.23247	2.86899	14.9791	3.51904	5.65368	1.61642	12.2461	3.92626	1.83152	1.01727	11.054	6.97992	1.14383	4.5068	14.0408	3.37181	1.35762	0.562437	15.0359	6.79921	6.5722	5.59097	26.0115	3.64005	3.36965
VIT_00s0238g00040	2.99066	2.60737	4.05612	5.12997	5.01507	3.00999	2.59366	5.66043	0	0	0	0	0	0	0	5.54881	4.07506	2.56704	4.93166	3.31721	1.83288	4.29266	2.10392	7.13158	3.23558	1.91266	1.42658	0	2.89932	0	0	0	0	0	0	6.20438	0	2.40363	6.09853	2.78541	1.13135	4.4995	0.601438	1.23622	3.2861	4.47278	1.53009	0	0
VIT_00s0238g00060	0	0	0	0	25.9112	24.0799	38.1976	47.5476	0	0	0	0	0	0	0.218298	34.1465	27.8985	32.8582	30.2945	0	0.15274	0	0	26.9981	26.8363	44.9476	36.3778	0	25.0791	0	0	0.245391	0	0	0	30.6341	0	38.7585	36.3075	0.1466	0	0	0	26.5787	33.9564	33.5458	38.2522	0	0
VIT_00s0238g00090	8.15635	7.17027	18.8057	9.35465	0	0	0	0	0	0	0	1.47628	0.752432	2.75509	1.96468	4.48173	5.01546	20.0229	15.6756	4.48798	5.95685	21.4633	11.2209	0	0	0	0	0	7.10334	0	0	0.490783	1.83152	2.03453	2.45644	7.3677	0	11.1168	13.899	6.89022	7.46692	17.4356	12.6302	0	0	0	0	0	0
VIT_00s0238g00120	0.543757	0.217281	0.737477	0.603526	2.92546	4.34777	5.89469	1.13209	0	0	0	0.738139	0	0	0.218298	3.41465	1.8808	5.6475	2.64196	0.975649	0.458219	0	1.40261	4.07519	2.47427	6.37554	1.42658	0	3.76912	0	0	0	0	0	0	6.20438	0	3.30499	3.54566	0.1466	0.22627	1.12487	0	2.47244	3.2861	3.72731	2.29513	0	0
VIT_00s0238g00130	10.0595	9.34308	12.9058	13.5793	22.5678	28.4277	16.9767	32.8305	0	0	0	0.738139	1.12865	0	2.61958	37.1344	27.585	23.6168	36.2829	8.78084	5.80411	7.97208	4.20784	24.9605	21.5071	20.083	34.9512	0.175952	29.5731	0	0.226779	0.981566	0	0	2.04703	38.0018	0.381276	20.1304	38.4349	5.42422	7.24065	15.1858	9.02157	24.1063	17.891	26.4639	29.8367	0.158263	0
VIT_00s0245g00050	61.4445	29.3329	20.6494	116.782	56.4196	35.451	44.328	53.208	79.1627	43.8401	9.9821	40.5976	38.3741	20.6632	73.7848	51.6466	41.0641	72.1339	68.8671	67.5149	32.3808	7.35884	126.936	38.2049	39.0173	11.476	92.7276	60.8794	37.6912	18.4272	80.7334	26.0115	43.9566	16.2763	54.0417	32.573	31.2647	13.8209	71.4804	58.6402	21.2694	7.87412	105.853	40.7953	31.4005	19.7548	94.8655	91.6343	68.8372
VIT_00s0245g00060	10.6033	13.6887	19.1744	3.92292	6.26884	6.35443	12.9683	9.05668	3.23113	15.8112	9.9821	5.90511	8.27676	19.2857	4.14766	4.90856	4.07506	6.67431	2.64196	6.43928	11.3027	8.58531	6.31176	10.188	6.66149	13.0699	8.55947	6.33427	2.75436	8.08211	5.21592	5.39861	10.0734	18.3108	4.50347	8.14324	7.62553	14.1213	3.12018	10.262	12.6711	10.6863	5.41294	4.32677	7.66757	16.7729	1.53009	3.32352	3.61034
VIT_00s0245g00070	23.1097	28.2465	39.8237	11.467	20.8961	18.0599	28.0587	20.3775	23.4257	28.1727	21.212	22.1442	36.8692	37.1938	18.1187	22.6221	14.7329	20.5364	15.8518	12.6834	35.4356	27.5957	21.7405	27.5075	19.2232	25.1834	16.4057	16.5395	14.4966	19.7204	17.9155	23.5576	28.3886	34.5871	19.6515	15.1232	22.114	36.9558	14.0408	21.2571	35.0719	30.934	15.0359	13.5984	21.1771	20.873	16.831	12.1863	18.5331
VIT_00s0246g00050	3.26254	2.82465	2.21243	1.81058	2.92546	0.334444	1.65051	3.39626	2.01946	1.58112	2.49553	0.738139	0.752432	2.06632	1.74638	1.70733	1.56733	1.79693	0.176131	2.92695	2.44384	0.613237	2.10392	2.54699	2.09361	1.27511	0.713289	2.99118	2.17449	1.29314	2.04101	0.981566	0.915762	2.03453	1.22822	1.93887	2.66893	3.30499	1.84374	2.63881	1.35762	3.37462	1.80431	4.32677	2.19073	1.11819	3.06018	1.89916	1.44414
VIT_00s0246g00080	7.88447	1.73825	8.48098	3.31939	6.26884	1.33777	6.13047	0	6.46226	2.58729	5.61493	4.42883	1.50486	14.4642	1.52809	6.82931	1.8808	5.39079	1.58518	7.80519	2.59658	13.4912	7.71437	6.62218	1.71295	7.96943	1.42658	5.63046	3.91408	5.17255	2.26779	1.47235	0.915762	6.1036	2.04703	8.91879	1.52511	11.4172	3.82931	9.23583	1.35762	7.31168	1.20288	1.85433	1.82561	8.57282	0.765044	6.33052	2.40689
VIT_00s0246g00140	5.16569	2.17281	1.47495	1.81058	8.35845	3.00999	1.65051	4.52834	6.46226	2.73102	1.24776	2.21442	0.376216	1.37755	0.873192	5.12198	2.8212	1.79693	1.58518	8.78084	2.2911	2.45295	0.701306	4.07519	2.09361	4.1441	2.13987	7.03808	4.34898	0.646569	1.58745	2.20852	4.57881	2.03453	0.818813	6.20438	1.90638	1.80272	3.54566	7.76983	1.13135	0.562437	3.00719	1.23622	2.92098	3.35458	0.765044	10.1288	2.64758
VIT_00s0246g00170	4.07817	6.08387	9.5872	5.12997	2.08961	2.67555	8.48835	4.52834	3.63502	2.73102	1.87164	3.69069	1.12865	4.13264	3.05617	3.41465	1.25387	4.10727	2.46583	5.07337	4.73493	3.06618	4.20784	4.07519	3.42591	8.60698	2.85316	6.51022	3.91408	5.49584	3.17491	6.13479	2.74729	7.12087	2.45644	2.71441	5.33787	5.70862	7.37496	5.27762	4.52541	8.43656	4.21006	1.23622	5.47683	10.4365	3.06018	3.16526	2.88827
VIT_00s0246g00180	13.5939	3.25921	4.05612	3.62115	7.52261	3.34444	4.24417	0	13.3284	3.73719	1.87164	5.16697	1.50486	0.688774	3.05617	3.84149	1.8808	2.05364	2.64196	12.4883	4.42945	1.83971	1.40261	5.09399	4.18722	2.86899	4.99303	6.86213	5.79864	1.93971	1.81423	1.96313	6.41033	2.03453	3.68466	9.69434	2.28766	1.50227	1.70191	10.5552	1.35762	0.562437	3.00719	3.70866	6.20708	2.60912	2.29513	9.49578	6.7393
VIT_00s0246g00200	72.0478	35.1995	65.6354	35.9098	28.4187	23.411	20.5135	15.8492	56.1409	15.38	23.0836	39.1214	39.5027	22.7295	29.2519	36.4941	15.6733	40.5593	24.4822	88.3938	29.7843	22.0765	35.0653	33.1109	16.7489	22.9519	9.27276	49.0906	30.1529	22.3066	35.6043	35.8272	17.3995	33.5698	32.3431	37.2263	49.9472	25.839	38.8604	76.8187	36.2033	24.1848	37.8906	30.2874	27.7493	28.3276	26.0115	72.6427	37.7882
VIT_00s0246g00210	4.89381	1.30369	5.16234	4.82821	4.17923	1.33777	8.01677	2.26417	1.61557	1.1499	4.99105	2.21442	2.63351	13.7755	5.02086	4.90856	0.940399	12.0651	5.28392	6.63441	2.44384	11.6515	5.61045	2.54699	2.28394	12.1135	2.13987	3.51904	3.47919	2.26299	2.94813	2.45391	0	5.08634	3.27525	3.87773	1.14383	8.71315	5.10574	7.76983	1.81016	6.18681	4.8115	2.47244	4.38147	9.31829	3.06018	2.53221	2.40689
VIT_00s0246g00220	1.35939	3.04193	1.84369	0.603526	2.50754	2.3411	2.12209	1.13209	0.403892	1.58112	2.49553	2.95256	0.752432	3.44387	2.61958	2.77441	1.56733	1.28352	1.05678	3.51234	0.763699	1.22647	1.40261	1.5282	1.14197	1.59389	0.713289	2.28738	2.31946	3.55613	0.680337	3.43548	0.915762	4.06907	3.68466	0.775547	1.14383	6.30952	2.83652	1.61261	0.678811	2.81219	0.601438	1.23622	2.55586	0	3.06018	1.74089	0.722068
VIT_00s0246g00230	4.35005	2.60737	3.68738	0.905288	7.52261	5.01665	4.95154	2.26417	1.61557	1.58112	1.87164	5.16697	2.2573	2.75509	4.36596	4.90856	4.70199	4.62068	2.46583	6.24415	2.74932	3.67942	2.80523	9.16918	5.13886	6.37554	0.713289	3.34309	4.49395	4.84927	2.94813	9.32488	5.49457	2.03453	5.73169	7.75547	1.90638	11.1168	4.68026	6.30382	4.07287	6.74925	3.00719	4.94488	5.47683	4.84551	8.41549	1.89916	2.40689
VIT_00s0246g00240	0.815635	3.69378	4.7936	3.92292	0.417923	0.668887	3.06524	2.26417	2.01946	2.29981	0	0.738139	0.376216	2.06632	1.30979	1.2805	0.940399	3.59386	1.40904	1.9513	1.83288	2.45295	1.40261	2.54699	1.52263	1.91266	0.713289	0.87976	2.75436	0.646569	0.680337	1.22696	2.74729	2.03453	1.63763	3.10219	1.52511	11.1168	2.55287	1.3194	2.03643	3.37462	1.80431	0	1.82561	2.98185	3.82522	1.58263	0.481379
VIT_00s0250g00020	189.499	240.313	117.996	36.5133	152.124	205.014	73.8015	49.8118	130.457	224.519	117.914	184.535	128.666	179.77	48.8988	142.348	216.292	44.6666	62.8786	154.348	228.04	273.504	17.5327	172.686	207.267	301.244	41.3708	146.568	149.895	133.517	54.6538	230.913	108.976	90.5368	60.1828	157.824	178.819	89.5352	63.68	161.407	217.672	197.978	34.282	148.965	239.885	197.175	39.7823	147.659	138.156
VIT_00s0250g00030	21.4784	19.5553	8.48098	12.3723	13.7915	19.3977	13.9115	12.4529	19.3868	17.6798	13.1015	13.2865	16.1773	12.3979	14.1894	18.1403	15.9868	14.1187	11.4485	18.7325	17.5651	14.7177	7.01306	19.3572	19.7941	9.56331	8.55947	16.3635	19.2805	12.9314	12.2461	16.6866	21.0625	11.1899	12.2822	19.3887	16.0136	13.8209	11.6297	18.0319	19.9118	14.0609	12.6302	21.0157	17.891	13.7911	10.7106	15.3515	12.0345
VIT_00s0250g00040	23.1097	20.2071	27.6554	44.3591	25.0754	16.0533	38.6691	27.17	33.1191	22.4231	19.3403	25.0967	23.7016	9.64283	21.3932	18.1403	14.106	23.8735	25.0105	26.9279	17.8706	14.7177	44.1823	23.4323	21.1264	33.1528	39.9442	33.4309	18.1208	23.5998	23.585	21.1037	17.3995	22.3799	18.4233	13.9598	13.3447	24.9376	32.3364	29.0269	15.1601	5.62437	39.0935	19.7795	19.3515	18.6366	24.4814	47.0041	34.9
VIT_00s0250g00090	0	0	0.737477	2.4141	0	2.3411	0.707362	0	0	0.287476	0	0.738139	0	15.8418	0	0.426832	0.626933	1.79693	4.40326	0	0.15274	26.3692	0	0	0.380656	0.956331	0	0	2.17449	0.646569	0	0	0	0	0.818813	1.16332	0	0.600907	3.40383	0	0.22627	4.4995	0	0.61811	0.365122	2.23639	2.29513	0.633052	0.240689
VIT_00s0252g00010	22.0221	24.5527	29.4991	25.3481	20.0603	22.7422	17.9198	16.9813	25.0413	21.9919	22.4597	19.9297	30.8497	17.2193	16.5907	31.799	32.287	17.1992	18.1415	22.4399	28.7151	20.85	30.8575	22.4135	26.2653	22.9519	24.9651	27.9764	24.7892	23.9231	17.462	35.5818	21.9783	36.6216	20.0609	32.1852	39.6527	24.0363	25.3869	23.8959	34.8456	24.1848	25.8618	30.2874	25.1934	26.8367	21.4212	22.7899	26.7165
VIT_00s0252g00020	7.88447	5.43202	7.74351	9.65641	5.01507	1.67222	8.25256	5.66043	8.88561	8.19307	7.48658	4.42883	4.89081	4.13264	6.98554	4.0549	1.56733	4.36398	6.16457	5.46363	3.51301	7.97208	9.81829	4.58459	3.80656	10.8384	9.98605	4.57475	2.46442	5.49584	5.89626	3.68087	3.66305	8.13814	6.5505	4.65328	7.62553	8.11225	5.10574	7.18342	4.75168	3.93706	4.21006	7.41732	4.74659	6.33643	5.35531	4.74789	5.77655
VIT_00s0252g00030	48.9381	44.108	43.5111	33.7974	38.8668	42.4743	30.4166	30.5663	36.7541	27.7415	47.415	38.3832	54.9276	33.0611	24.886	44.3905	38.2429	29.2643	30.2945	41.3675	42.0034	42.9266	24.5457	40.7519	41.3012	31.8777	27.105	41.3487	36.8214	50.7557	21.9976	49.5691	32.9674	38.6561	29.4773	50.4105	52.6161	41.4626	36.733	45.7394	54.7574	57.931	28.2676	37.7047	47.4659	32.0549	22.9513	48.112	38.751
VIT_00s0252g00040	1.63127	0.217281	0	0	2.08961	0.334444	0	0	4.8467	1.00617	0	0.738139	1.12865	0.688774	1.30979	1.06708	0.626933	0.513409	0.704522	2.73182	0.458219	0	3.50653	1.5282	0.570985	0.318777	0	2.81523	1.15973	0	1.1339	0.245391	1.83152	0	0.818813	0.387773	0	0	0.567305	2.63881	0.905082	0	0.601438	1.23622	0.365122	0	3.06018	6.33052	4.33241
VIT_00s0252g00050	39.4224	43.8907	127.215	33.1939	44.7177	33.1099	85.1193	54.3401	31.0997	47.4336	63.6359	33.9544	6.39568	64.056	38.2022	32.6526	36.6756	36.7087	21.8402	34.1477	57.7356	82.1737	30.1562	46.3553	39.7786	111.572	34.9512	38.0056	18.4107	56.5748	41.9541	30.9193	22.894	113.934	33.5713	27.5319	17.1574	119.581	26.5215	31.5191	25.7948	81.5534	28.869	37.0866	34.3215	83.8646	41.3124	40.8319	26.2351
VIT_00s0252g00060	58.9976	46.9327	15.1183	23.8393	48.897	61.2032	17.4483	29.4342	63.8149	37.9469	28.6985	74.552	70.7286	7.57651	32.5264	87.7139	51.095	25.157	20.6073	62.6366	42.0034	11.6515	22.4418	88.126	60.7147	18.4891	29.9582	70.7327	53.9274	24.2463	26.3064	69.4458	69.5979	17.2935	27.8396	66.697	70.9174	15.924	20.1393	66.8498	39.5973	8.999	22.8546	59.9567	57.3242	17.1456	26.7766	46.2128	51.5075
VIT_00s0252g00070	245.778	230.752	189.532	312.928	272.068	293.307	162.222	132.454	268.588	186.716	215.239	248.753	392.77	238.316	147.788	219.178	268.954	206.904	268.951	257.961	234.914	229.964	312.783	285.773	268.934	201.467	216.127	261.113	260.214	231.795	155.117	313.856	256.413	216.678	174.817	242.746	294.727	189.887	284.929	241.451	285.101	240.161	318.762	343.669	295.384	231.839	203.502	323.49	275.349
VIT_00s0252g00130	269.431	332.44	356.939	180.756	303.83	339.795	185.801	227.549	253.24	263.472	121.657	231.037	308.497	225.918	153.245	307.105	294.972	168.141	262.435	286.255	318.31	336.667	181.638	307.677	296.341	317.502	236.099	257.242	326.029	127.051	70.7551	243.919	284.802	183.108	194.877	302.851	291.295	246.672	302.373	286.164	357.734	345.899	184.641	246.626	327.515	151.702	221.098	286.614	278.237
VIT_00s0253g00040	25.8284	8.47396	0.737477	42.5486	40.1206	21.4044	13.2041	26.038	30.2919	23.7168	3.74329	23.6204	9.4054	0	18.1187	18.1403	28.8389	39.5325	34.8739	21.6594	11.4555	0.613237	44.8836	13.7538	20.9361	0.318777	44.9372	25.513	23.9194	6.78898	46.2629	17.4228	19.231	4.06907	31.5243	23.2664	6.86297	1.50227	39.0022	20.2309	5.65676	0.562437	53.528	27.1969	7.30245	2.98185	39.0173	28.6456	29.8455
VIT_00s0253g00060	22.8378	14.9924	21.0181	15.0881	25.9112	15.3844	37.726	24.9059	23.8296	31.1912	14.9732	30.2637	19.5632	3.44387	19.2102	35.8539	22.5696	27.4674	14.4427	19.513	10.9973	5.51913	27.3509	24.4511	23.0297	28.6899	18.5455	24.1054	17.6859	17.1341	23.1315	24.2938	17.3995	15.259	22.5174	31.4096	12.5821	29.144	14.7499	18.0319	12.4449	5.06193	21.0503	29.0512	17.5259	17.1456	24.4814	25.1638	26.9572
VIT_00s0253g00070	32.3535	39.5451	36.1364	19.9163	36.7772	42.8088	36.0755	33.9626	37.158	38.0906	40.5523	33.9544	51.9178	45.4591	33.8362	40.3356	35.1082	25.4137	25.7151	35.5136	35.7411	41.0869	17.5327	42.7895	37.3043	44.9476	35.6645	38.0056	41.0254	41.0571	27.4403	45.8882	34.799	52.8979	32.7525	43.8184	53.76	34.8526	29.9253	34.4511	34.3931	49.4945	23.4561	45.7402	40.5286	41.0005	22.9513	34.6596	35.1407
VIT_00s0253g00140	3.26254	18.9034	21.3868	8.1476	9.61222	16.7222	16.9767	11.3209	3.23113	9.91793	29.3224	10.3339	0.376216	19.9744	2.40128	4.90856	6.26933	7.95784	13.2098	3.90259	40.7815	55.1913	7.71437	7.13158	12.9423	25.5022	17.1189	2.81523	12.1772	26.8326	7.03015	3.43548	11.9049	13.2245	6.5505	6.20438	19.4451	29.7449	9.2187	4.54462	13.35	35.996	4.8115	17.9252	27.0191	83.4918	7.65044	4.43136	4.5731
VIT_00s0253g00150	36.7036	52.582	42.7737	7.84583	26.7471	63.8787	21.4567	32.8305	12.5206	34.3534	37.4329	28.0493	23.7016	104.694	20.52	18.994	44.1987	3.08045	11.8007	30.4402	55.4445	201.755	9.11698	26.9981	41.8722	125.917	29.9582	17.9471	34.212	39.764	13.8335	45.152	20.1468	63.0706	19.2421	41.8795	54.1412	54.983	17.161	26.0949	67.2023	296.967	4.8115	28.4331	63.8964	77.1554	13.7708	13.7689	12.9972
VIT_00s0256g00010	0.815635	2.17281	2.21243	0.301763	0.835845	2.00666	7.07362	6.79251	12.9245	33.0598	21.212	2.95256	0	1.37755	8.95022	35.2136	13.7925	9.24136	20.255	0.780519	2.2911	1.22647	0	2.03759	1.71295	5.73799	4.27974	25.8649	7.6832	24.8929	26.5332	2.69931	2.74729	7.12087	10.2352	22.1031	8.76935	8.11225	19.572	0.586402	0.905082	1.12487	0.601438	0.61811	2.19073	4.47278	6.12036	18.675	25.0317
VIT_00s0256g00020	0	0.217281	0.368738	0	0.417923	0.334444	0.94315	1.13209	2.82724	2.73102	6.23881	0	0	0	0.873192	5.54881	2.19426	2.05364	2.64196	0	0.30548	0	0	0	0.190328	0.637554	1.42658	6.15832	2.75436	4.84927	5.89626	0.736174	1.83152	1.01727	1.22822	5.42883	3.81276	0.901361	2.41105	0	0	0.562437	0	1.85433	0	0.372731	0.765044	3.79831	4.81379
VIT_00s0256g00030	43.5005	26.7256	8.48098	23.5375	109.914	61.5376	22.8714	76.9818	221.333	225.381	126.024	797.928	243.788	17.2193	146.26	0	0	0	0.528392	61.4659	24.2856	0	29.4549	161.989	85.4574	0.637554	28.5316	300.35	0	128.021	200.019	488.084	760.082	115.968	253.832	0	189.113	0.300454	0.283652	55.5616	15.8389	0.562437	30.0719	37.7047	62.4359	0.745463	44.3726	211.439	236.598
VIT_00s0256g00040	4.62193	3.91106	1.84369	1.50881	1.25377	0	0.707362	0	0.807783	7.33064	4.36717	13.2865	1.50486	1.37755	4.58426	0	0	0	0	5.07337	4.12397	0	1.40261	2.54699	1.14197	0.318777	2.13987	4.0469	0	1.61642	1.36067	9.81566	8.24186	1.01727	6.1411	0.387773	2.28766	0	0.141826	6.30382	2.94152	0	0.601438	0	1.46049	0	0	1.89916	2.88827
VIT_00s0256g00050	64.4352	40.4142	13.6433	29.8745	3.7613	1.00333	1.41472	2.26417	7.27005	5.46205	4.99105	14.7628	1.12865	0	1.96468	0.213416	0	0.256704	0.352261	69.4662	25.3548	0	28.0523	4.58459	2.85492	0.318777	1.42658	10.0293	0.579864	5.49584	6.57659	6.38018	9.15762	3.0518	3.68466	0	5.71914	0.600907	1.13461	70.2216	21.722	0.562437	24.0575	0.61811	1.82561	0.372731	3.06018	8.86273	7.46137
VIT_00s0258g00040	0.815635	1.73825	0.368738	1.20705	2.50754	16.7222	4.24417	2.26417	3.63502	1.29364	0	2.95256	0.752432	0.688774	2.61958	0	0	0	0.176131	0.390259	0.916439	1.22647	1.40261	4.58459	7.4228	10.8384	1.42658	0.703808	0.579864	2.26299	0.907116	1.22696	3.66305	1.01727	3.27525	0	0.381276	0	0.567305	0.879603	1.81016	0	0	4.94488	10.2234	21.9912	3.82522	1.89916	0.240689
VIT_00s0258g00050	0.815635	1.73825	0.368738	0.301763	2.08961	4.34777	1.65051	1.13209	0	0.431214	0.623881	7.38139	3.00973	10.3316	2.40128	0	0	0	0.352261	1.56104	1.37466	7.97208	0	2.54699	2.6646	4.78166	0	0.527856	0	1.61642	1.58745	5.8894	5.49457	0	6.1411	0	1.52511	0.300454	0.709131	0.586402	1.35762	2.24975	0	2.47244	6.20708	6.70917	0	0.633052	1.20345
VIT_00s0258g00090	3.26254	4.78018	2.58117	3.62115	1.67169	8.36109	2.12209	0	0.807783	1.58112	0	5.90511	4.51459	8.95406	1.30979	0.853663	0.313466	0.513409	1.76131	0.975649	4.42945	16.5574	4.20784	1.0188	2.28394	6.69432	0.713289	0.703808	1.01476	0.323285	1.1339	2.9447	4.57881	2.03453	3.27525	0.387773	1.52511	0	1.70191	1.3194	3.16779	10.1239	4.21006	3.09055	5.84196	9.31829	0	2.37395	1.92552
VIT_00s0259g00070	86.1854	114.507	62.6855	26.5551	65.6139	63.5443	126.146	70.1893	56.1409	157.824	148.484	67.9088	21.0681	8.95406	89.2839	56.7686	68.3357	71.1071	29.7661	65.1733	113.791	13.4912	21.0392	56.0339	100.303	69.8122	77.0353	53.4894	59.871	107.007	77.1049	63.0656	66.8506	86.4677	77.7872	78.718	30.8834	124.087	22.4085	74.9129	86.6616	25.8721	27.6661	77.2638	116.839	81.2555	57.3783	34.5013	47.6565
VIT_00s0259g00080	0.271878	0	0	0.905288	10.866	16.7222	7.78099	13.585	0	0	0	6.64325	5.26703	4.13264	5.02086	13.4452	13.7925	17.1992	26.948	0	0.15274	0	1.40261	6.62218	11.8004	7.65065	11.4126	0.175952	15.6563	0	0.226779	12.7604	5.49457	3.0518	9.41635	8.14324	0.381276	12.3186	24.5359	0.293201	0	0	0	12.3622	17.1607	17.1456	3.82522	0.158263	0
VIT_00s0259g00100	60.0851	75.1792	30.974	21.1234	50.1507	44.481	58.2395	54.3401	0	0.574952	0	49.4553	12.7914	5.51019	56.7575	47.3783	40.7506	44.4099	21.4879	39.0259	73.1623	7.35884	20.3379	35.1485	60.7147	38.2532	37.8043	0.527856	38.2711	0.323285	0.453558	44.4159	39.3778	46.7943	54.8605	65.1459	0	56.4853	21.6994	40.0219	65.3921	17.998	12.6302	61.811	68.2779	35.7822	32.8969	0.316526	0.722068
VIT_00s0259g00110	104.945	230.752	290.197	217.571	117.854	179.262	206.55	120.001	131.265	161.993	190.284	138.032	180.96	188.724	96.4878	89.8481	103.444	226.413	150.239	91.1256	239.038	267.984	265.795	111.558	132.088	226.651	100.574	94.8381	134.674	172.634	221.336	152.388	124.544	193.281	105.627	78.3302	152.129	267.404	176.29	109.217	401.63	336.9	268.241	98.8976	213.597	303.031	95.6306	109.36	118.419
VIT_00s0259g00120	315.379	190.99	41.6674	135.793	117.854	134.446	96.9087	140.379	104.608	107.804	176.558	118.102	58.3135	47.5254	200.179	129.117	109.713	93.6971	92.6447	258.352	117.304	118.355	86.2607	102.899	142.175	44.9476	127.679	101.172	129.165	173.281	141.057	159.014	109.891	20.3453	165.81	141.537	60.2417	24.6372	100.129	247.901	125.128	15.7482	90.8171	134.748	125.602	303.031	144.593	91.0012	127.325
VIT_00s0259g00130	2.71878	4.5629	3.31865	3.01763	2.08961	1.67222	3.30102	5.66043	0.807783	2.29981	0	2.95256	0.376216	2.06632	3.92937	0.426832	1.56733	1.28352	1.40904	3.31721	3.81849	3.06618	4.90914	6.11278	2.85492	3.82532	4.27974	1.93547	1.15973	1.29314	2.26779	1.71774	1.83152	3.0518	0.818813	0.387773	0.381276	0.901361	2.12739	2.93201	2.71524	4.4995	5.41294	1.85433	3.2861	2.60912	0	1.10784	0.722068
VIT_00s0259g00140	77.4853	61.2732	24.3367	28.9692	35.5234	40.8021	56.1174	39.623	55.3331	105.647	101.693	64.9562	37.6216	44.7703	128.796	64.8784	68.3357	90.36	54.4244	49.1727	39.4069	42.9266	21.0392	46.3553	57.0985	28.6899	48.5037	61.9351	59.5811	82.4376	102.504	83.4331	64.1033	15.259	103.58	86.0857	27.4519	26.4399	69.0694	54.0956	36.8821	5.06193	33.0791	52.5394	40.5286	169.593	63.4987	54.9173	58.4875
VIT_00s0259g00150	6.79696	7.82211	9.95594	16.2952	7.94053	5.3511	10.1389	13.585	8.48172	11.2116	8.73434	9.5958	8.27676	13.7755	13.3162	9.60371	11.5983	9.24136	14.795	8.78084	9.31713	13.4912	16.8314	5.09399	8.37444	10.2009	19.9721	9.50141	10.4376	9.37525	11.1122	10.5518	10.0734	5.08634	15.5574	12.4088	6.10042	8.11225	13.3317	8.79603	8.37201	14.0609	9.623	5.56299	7.66757	5.9637	12.2407	10.4454	11.0717
VIT_00s0259g00160	33.9848	14.9924	8.84972	46.7732	45.1357	20.0666	21.9282	22.6417	39.5814	25.7291	13.7254	37.6451	2.2573	3.44387	26.6324	23.0489	32.287	36.1953	36.1068	46.8311	13.4411	3.06618	41.3771	14.2632	20.5555	7.0131	19.9721	43.812	27.1087	11.6382	47.3968	11.7788	8.24186	6.1036	26.6114	17.062	2.28766	3.60544	51.1993	35.7705	5.88303	3.37462	58.3395	23.4882	25.9237	9.31829	24.4814	54.9173	24.791
VIT_00s0259g00170	1.63127	1.30369	0.737477	2.11234	1.25377	4.68221	2.59366	6.79251	3.63502	6.18074	0.623881	3.69069	0	1.37755	15.7175	1.70733	5.32893	7.95784	2.46583	1.75617	2.44384	1.22647	0.701306	2.54699	5.51952	3.82532	4.27974	5.10261	2.02953	0.969854	7.25693	0.490783	0	8.13814	10.6446	3.87773	1.14383	3.30499	3.97113	1.75921	0.22627	1.12487	3.60863	2.47244	4.01635	0.372731	8.41549	1.89916	2.40689
VIT_00s0259g00180	7.06884	4.78018	4.7936	5.73349	4.17923	5.3511	7.5452	9.05668	4.8467	6.037	2.49553	8.11953	7.14811	2.06632	10.0417	12.805	12.2252	10.2682	15.1472	4.87824	4.27671	1.83971	5.61045	7.13158	2.6646	5.41921	4.99303	6.15832	9.8577	1.93971	7.48371	7.85253	6.41033	7.12087	6.95991	7.75547	2.66893	6.91043	10.9206	5.57082	4.75168	1.12487	3.60863	3.09055	7.30245	2.60912	6.12036	6.96357	3.12896
VIT_00s0259g00190	3.26254	1.73825	3.31865	11.7688	3.34338	1.00333	10.8462	11.3209	8.07783	3.44971	6.23881	5.90511	4.51459	2.06632	12.6613	2.13416	3.7616	9.75477	9.51105	4.09772	3.20754	10.425	7.71437	3.05639	2.09361	6.05676	8.55947	6.15832	2.89932	8.08211	12.6996	6.87096	4.57881	9.1554	7.36932	2.32664	1.52511	8.11225	6.24035	2.19901	2.94152	3.93706	7.81869	6.1811	2.92098	12.3001	8.41549	4.11484	3.36965
VIT_00s0259g00200	17.944	9.77764	24.7055	69.4055	15.4631	10.7022	37.9618	56.6043	21.4063	17.6798	20.5881	16.2391	16.9297	22.0408	72.9116	18.994	14.7329	34.1417	46.6746	14.2445	8.55343	42.9266	49.0914	12.735	11.039	30.2838	52.0701	23.9295	16.0912	28.1258	54.6538	24.5391	28.3886	42.7252	58.1357	10.8577	11.8196	47.1712	38.4349	12.6076	10.1822	23.0599	52.9265	10.5079	9.8583	29.8185	48.9628	20.7325	19.2552
VIT_00s0259g00210	0	0	0	0	2.50754	1.33777	0.94315	1.13209	0	0	0	4.42883	2.2573	0.688774	1.52809	3.62807	1.56733	1.54023	2.81809	0	0	0	0	2.54699	1.90328	0.318777	1.42658	0	3.18925	0	0	0.981566	5.49457	2.03453	1.63763	4.65328	0	2.10317	4.53844	0	0	0	0	0.61811	0.730245	0	3.82522	0	0
VIT_00s0260g00060	82.651	81.4803	76.6976	159.633	106.152	84.2798	83.4688	82.6422	81.5861	79.3434	69.8747	107.03	103.083	108.826	89.0656	81.5249	95.9207	169.682	193.215	84.1009	88.8945	75.4281	157.093	94.7482	82.2218	68.2183	104.14	83.9291	83.6454	78.2349	96.3811	99.1382	91.5762	82.3986	113.406	104.311	56.4289	111.168	206.215	84.2953	79.1946	62.993	177.424	116.205	72.6593	116.292	117.052	122.654	75.3358
VIT_00s0260g00070	1.08751	1.52097	5.89981	3.62115	2.92546	3.00999	4.47996	7.9246	4.44281	1.58112	8.73434	2.21442	3.38595	2.75509	7.85873	2.13416	1.8808	2.31034	4.93166	2.92695	2.44384	3.67942	5.61045	1.5282	4.18722	2.55022	7.13289	2.99118	3.04429	10.6684	3.85524	4.17166	3.66305	7.12087	4.91288	3.87773	4.57532	5.10771	4.39661	1.3194	2.71524	5.06193	3.00719	2.47244	4.38147	6.33643	3.82522	5.38094	3.36965
VIT_00s0260g00080	119.355	117.549	110.622	158.425	126.631	116.721	116.243	113.209	116.321	119.59	149.732	103.339	113.994	95.0508	103.037	110.976	109.713	169.682	127.871	144.786	121.275	109.156	169.716	121.237	119.145	127.511	159.064	118.768	123.076	168.755	133.8	100.365	96.155	84.4332	104.808	102.76	118.196	118.379	148.208	141.616	147.076	81.5534	175.62	126.713	138.746	151.702	137.708	135.631	145.376
VIT_00s0261g00010	22.5659	29.7675	29.4991	34.0992	27.165	36.1199	26.644	15.8492	31.5035	32.4848	64.8837	27.3111	44.3935	53.7243	21.6115	34.36	33.5409	29.0076	31.7035	29.8548	26.424	42.9266	28.0523	32.0921	37.3043	52.2794	23.5386	32.3752	35.0818	56.5748	33.1097	40.735	40.2935	30.518	20.4703	30.6341	32.4085	34.8526	38.2931	26.6813	31.6779	33.7462	27.6661	36.4685	36.1471	40.255	32.8969	42.098	33.4558
VIT_00s0261g00020	9.24386	6.51843	6.26855	12.3723	12.5377	4.34777	8.01677	7.9246	10.9051	10.3491	2.49553	7.38139	4.89081	2.06632	9.60512	10.6708	3.7616	6.16091	11.6246	8.97597	5.65137	7.35884	14.0261	10.6974	6.66149	6.37554	9.98605	10.0293	6.52347	7.43555	13.1532	4.41705	5.49457	5.08634	11.054	6.20438	4.57532	4.20635	9.64418	8.35623	5.65676	2.81219	8.42013	4.32677	5.11171	5.9637	10.7106	10.4454	8.18344
VIT_00s0261g00040	2.4469	2.39009	0	34.7027	13.3735	4.34777	4.24417	7.9246	0.807783	12.3615	0	19.1916	0.376216	0	0.873192	3.41465	3.44813	13.862	56.7141	1.75617	5.95685	1.22647	37.1692	3.05639	7.99379	0.318777	13.5525	1.75952	3.04429	0.646569	8.39083	0.981566	6.41033	0	11.054	2.71441	0	0	47.7954	2.19901	0	0	44.5064	7.41732	0.730245	0	2.29513	0.949578	2.40689
VIT_00s0262g00010	38.6067	70.399	48.6735	38.3239	55.5837	178.258	27.3513	33.9626	16.5596	34.2097	17.4687	41.3358	29.7211	127.423	17.2456	25.1831	49.5277	20.0229	32.2319	31.0256	74.537	128.166	23.1431	53.4869	104.871	30.6026	66.3359	18.299	45.0845	18.7505	3.62847	34.6002	52.1984	12.2072	61.411	30.2463	49.1846	19.229	20.2811	36.0637	49.7795	70.8671	27.0647	73.5551	80.692	58.5188	35.9571	18.042	35.1407
VIT_00s0262g00090	2.17503	7.82211	4.7936	5.73349	3.34338	12.7089	0.235787	1.13209	2.82724	2.87476	3.11941	21.406	10.1578	54.4131	1.30979	1.2805	5.01546	1.28352	10.3917	1.9513	9.77535	43.5398	1.40261	1.5282	6.47116	0.637554	1.42658	2.81523	3.47919	2.26299	1.58745	4.41705	11.9049	7.12087	10.2352	5.8166	12.5821	1.20181	4.25479	1.90581	9.05082	25.3097	2.40575	4.32677	4.74659	1.86366	0	3.32352	5.05448
VIT_00s0262g00120	0.815635	1.52097	1.47495	0.905288	0.835845	5.01665	0.94315	0	1.61557	1.43738	0.623881	2.21442	1.88108	32.3724	0.436596	1.06708	1.8808	2.05364	9.86331	0.975649	2.74932	8.58531	0	0.509399	2.6646	0.956331	0.713289	1.58357	1.73959	0.646569	0.453558	1.22696	2.74729	3.0518	3.68466	3.10219	11.057	2.70408	7.23314	0.879603	2.48897	7.31168	0.601438	1.85433	0.730245	1.49093	0	0.791315	1.44414
VIT_00s0264g00020	94.8855	139.277	43.8799	28.9692	87.3459	189.629	30.1808	37.3588	63.411	92.2799	91.7105	70.1232	113.994	150.153	36.2375	83.4456	135.731	34.9118	33.2887	77.4665	128.149	144.724	19.6366	91.6918	136.465	50.048	44.2239	74.9556	148.445	87.2868	29.9348	87.8501	88.8289	28.4835	42.1689	89.9634	141.835	24.3367	28.3652	88.4001	132.594	205.29	22.2532	82.8268	157.368	45.1005	26.7766	63.4635	97.7199
VIT_00s0264g00030	75.0384	118.635	111.728	88.7183	108.242	130.767	65.5489	83.7743	106.627	116.284	127.272	127.698	201.652	180.459	29.9068	84.9395	95.6072	45.9501	93.1731	70.0516	130.134	188.877	78.5463	138.047	123.904	132.93	58.4897	115.073	98.7219	138.366	43.7684	133.738	101.65	150.556	99.8952	94.6167	192.163	135.204	71.9059	80.1905	166.309	217.101	92.02	135.366	157.733	28.3276	26.0115	85.462	78.7054
VIT_00s0264g00040	32.8973	49.54	57.8919	34.401	51.8224	88.2931	36.7828	31.6984	45.6397	47.2898	60.5165	36.9069	34.6119	37.8826	20.3017	42.6832	44.5122	48.7738	33.8171	38.0503	36.5048	27.5957	34.364	60.109	59.1921	31.5589	41.3708	45.9235	47.259	49.7858	37.1918	34.1094	31.1359	22.3799	27.4302	47.6961	86.931	28.2426	36.4493	37.8229	42.3126	57.3686	30.0719	57.4843	66.4523	45.4732	39.7823	48.745	52.2296
VIT_00s0264g00050	4.35005	5.86658	23.2305	34.0992	10.4481	9.36442	20.2777	31.6984	12.9245	14.9488	41.8	6.64325	5.64324	19.2857	20.52	8.1098	9.40399	70.337	34.8739	5.46363	5.65137	5.51913	38.5719	3.56579	10.4681	21.6768	57.0632	11.2609	11.1624	43.6434	51.2521	8.09792	10.9891	18.3108	27.4302	3.48996	6.10042	17.1259	40.5623	3.22521	2.94152	8.999	38.492	16.0709	4.38147	14.5365	29.8367	9.17926	24.5503
VIT_00s0264g00060	7.61259	13.4714	17.3307	4.52644	8.77638	23.411	15.3262	5.66043	4.44281	13.9426	16.2209	5.16697	9.78162	13.0867	6.33064	5.76223	11.2848	11.0383	8.27814	7.61006	13.8993	12.878	4.90914	12.2256	9.89707	20.7205	5.70632	8.09379	11.3074	19.0738	8.84438	5.39861	5.49457	5.08634	7.36932	6.20438	16.3949	9.61451	6.80766	10.1154	15.1601	19.6853	1.80431	11.7441	15.7003	11.5547	3.06018	7.2801	6.25793
VIT_00s0264g00090	1.35939	3.25921	0.368738	0.301763	1.67169	1.67222	0	0	0	0.431214	0	1.47628	0	0	0.218298	6.61589	1.8808	0	0.352261	2.14643	1.68014	0	0	6.62218	4.94853	0	2.85316	1.05571	2.02953	0	0	0.736174	1.83152	0	0.409406	2.71441	0	0	0.425479	1.61261	1.13135	0	0	1.85433	4.01635	0	0	0.474789	0.240689
VIT_00s0264g00100	131.045	129.717	59.3669	65.1808	125.377	68.8954	85.1193	65.6609	92.4912	121.171	58.021	138.032	45.1459	22.7295	87.1009	105.001	70.2165	78.8083	58.4754	120.2	124.941	28.8221	58.2084	133.462	96.1158	62.1615	53.4967	102.228	85.2401	56.2515	85.2689	81.47	103.481	85.4504	67.1427	110.128	68.2485	68.8039	59.9925	128.422	104.311	19.6853	65.5567	85.9173	90.1852	31.6822	51.258	85.3038	78.9461
VIT_00s0264g00110	1.08751	0.434562	0	0.905288	1.25377	0.668887	0.94315	3.39626	2.42335	1.43738	0	2.95256	3.00973	0	1.74638	2.56099	2.19426	0.513409	1.40904	1.9513	0.15274	0	4.20784	3.05639	1.52263	0.637554	0.713289	1.93547	2.02953	0.646569	0.907116	2.20852	1.83152	0	2.04703	1.55109	1.52511	0.901361	1.84374	1.61261	0.452541	0	0.601438	1.23622	1.82561	0	0	2.37395	2.40689
VIT_00s0264g00120	22.294	29.3329	73.3789	73.6301	25.0754	28.0933	56.3532	67.9251	15.7518	25.1542	62.3881	24.3586	38.7503	61.3009	55.8843	26.0367	34.1678	58.7853	73.2703	24.7815	30.0897	53.3516	72.9359	19.8666	34.0688	51.0043	66.3359	21.2902	33.3422	66.9199	52.386	26.5023	32.0517	61.036	53.2228	28.6952	27.8332	63.9966	74.8842	29.9065	42.3126	80.991	76.3826	29.6693	28.1144	45.846	61.2036	26.1134	24.3096
VIT_00s0264g00130	44.0443	30.4193	30.974	47.3768	39.2847	33.4444	42.4417	35.0946	45.6397	25.7291	47.415	27.3111	46.6508	29.6173	36.0192	32.0124	31.0332	30.8045	31.8796	56.5876	27.6459	29.4354	49.7928	43.2989	38.827	61.2052	51.3568	41.5247	30.1529	54.3118	28.8009	40.4896	38.462	28.4835	32.3431	28.3075	43.8468	28.5431	37.4421	52.3364	39.1448	16.8731	60.1438	42.0315	35.782	54.4188	27.5416	42.8893	41.1579
VIT_00s0265g00010	87.5448	55.4066	16.5932	62.1631	76.8978	54.5143	63.191	66.793	77.9511	58.0702	26.8269	76.0283	25.2065	8.95406	69.8554	93.0493	85.5763	53.9079	39.6294	92.8817	44.7528	25.1427	44.1823	70.297	67.5665	45.9039	41.3708	102.228	68.7139	29.4189	87.31	71.6543	45.7881	22.3799	57.7263	95.3923	26.6893	19.8299	48.7882	86.3477	37.3346	13.4985	53.528	84.6811	58.0544	50.3187	59.6735	92.7421	63.0606
VIT_00s0265g00020	19.3034	19.338	28.3929	31.9869	23.4037	21.7388	25.465	33.9626	23.4257	24.0043	36.1851	19.9297	28.2162	30.9948	31.4349	24.5428	17.2406	25.4137	31.3512	17.7568	24.8966	22.0765	32.2601	29.0357	26.646	24.2271	25.6784	24.9852	24.0644	30.712	24.2654	30.1832	18.3152	35.6043	29.8867	25.593	27.8332	21.3322	28.2234	23.1629	27.3787	31.4965	41.4992	33.9961	27.0191	32.4276	19.8912	26.9047	28.1607
VIT_00s0265g00030	4.89381	3.91106	4.05612	3.31939	6.68676	7.6922	4.95154	7.9246	5.65448	5.89326	6.86269	2.95256	13.92	8.26528	4.80256	12.1647	8.77706	4.62068	5.10779	4.68311	3.36027	2.45295	4.20784	6.62218	7.04215	3.82532	7.13289	6.33427	7.6832	8.08211	6.12304	6.87096	0.915762	11.1899	3.68466	8.91879	14.8698	6.30952	5.10574	5.13102	3.8466	4.4995	2.40575	3.09055	6.5722	5.9637	3.82522	7.2801	8.42413
VIT_00s0265g00040	1.08751	1.52097	1.47495	3.01763	1.25377	2.00666	0.94315	4.52834	1.61557	0.574952	1.24776	2.21442	1.88108	1.37755	1.30979	0.853663	2.19426	0.513409	0.880653	0.780519	0.916439	1.83971	4.20784	0.509399	1.52263	1.59389	2.13987	1.23166	0.724831	0.969854	1.58745	1.96313	0	0	1.22822	0.387773	1.52511	1.20181	1.56009	1.90581	2.03643	1.12487	4.21006	2.47244	0.365122	0.372731	2.29513	2.05742	0.722068
VIT_00s0265g00050	64.4352	36.5032	37.6113	77.2513	85.2562	45.4843	27.8229	60.0005	63.0071	32.916	29.3224	58.313	74.4908	31.6836	51.9549	63.5979	41.691	37.7356	73.2703	71.2223	38.9486	19.6236	84.8581	63.1654	47.7724	41.441	44.2239	65.1022	54.6522	32.975	69.3944	55.7039	41.2093	53.9152	51.5852	46.145	49.1846	46.2698	66.3747	68.7556	52.2685	46.1199	83.5999	58.7205	46.0054	20.873	68.089	71.0601	65.4675
VIT_00s0265g00060	11.9626	17.3825	28.0241	20.2181	12.5377	24.7488	23.343	12.4529	10.9051	24.723	23.7075	16.9772	19.5632	37.8826	18.1187	16.433	19.7484	20.2796	23.0731	10.7321	24.5911	18.3971	19.6366	13.2444	22.6491	23.9083	23.5386	11.7888	18.4107	25.8628	18.3691	21.8398	10.9891	33.5698	19.6515	13.5721	17.5387	25.2381	19.4302	8.35623	21.4957	41.0579	17.4417	15.4528	25.1934	19.382	13.0058	11.0784	17.5703
VIT_00s0265g00070	43.2287	37.155	36.8738	19.0111	27.165	42.8088	37.4902	28.3021	39.9853	31.0474	63.012	22.8823	36.493	110.204	18.1187	35.2136	26.6446	25.9271	38.3965	49.7581	80.9521	87.0796	26.6496	38.7143	35.4011	52.5982	19.2588	43.812	36.6764	58.5145	39.6863	35.5818	16.4837	94.6058	32.7525	41.104	70.1548	79.9206	41.8387	47.4986	85.5302	218.226	19.246	33.9961	42.3542	75.2918	39.7823	44.9467	33.4558
VIT_00s0265g00080	1.35939	3.69378	5.16234	4.52644	3.7613	2.3411	2.59366	3.39626	2.42335	3.73719	2.49553	3.69069	1.50486	2.06632	3.49277	1.92074	3.13466	2.56704	2.99422	2.53669	3.36027	0.613237	5.61045	1.0188	4.18722	0.637554	7.84618	1.23166	2.46442	3.23285	0.907116	4.41705	0.915762	3.0518	0.818813	0.775547	2.28766	3.9059	2.83652	1.90581	2.2627	1.68731	4.21006	3.09055	4.38147	2.60912	2.29513	3.007	3.85103
VIT_00s0265g00090	0.815635	0.869124	50.8859	0	0.417923	0	7.30941	1.13209	6.46226	0.431214	3.11941	0	17.6822	52.3468	0	2.13416	0.626933	7.95784	1.05678	1.17078	129.371	0.613237	3.50653	1.5282	0.190328	26.7773	0	1.40762	2.31946	1.93971	2.49457	0.245391	8.24186	55.9497	0.409406	0	18.6825	50.7767	0	1.0262	7.69319	122.049	0.601438	0.61811	0.730245	10.8092	6.12036	13.1358	4.33241
VIT_00s0265g00100	12.7783	14.5578	8.11224	4.52644	13.7915	14.0466	8.48835	10.1888	15.3479	16.8174	5.61493	5.16697	4.89081	15.8418	8.07703	11.7379	8.15012	5.9042	6.16457	10.1467	10.6918	5.51913	3.50653	6.62218	16.9392	9.88209	9.27276	11.4369	8.26307	5.49584	12.2461	7.11635	4.57881	3.0518	7.36932	12.4088	7.62553	7.51134	2.26922	8.94263	4.97795	5.06193	4.8115	11.126	13.5095	9.31829	6.8854	9.97057	7.22068
VIT_00s0265g00120	24.469	15.4269	13.2746	14.4846	20.8961	17.3911	12.0252	15.8492	18.1751	10.2054	12.4776	14.7628	21.0681	6.88774	20.0834	20.9148	10.9713	8.47125	9.86331	26.3425	16.0377	9.19855	11.9222	20.3759	17.5102	7.33187	24.2518	18.475	16.961	10.6684	13.8335	15.7051	13.7364	9.1554	14.7386	20.1642	20.5889	5.40816	8.79323	24.7755	18.5542	8.43656	12.6302	15.4528	23.3678	6.33643	16.831	13.6106	17.0889
VIT_00s0265g00130	15.7689	13.2541	12.9058	10.2599	9.61222	11.0366	15.3262	10.1888	8.07783	9.63045	11.8537	18.4535	15.0486	4.13264	13.7528	12.3781	8.15012	7.95784	6.51683	14.2445	6.72055	11.0383	9.11698	8.15038	6.28083	14.6637	11.4126	15.1319	8.9879	14.8711	12.2461	16.4412	9.15762	12.2072	11.4634	14.7354	12.9634	12.619	9.07688	13.927	10.1822	6.74925	6.01438	14.2165	9.8583	17.1456	11.4757	16.1428	12.0345
VIT_00s0265g00170	0.271878	0.434562	0.737477	0.301763	0.417923	0.334444	0	4.52834	0	1.43738	0.623881	0	7.90054	0.688774	1.74638	3.41465	2.8212	4.62068	11.2724	0.390259	0.30548	0	2.80523	0.509399	1.52263	0.637554	0	0.527856	4.49395	0.323285	0.453558	0	13.7364	4.06907	0.409406	4.65328	4.19404	10.5159	3.12018	0	0.22627	16.8731	0.601438	0.61811	0.730245	0.372731	2.29513	0.791315	1.20345
VIT_00s0267g00030	0	0	1.84369	52.8085	0.417923	0.334444	41.4986	56.6043	0	0	3.74329	0	0	1.37755	8.51363	0.213416	0	98.8312	119.945	0	0	0	18.234	0	0	0.318777	62.0562	0	0	3.55613	10.4318	0	0	0	49.5382	0	0	8.71315	59.8507	0	0	0.562437	28.2676	0	0	1.11819	39.0173	0	0.722068
VIT_00s0268g00020	7.61259	4.99746	4.05612	3.31939	9.1943	7.02331	4.47996	3.39626	13.3284	8.48055	4.99105	8.11953	5.26703	4.82142	3.92937	8.32322	7.52319	2.56704	5.28392	7.02467	6.26233	3.67942	4.90914	9.16918	8.94543	6.69432	5.70632	10.0293	7.53824	5.49584	5.89626	5.15322	4.57881	1.01727	4.09406	4.26551	8.38808	6.91043	5.53122	4.98442	3.8466	6.74925	4.21006	6.79921	9.49318	6.33643	6.12036	8.38794	10.3496
VIT_00s0269g00010	1.35939	3.47649	1.10622	1.20705	1.25377	1.33777	2.59366	1.13209	2.82724	2.73102	1.87164	0	1.50486	2.06632	1.09149	1.06708	0.940399	1.79693	1.23291	1.36591	3.0548	3.06618	0.701306	2.54699	0.951641	1.59389	0.713289	1.93547	1.15973	2.26299	2.26779	2.20852	1.83152	2.03453	1.63763	0.775547	3.43149	0.901361	1.70191	2.34561	2.48897	2.24975	0.601438	0.61811	1.09537	1.11819	0	3.16526	1.68483
VIT_00s0269g00020	12.2345	9.77764	1.84369	8.1476	2.50754	3.00999	0.94315	4.52834	7.27005	6.89943	5.61493	4.42883	5.26703	0.688774	4.14766	5.97564	5.64239	2.31034	2.81809	10.537	8.55343	1.83971	4.20784	0.509399	0.951641	0.637554	2.85316	4.92666	7.53824	1.93971	3.17491	3.92626	4.57881	2.03453	5.32228	4.65328	6.10042	0.901361	2.6947	10.1154	7.46692	3.93706	7.21725	1.23622	1.82561	1.49093	2.29513	8.86273	9.1462
VIT_00s0269g00030	1.63127	2.17281	2.58117	1.81058	1.25377	1.00333	2.12209	4.52834	3.63502	2.15607	0.623881	1.47628	1.12865	2.06632	1.96468	1.70733	1.25387	0.770113	1.76131	2.53669	2.13836	2.45295	4.90914	2.54699	0.380656	1.59389	2.13987	0.87976	1.15973	1.93971	0.907116	2.45391	2.74729	2.03453	1.22822	2.32664	1.52511	0.901361	2.41105	1.61261	2.2627	4.4995	3.00719	3.09055	1.82561	1.11819	2.29513	1.58263	1.20345
VIT_00s0269g00040	1.35939	1.73825	2.94991	3.31939	0.417923	1.33777	0	1.13209	2.42335	2.44355	3.11941	3.69069	2.2573	2.75509	2.18298	0	0	0	0	1.36591	2.13836	0	1.40261	1.0188	0.380656	2.55022	1.42658	1.75952	0	0.646569	2.49457	2.69931	0.915762	1.01727	2.86585	0	2.66893	0	0	1.61261	1.58389	2.24975	2.40575	1.23622	0	0.372731	2.29513	1.2661	3.12896
VIT_00s0269g00080	16.5846	21.2935	29.1303	9.35465	10.4481	13.3777	15.3262	13.585	7.67394	14.6613	9.9821	14.7628	11.6627	17.9081	15.2809	4.90856	4.70199	8.98465	4.5794	15.4152	22.911	19.0103	11.2209	16.8102	8.94543	21.6768	7.84618	11.6128	4.92885	9.05197	10.8854	13.0057	12.8207	20.3453	13.5104	6.20438	6.4817	8.11225	5.3894	13.7804	25.7948	20.8102	9.02157	16.0709	11.3188	13.7911	10.7106	8.22968	9.1462
VIT_00s0269g00130	2.71878	3.25921	3.31865	5.73349	6.26884	1.33777	5.89469	13.585	6.46226	13.3676	9.35822	0	0	0	1.52809	0	0	0	0	1.75617	3.20754	2.45295	2.10392	2.54699	3.80656	2.55022	5.70632	12.3166	0	9.69854	8.61761	0.490783	0	1.01727	2.86585	0	0	0	0	4.39801	0.678811	0	6.61582	4.94488	5.47683	5.59097	3.82522	6.33052	5.53586
VIT_00s0269g00140	5.16569	4.34562	7.37477	9.65641	9.61222	12.3744	2.35787	6.79251	8.88561	5.46205	18.7164	0.738139	0	0.688774	0	2.98782	1.25387	4.10727	3.34648	5.46363	3.0548	2.45295	4.90914	7.13158	8.37444	3.18777	17.1189	11.2609	4.92885	18.1039	18.3691	0.245391	0.915762	0	0	4.65328	15.2511	0.901361	4.11296	4.98442	3.16779	3.37462	9.623	6.79921	8.76294	6.70917	21.4212	14.0854	13.2379
VIT_00s0269g00150	8.97198	11.7332	19.9119	14.1829	13.3735	13.3777	7.78099	9.05668	13.3284	13.7989	36.1851	1.47628	1.12865	0	2.61958	1.2805	1.8808	5.6475	5.63618	10.1467	10.8445	12.2647	10.5196	14.2632	11.9907	5.41921	9.98605	16.3635	2.89932	32.975	24.2654	0.490783	2.74729	0	4.09406	4.26551	15.2511	2.40363	4.96392	10.262	9.27709	11.2487	10.2244	14.8346	6.93732	16.0275	17.596	15.8263	20.6993
VIT_00s0270g00050	297.979	283.986	116.521	172.307	274.157	253.174	180.377	181.134	123.187	228.112	225.221	200.036	118.508	346.453	144.077	196.129	103.757	234.885	214.879	203.52	223.611	187.65	119.923	198.666	233.723	134.843	155.497	112.785	204.112	158.086	136.294	116.316	141.027	192.263	174.817	221.419	136.497	168.855	160.122	228.257	237.131	212.601	150.359	176.161	223.455	165.12	152.244	105.403	100.608
VIT_00s0270g00090	2.17503	1.30369	2.21243	3.62115	1.25377	2.3411	0.94315	4.52834	4.03892	2.15607	0.623881	2.21442	3.00973	0	2.40128	2.34757	2.8212	1.28352	3.34648	3.70746	1.98562	2.45295	2.10392	3.05639	3.23558	1.91266	2.85316	3.34309	2.02953	1.93971	2.26779	0.245391	4.57881	0	0.818813	1.93887	2.28766	1.50227	1.70191	1.90581	2.2627	0.562437	4.8115	3.09055	1.82561	1.11819	2.29513	3.64005	2.64758
VIT_00s0270g00100	17.1283	9.34308	10.6934	12.674	13.3735	14.7155	7.5452	14.7171	13.3284	11.0678	19.3403	14.0246	12.7914	13.0867	12.2247	16.2196	9.71746	11.5517	12.8575	17.3665	9.77535	11.0383	11.2209	7.64098	10.8487	8.60698	7.13289	13.0204	12.902	11.9615	6.34981	12.7604	12.8207	7.12087	9.00694	10.8577	10.6757	9.01361	12.9062	10.4086	11.0873	10.1239	19.246	14.8346	9.8583	8.57282	4.59027	8.07141	12.2752
VIT_00s0270g00120	1.90315	2.60737	1.10622	0.603526	0	1.67222	2.35787	5.66043	2.82724	5.17457	11.2299	1.47628	6.77189	35.8162	1.52809	0	1.56733	14.1187	26.4196	0.780519	2.90206	4.90589	2.10392	1.0188	0.951641	7.33187	1.42658	2.11142	1.44966	9.37525	0.680337	0.245391	13.7364	9.1554	6.95991	47.6961	135.353	3.60544	29.4999	0.733002	0.22627	6.74925	0.601438	0	2.55586	2.60912	1.53009	2.69047	1.92552
VIT_00s0270g00130	2.17503	3.04193	0.368738	8.1476	13.3735	3.00999	1.17894	3.39626	1.61557	5.89326	1.24776	13.2865	0	6.88774	4.14766	1.49391	0.626933	8.72795	7.92588	1.75617	2.90206	0	4.90914	3.56579	3.04525	0.318777	6.4196	5.80642	5.07381	1.93971	7.03015	0.981566	10.9891	0	15.5574	7.3677	3.05021	0	6.38218	2.93201	0	0.562437	1.20288	6.79921	1.46049	3.35458	2.29513	7.91315	4.09172
VIT_00s0271g00070	0.815635	1.95553	1.10622	6.33702	2.50754	1.00333	0.707362	2.26417	3.23113	2.29981	1.87164	5.90511	1.88108	1.37755	1.96468	3.20124	4.70199	2.82375	3.17035	2.34156	1.5274	2.45295	1.40261	2.03759	1.90328	1.91266	4.27974	1.75952	3.04429	1.61642	2.04101	3.68087	1.83152	2.03453	3.27525	1.93887	1.14383	1.80272	4.11296	1.61261	2.71524	0.562437	6.01438	4.32677	1.82561	0.745463	0	4.74789	4.09172
VIT_00s0271g00080	4.62193	3.91106	1.84369	10.2599	5.85092	5.01665	4.00839	3.39626	7.27005	4.74336	2.49553	2.95256	3.38595	0	1.30979	2.34757	2.19426	3.08045	2.64196	4.09772	4.73493	4.90589	9.11698	3.05639	6.66149	6.37554	4.99303	4.57475	2.75436	8.72868	2.72135	5.644	0	0	2.45644	2.32664	4.19404	1.50227	3.262	5.57082	4.75168	0.562437	7.81869	5.56299	5.84196	4.47278	3.06018	6.64705	6.7393
VIT_00s0271g00090	11.6908	11.5159	0.368738	5.73349	15.0452	8.69553	1.65051	10.1888	6.46226	6.75569	0	5.90511	4.51459	0	4.80256	0	0	0	0	14.8299	14.663	0	4.90914	14.2632	8.7551	1.91266	13.5525	5.45451	0	0.323285	2.26779	6.62557	5.49457	0	4.50347	0	2.28766	0	0	13.194	14.9338	0.562437	4.8115	14.2165	13.1444	0	12.2407	6.96357	5.77655
VIT_00s0271g00100	19.0315	15.8615	9.95594	4.52644	5.85092	6.35443	12.9683	2.26417	10.9051	16.5299	3.74329	14.0246	6.01946	2.06632	10.4783	5.3354	8.15012	6.93102	1.58518	14.8299	16.6486	6.13237	2.80523	6.11278	4.94853	4.46288	2.13987	12.1407	7.10334	3.87941	10.6586	22.3306	7.3261	11.1899	9.00694	10.4699	4.19404	10.2154	2.6947	17.8853	14.0288	5.06193	4.8115	6.79921	4.38147	5.59097	2.29513	8.22968	6.7393
VIT_00s0273g00020	3.26254	1.52097	1.84369	2.71587	0.417923	0.334444	0.471575	2.26417	1.21167	3.16224	1.24776	1.47628	0.376216	1.37755	1.96468	1.92074	2.50773	1.79693	5.10779	2.14643	3.0548	0	3.50653	1.5282	1.3323	0.956331	0	1.58357	1.30469	1.61642	2.04101	1.22696	0.915762	2.03453	0.818813	1.55109	1.14383	0.901361	1.70191	3.07861	1.35762	0.562437	1.20288	1.23622	0.365122	0.372731	0.765044	3.16526	2.64758
VIT_00s0274g00040	1.63127	6.73571	4.42486	8.1476	7.10469	3.67888	4.71575	4.52834	4.8467	6.75569	4.99105	9.5958	8.27676	3.44387	4.14766	10.244	9.71746	7.18772	8.6304	5.65876	7.02603	9.19855	13.3248	7.64098	6.85182	7.0131	9.98605	5.45451	7.82817	3.87941	2.04101	10.0611	8.24186	3.0518	4.91288	6.59215	4.57532	10.5159	10.4951	4.83782	7.01438	4.4995	13.2316	5.56299	5.47683	2.23639	4.59027	7.59663	5.53586
VIT_00s0274g00050	3.8063	1.30369	0	2.11234	0.835845	0.668887	0	0	10.5012	10.9241	0	5.90511	7.52432	0	10.26	10.244	12.5387	2.82375	4.5794	2.92695	1.5274	0	0.701306	1.5282	1.3323	0	0.713289	9.67736	7.6832	0.323285	2.72135	12.7604	3.66305	0	7.77872	11.6332	4.57532	0.300454	4.68026	1.90581	2.48897	0	2.40575	0.61811	1.82561	0	1.53009	11.5532	8.42413
VIT_00s0274g00060	6.2532	5.86658	2.21243	3.31939	13.7915	9.02997	19.3346	14.7171	9.28951	9.77419	1.87164	14.0246	3.00973	2.06632	6.98554	27.1038	18.181	19.2528	7.22135	8.78084	7.48425	0	3.50653	13.7538	12.181	15.3013	11.4126	6.86213	20.7302	3.23285	6.34981	15.2143	7.3261	9.1554	6.1411	32.573	3.05021	27.9422	8.93505	7.91643	4.52541	0	1.80431	17.9252	5.47683	8.57282	8.41549	6.48878	2.64758
VIT_00s0274g00070	7.06884	9.77764	23.2305	12.9758	5.85092	12.7089	12.4967	21.5096	9.28951	9.63045	16.8448	11.0721	16.9297	55.1019	13.9711	7.04272	10.3444	11.5517	10.9201	4.87824	14.0521	23.9162	7.71437	5.09399	7.99379	16.5764	14.9791	6.68618	8.84293	21.3368	11.7925	11.0426	19.231	15.259	23.3362	8.53102	9.15063	13.22	13.7571	8.79603	12.8974	36.5584	12.0288	6.79921	9.49318	27.9549	16.0659	7.91315	9.38689
VIT_00s0274g00090	0	0	0	6.63878	0.417923	0.668887	1.8863	1.13209	0	0.287476	0.623881	0.738139	0	6.19896	3.71107	0	2.50773	4.87738	12.153	0.390259	0.916439	5.51913	8.41568	0.509399	0.380656	0	2.85316	0.527856	1.88456	0.323285	1.1339	0	0	0	4.91288	4.65328	1.90638	0.600907	9.50236	0.1466	0	3.93706	8.42013	1.85433	0	0.372731	3.06018	0.633052	0
VIT_00s0275g00030	2.17503	1.30369	4.7936	1.50881	1.25377	1.33777	0.94315	0	2.42335	2.44355	0.623881	0	2.63351	4.82142	0.873192	1.70733	1.56733	3.33716	1.23291	2.73182	1.5274	3.06618	2.10392	3.05639	0.380656	3.50655	0	2.11142	2.31946	0.646569	0.907116	1.71774	1.83152	7.12087	0.818813	1.16332	1.14383	3.30499	2.12739	3.22521	2.94152	1.68731	1.80431	0	1.46049	1.86366	0	1.89916	1.20345
VIT_00s0282g00010	21.4784	14.1233	35.7676	44.3591	27.5829	15.3844	58.7111	47.5476	34.7347	24.5792	28.0747	25.0967	27.0876	30.306	59.8137	24.3294	26.9581	81.1186	47.5553	26.5376	19.2452	26.9824	39.2732	21.9041	21.1264	62.1615	39.2309	36.774	24.9342	24.5696	59.4161	21.8398	34.799	47.8116	58.9545	23.6542	17.5387	37.5567	55.454	27.5609	15.1601	30.934	49.3179	21.6339	16.7956	36.1549	46.6677	56.1834	25.5131
VIT_00s0282g00020	28.2753	11.5159	12.5371	44.3591	28.0008	22.4077	25.2293	47.5476	35.5425	13.2239	34.3135	27.3111	6.39568	11.7092	56.5392	40.9758	42.318	18.9961	29.9422	28.2938	10.539	16.5574	50.4941	15.282	21.8877	12.7511	50.6435	38.8854	25.659	38.4709	49.4378	23.3122	20.1468	8.13814	46.6723	31.4096	12.2008	8.4127	30.9181	29.0269	6.78811	10.6863	54.1294	30.9055	23.0027	35.0368	52.023	40.8319	25.0317
VIT_00s0282g00030	5.16569	8.47396	6.26855	9.65641	6.26884	9.02997	5.18732	7.9246	7.27005	6.61195	6.23881	7.38139	6.77189	8.95406	6.33064	10.6708	8.46359	6.67431	4.051	6.63441	8.24795	2.45295	9.11698	8.15038	7.4228	9.24454	7.13289	6.15832	6.08858	5.81912	6.12304	6.62557	2.74729	7.12087	6.5505	11.2454	9.15063	8.71315	7.51679	5.27762	4.52541	2.81219	11.4273	4.94488	7.66757	5.9637	8.41549	6.80531	8.42413
VIT_00s0282g00040	18.4877	6.51843	4.7936	21.4252	25.9112	6.68887	9.90307	13.585	16.9634	7.61812	8.11046	18.4535	7.14811	4.82142	16.3724	15.1525	14.4195	15.4023	12.3291	19.9032	7.94247	1.83971	13.3248	14.2632	13.7036	5.10043	19.2588	15.8357	14.6416	7.43555	14.5139	17.9136	15.568	6.1036	17.6045	15.8987	3.81276	4.20635	14.6081	17.4455	4.52541	5.06193	21.0503	10.5079	8.03269	4.84551	14.5358	19.6246	12.9972
VIT_00s0283g00020	92.7105	114.724	64.1605	101.996	108.242	122.072	65.0773	72.4535	113.897	87.824	104.188	121.793	157.258	95.0508	73.5665	114.177	120.998	88.0496	99.5138	99.9064	122.192	71.7487	121.326	126.84	108.868	52.2794	94.8675	105.747	104.81	74.3555	74.3835	127.604	103.481	44.7598	68.7803	129.516	146.029	78.7188	100.413	104.233	135.762	92.8021	94.4257	134.748	128.888	68.2099	89.5102	105.403	112.883
VIT_00s0283g00030	81.8354	86.2605	59.7356	294.219	147.527	135.45	66.2563	61.1326	102.992	118.584	179.054	214.798	113.994	697.728	80.9886	71.2809	139.493	170.195	440.855	80.0032	133.036	219.539	204.08	67.2406	118.384	50.3668	206.854	103.636	94.8078	196.557	109.081	141.345	155.68	85.4504	189.146	119.822	90.3625	64.2971	336.128	82.3895	77.6108	212.601	242.981	253.425	81.7874	189.72	136.178	125.661	108.31
VIT_00s0283g00060	91.623	104.295	285.035	132.172	67.2856	77.9253	159.864	67.9251	91.2795	122.177	152.851	62.7418	63.9568	188.035	92.5584	45.0307	56.1105	85.2259	53.7198	98.7356	144.186	295.58	100.988	58.0715	64.7116	228.563	82.7416	95.5419	46.8241	139.982	90.9384	82.4515	72.3452	227.868	92.5259	39.5529	84.6433	193.192	53.043	94.4107	117.661	269.407	110.063	67.374	69.0081	159.902	64.2637	85.1455	87.1296
VIT_00s0283g00070	11.4189	10.864	10.3247	12.3723	4.17923	5.01665	4.47996	4.52834	12.5206	10.0617	14.9732	11.0721	15.4249	16.5306	13.5345	7.46955	5.32893	8.98465	11.9769	7.80519	9.31713	10.425	14.0261	5.60339	7.99379	13.0699	12.1259	11.085	6.95837	15.8409	10.6586	15.4597	10.0734	16.2763	17.6045	7.3677	12.9634	7.51134	9.92783	10.1154	9.05082	11.8112	16.2388	9.27165	8.03269	8.57282	5.35531	8.22968	12.7565
VIT_00s0285g00020	1.08751	1.52097	1.84369	0.301763	2.50754	1.33777	1.8863	1.13209	0.807783	1.1499	0	0.738139	1.88108	2.06632	3.27447	1.70733	0.626933	1.02682	1.76131	0.390259	1.68014	0.613237	2.10392	2.03759	2.09361	2.23144	2.85316	1.93547	2.31946	1.93971	1.81423	2.45391	1.83152	3.0518	1.63763	1.55109	3.05021	2.70408	1.70191	1.466	0.905082	2.81219	1.80431	2.47244	1.09537	1.11819	3.82522	1.10784	2.40689
VIT_00s0285g00050	2.99066	4.12834	5.89981	0.603526	2.08961	1.33777	2.35787	2.26417	2.42335	3.88093	1.87164	2.95256	3.38595	3.44387	1.52809	1.06708	1.8808	2.56704	0.528392	1.75617	5.49863	3.67942	1.40261	4.07519	2.28394	1.59389	0.713289	2.63928	1.73959	1.29314	1.58745	2.69931	4.57881	4.06907	1.63763	2.71441	1.90638	6.60998	1.13461	3.22521	4.29914	7.31168	0	0	3.65122	2.98185	1.53009	1.10784	0.962758
VIT_00s0286g00020	2.71878	0.869124	5.53108	5.12997	3.7613	3.67888	6.60205	2.26417	8.48172	5.03083	9.9821	6.64325	2.63351	4.13264	2.18298	5.54881	5.01546	9.75477	5.46005	2.73182	1.68014	5.51913	2.80523	8.65978	3.42591	2.23144	5.70632	6.51022	4.92885	5.49584	5.4427	3.19009	1.83152	1.01727	4.50347	7.3677	8.38808	3.00454	5.24757	1.90581	1.13135	1.12487	1.20288	5.56299	2.55586	11.1819	3.82522	5.53921	6.7393
VIT_00s0286g00040	0.815635	1.30369	0.737477	1.81058	1.25377	0.668887	1.17894	3.39626	0	0.143738	0.623881	3.69069	1.12865	0	3.92937	2.77441	1.25387	1.02682	3.34648	0.19513	1.06918	0	0	1.0188	2.09361	0.318777	2.85316	0.351904	2.60939	1.29314	1.1339	1.22696	1.83152	1.01727	2.45644	2.32664	0.762553	0.600907	2.41105	0.293201	0.678811	0	0.601438	0.61811	0.730245	2.98185	2.29513	0.158263	0.481379
VIT_00s0286g00050	1.35939	4.34562	2.58117	2.71587	1.25377	1.67222	1.8863	2.26417	0	0.431214	0	3.69069	0.752432	1.37755	4.36596	2.56099	2.19426	3.85057	2.11357	0.975649	3.20754	1.22647	1.40261	3.56579	3.04525	4.1441	1.42658	0.527856	1.73959	0	0	1.71774	0	3.0518	2.04703	5.04105	0.762553	3.9059	2.6947	1.3194	4.29914	0.562437	1.20288	1.23622	4.38147	10.8092	3.06018	0.474789	0
VIT_00s0286g00110	0.543757	1.0864	0.737477	1.20705	3.7613	1.00333	2.82945	1.13209	0.807783	2.15607	8.11046	2.21442	3.00973	0.688774	3.49277	4.90856	9.09052	3.85057	3.87487	0.19513	0.458219	0	0	3.05639	3.04525	1.59389	1.42658	2.28738	6.37851	2.58628	0.907116	5.15322	4.57881	3.0518	3.68466	8.53102	4.57532	7.81179	5.67305	0.1466	0.678811	0.562437	0	0.61811	2.55586	7.82736	6.12036	1.2661	1.20345
VIT_00s0286g00130	50.8412	56.7103	53.8358	39.8327	58.9271	45.4843	64.1342	75.8497	54.1215	55.0517	34.3135	64.2181	61.3232	11.7092	59.8137	48.4454	37.616	33.885	47.0269	52.2948	54.9863	21.4633	30.8575	53.4869	48.5337	24.5458	79.8884	68.6213	46.2442	32.975	53.0663	63.8018	59.5245	80.3641	61.8204	55.8394	48.0408	59.1894	35.882	55.5616	57.0201	20.8102	31.2748	45.7402	55.4986	25.3457	43.6075	51.4355	47.8972
VIT_00s0286g00140	58.182	64.5324	38.7175	26.8569	49.7328	48.4943	33.7176	47.5476	44.4281	65.2571	36.809	97.4343	39.1265	6.88774	56.3209	69.1467	49.8411	31.0612	31.5274	50.7337	59.1103	25.1427	24.5457	60.6184	54.2435	38.8908	34.9512	46.8032	65.8146	38.1476	27.667	49.8145	28.3886	30.518	52.8134	90.3512	32.4085	25.5386	37.1585	55.1218	55.6625	10.6863	20.4489	64.2835	64.6267	27.5821	37.4872	37.0335	29.1234
VIT_00s0287g00020	1.08751	0.869124	0.368738	3.31939	1.25377	3.00999	0.94315	1.13209	2.42335	0.431214	1.87164	0	0.752432	1.37755	0.436596	1.2805	1.8808	1.28352	2.64196	0.780519	1.37466	1.83971	2.80523	0.509399	0.761313	0.956331	2.13987	0.87976	1.59463	0.646569	0.680337	1.22696	0.915762	0	1.63763	2.71441	2.66893	1.50227	3.97113	1.75921	1.35762	1.68731	3.00719	0.61811	0.730245	2.23639	0.765044	0.949578	1.68483
VIT_00s0287g00030	3.53442	6.08387	5.89981	0.301763	6.26884	3.00999	8.25256	4.52834	0.807783	4.31214	2.49553	2.95256	4.89081	13.0867	2.18298	1.92074	3.13466	4.10727	0.704522	3.12208	7.33151	10.425	0	6.11278	2.6646	6.37554	0.713289	2.46333	3.04429	2.58628	2.04101	1.71774	2.74729	11.1899	1.63763	9.69434	3.81276	12.0181	1.27644	2.63881	6.1093	7.31168	1.80431	3.09055	4.01635	8.20009	3.82522	2.84873	2.64758
VIT_00s0287g00040	38.6067	55.1894	53.8358	26.2534	40.9564	34.7821	47.6291	23.7738	35.5425	51.4582	36.1851	56.0985	50.7892	59.2345	20.3017	40.549	31.9736	33.885	28.8854	47.2214	55.2918	57.031	21.7405	59.5997	31.4042	32.5153	16.4057	31.6714	40.3006	25.2162	23.8118	32.3917	56.7772	40.6907	35.209	51.9616	49.1846	51.0771	28.3652	44.7132	55.4363	52.3067	22.2532	33.9961	39.7983	49.946	22.1863	39.8823	26.7165
VIT_00s0287g00050	5.16569	3.69378	8.11224	5.12997	5.433	6.68887	9.90307	5.66043	4.8467	8.91176	9.9821	3.69069	7.52432	15.153	6.98554	4.48173	10.0309	5.6475	7.04522	5.46363	7.33151	7.97208	8.41568	8.65978	5.32919	9.88209	7.13289	4.22285	6.37851	3.87941	6.80337	5.644	9.15762	5.08634	6.1411	5.8166	4.57532	9.91497	6.94948	6.45042	3.62033	5.06193	4.21006	5.56299	7.30245	11.1819	3.06018	7.59663	5.29517
VIT_00s0287g00070	7.88447	7.82211	4.42486	3.62115	4.59715	8.69553	4.47996	4.52834	6.86616	8.33681	3.11941	5.90511	29.3449	4.82142	3.71107	11.0976	9.09052	2.05364	3.69874	9.1711	7.33151	3.06618	2.80523	7.13158	8.56477	5.41921	4.99303	7.74189	8.84293	4.52598	5.21592	9.81566	10.0734	10.1727	3.68466	8.53102	19.8264	12.9195	1.41826	8.64943	13.35	7.31168	1.20288	4.32677	12.049	2.23639	5.35531	7.91315	9.1462
VIT_00s0287g00080	81.8354	101.687	89.2347	15.3899	71.4648	73.912	66.0205	44.1513	52.5059	70.4317	46.1672	74.552	252.441	75.0763	36.6741	94.1164	81.8147	35.4252	26.0673	83.3204	111.806	26.3692	24.5457	121.746	68.3278	88.62	24.2518	72.1403	77.4119	44.6133	34.2436	104.782	115.386	184.125	37.256	98.4945	196.739	198.6	27.2306	80.7769	179.885	106.301	16.8403	50.0669	88.7247	58.5188	35.9571	50.6442	59.691
VIT_00s0291g00020	7.06884	14.3405	22.8618	12.9758	8.77638	10.3677	43.1491	44.1513	4.44281	8.76802	26.203	5.90511	8.27676	18.5969	65.4894	6.61589	8.15012	26.954	6.51683	13.464	10.0808	20.2368	16.8314	13.2444	10.2777	34.4279	36.3778	6.33427	8.1181	31.0353	34.0169	10.5518	8.24186	34.5871	30.7055	5.04105	14.1072	48.373	6.52401	8.94263	14.7076	38.2457	11.4273	8.65354	17.1607	26.8367	65.7938	4.43136	6.7393
VIT_00s0291g00050	37.2473	56.7103	38.7175	27.7622	20.4782	47.8254	56.1174	88.3027	25.8491	55.0517	58.021	48.7172	88.787	61.9896	82.5167	25.6099	28.8389	29.521	56.0095	28.2938	49.7932	103.024	35.0653	28.0169	31.2138	42.3974	30.6714	16.5395	35.8066	55.6049	70.5283	63.0656	32.9674	54.9324	69.1897	31.4096	108.282	81.1225	65.3819	29.9065	112.004	73.1168	24.6589	30.9055	38.703	42.4914	48.9628	10.6036	26.4758
VIT_00s0291g00060	149.533	91.6925	106.934	318.662	119.944	64.2132	272.57	261.512	78.7589	123.758	152.851	118.84	5.64324	27.5509	342.291	114.604	132.91	389.421	177.364	117.858	92.1021	121.421	332.419	50.4305	78.2249	137.712	242.518	95.19	83.9354	139.012	407.749	86.8686	47.6196	61.036	256.288	90.3512	12.5821	122.585	200.826	115.961	48.1956	52.8691	348.834	109.406	60.2452	200.902	228.748	79.7646	81.1123
VIT_00s0291g00070	5.16569	5.86658	8.48098	1.81058	5.85092	6.35443	6.83784	4.52834	5.25059	7.76186	7.48658	7.38139	7.14811	10.3316	4.80256	7.89639	6.89626	7.18772	5.81231	6.04902	7.48425	2.45295	3.50653	8.15038	7.61313	7.0131	2.85316	8.62165	5.21878	12.2848	6.80337	8.83409	2.74729	10.1727	6.1411	6.59215	9.15063	15.3231	6.80766	8.06303	8.59828	9.56143	4.21006	8.65354	8.03269	6.70917	3.06018	8.07141	4.81379
VIT_00s0291g00090	52.4725	48.6709	46.8298	30.478	50.1507	50.501	44.7996	40.7551	50.0826	36.797	41.1762	52.4079	70.7286	19.9744	41.2583	54.2076	26.6446	24.3869	28.8854	54.4412	39.2541	30.0486	31.5588	63.6748	52.9113	52.5982	37.8043	50.6742	46.6791	35.5613	36.5114	54.2315	43.9566	38.6561	38.0748	40.3284	73.5863	48.373	23.9686	55.5616	51.8159	41.6204	36.0863	58.7205	54.0381	24.973	33.662	40.8319	50.0634
VIT_00s0291g00100	66.3383	62.5769	90.3409	44.6609	40.5385	53.8454	51.8732	50.9438	53.7176	42.259	40.5523	45.7646	133.181	118.469	58.7222	56.982	69.2761	44.9233	42.0952	65.9538	111.806	68.0693	59.611	46.3553	45.8691	55.4672	46.3638	63.6946	69.0039	56.8981	62.3643	61.3479	57.693	89.5195	52.404	47.3084	176.15	96.4456	44.6753	54.8286	131.689	173.793	42.1006	40.7953	61.7057	77.9009	62.7336	63.3052	43.0834
VIT_00s0294g00020	0	0.434562	0	0.301763	1.25377	4.01332	0.471575	0	0	0	0	4.42883	1.12865	0.688774	0.873192	0.426832	0	0.256704	3.34648	0	0.30548	5.51913	0	0.509399	0.951641	0.956331	0	0.527856	1.01476	0.646569	1.1339	2.69931	2.74729	0	2.04703	0.387773	1.90638	0.600907	2.41105	0.293201	0.452541	5.62437	0	0	1.82561	2.60912	0	1.10784	0.481379
VIT_00s0294g00040	6.52508	23.2491	9.5872	1.50881	3.7613	22.7422	16.0335	2.26417	4.8467	10.3491	18.7164	37.6451	15.8011	101.25	17.2456	0.426832	1.25387	0.256704	2.2897	4.29285	12.8301	38.0207	1.40261	12.735	14.0843	26.4585	1.42658	4.22285	2.60939	18.4272	3.85524	35.5818	26.5571	15.259	41.3501	5.04105	11.8196	0	2.41105	4.98442	16.2915	38.2457	1.20288	10.5079	12.4142	35.4095	8.41549	8.70447	5.53586
VIT_00s0294g00080	0	0	0	0	4.59715	11.0366	3.06524	2.26417	2.01946	0.431214	0.623881	0	0	0	0	1.92074	5.32893	0.256704	11.2724	0	0	0	0	3.56579	9.13576	2.86899	0.713289	1.05571	8.40803	3.23285	1.36067	0	0	0	0	6.59215	1.90638	2.10317	7.51679	0	0	0	0	3.70866	7.66757	5.59097	1.53009	0.949578	2.1662
VIT_00s0294g00090	0	0	0	0	3.34338	12.3744	3.30102	1.13209	0.807783	3.88093	7.48658	0	0	0	0	0.426832	2.19426	1.79693	8.10201	0	0	0	0	1.5282	6.85182	10.5196	2.13987	1.40762	1.44966	6.78898	1.36067	0	0	0	0	3.87773	2.28766	1.20181	5.81487	0	0	0	0	4.94488	3.65122	20.873	3.06018	0.791315	1.68483
VIT_00s0299g00010	3.53442	2.60737	1.47495	3.62115	4.17923	6.01998	0.707362	4.52834	4.44281	2.15607	4.36717	2.21442	7.90054	2.75509	3.27447	4.0549	6.26933	2.82375	10.2156	3.12208	2.2911	1.83971	7.01306	4.58459	4.18722	0.956331	5.70632	4.57475	4.78388	3.55613	3.85524	5.8894	3.66305	0	1.63763	5.8166	5.71914	1.80272	5.24757	2.78541	2.48897	0	2.40575	4.32677	6.20708	3.35458	5.35531	3.007	3.12896
VIT_00s0299g00030	34.8004	32.8094	21.3868	16.2952	28.8367	34.4477	16.0335	31.6984	47.6592	31.7661	26.8269	25.0967	40.2551	12.3979	17.2456	43.9637	29.4658	16.9425	17.2608	38.6357	31.4644	18.3971	18.9353	33.6203	30.4525	19.4454	23.5386	38.7094	30.8778	24.2463	19.503	49.8145	31.1359	16.2763	13.101	42.6551	26.6893	22.2336	18.5792	29.9065	38.9185	14.0609	20.4489	25.9606	31.4005	18.6366	16.0659	33.2352	32.7338
VIT_00s0299g00040	1.35939	1.52097	2.94991	1.81058	0.417923	2.3411	0.94315	2.26417	2.42335	1.29364	4.99105	1.47628	1.88108	4.82142	0.873192	1.70733	2.8212	1.02682	3.17035	1.17078	1.5274	1.22647	2.80523	2.03759	1.71295	1.27511	1.42658	1.23166	1.59463	1.93971	0.453558	0.736174	1.83152	1.01727	2.04703	0.387773	6.10042	2.70408	4.39661	1.1728	1.81016	2.81219	2.40575	0	3.65122	5.59097	0.765044	0.949578	1.44414
VIT_00s0299g00050	1.90315	2.17281	4.7936	2.4141	3.34338	2.3411	2.82945	3.39626	2.01946	2.15607	3.74329	0.738139	6.01946	9.64283	0.873192	2.13416	2.19426	3.33716	2.64196	2.14643	2.2911	4.90589	0.701306	4.07519	2.28394	5.10043	0.713289	1.23166	2.46442	3.55613	1.36067	0.981566	0.915762	8.13814	2.45644	2.32664	7.62553	6.91043	3.82931	2.05241	3.62033	8.43656	2.40575	2.47244	2.92098	5.21824	2.29513	2.05742	2.40689
VIT_00s0299g00060	135.939	169.696	125.371	90.5288	126.213	156.854	91.9571	78.1139	120.764	141.007	84.8479	152.795	191.87	113.648	76.4043	152.379	131.656	85.996	91.9402	129.566	168.319	108.543	77.1437	176.252	136.656	109.022	52.7834	121.935	141.632	110.24	80.5066	197.295	137.364	173.953	99.0764	145.415	242.11	137.007	87.0813	135.459	215.183	219.351	60.7452	118.677	148.24	109.21	71.1491	125.977	112.161
VIT_00s0299g00070	8.70011	11.9504	4.42486	7.24231	12.9556	6.35443	3.53681	13.585	10.9051	9.48671	3.11941	5.90511	7.52432	4.13264	6.11235	17.2867	13.7925	5.6475	7.04522	13.6591	8.09521	2.45295	10.5196	15.7914	10.2777	2.23144	7.13289	13.1964	6.95837	2.90956	9.29794	10.0611	7.3261	7.12087	5.73169	13.1843	8.0068	3.00454	7.65862	13.194	7.24065	2.81219	11.4273	11.126	5.11171	3.72731	9.94558	12.1863	12.2752
VIT_00s0299g00080	7.34071	6.95299	20.6494	23.2357	6.26884	6.35443	20.5135	24.9059	5.25059	5.74952	22.4597	3.69069	5.26703	15.8418	27.069	11.9513	9.40399	17.1992	21.3118	6.04902	7.94247	12.878	15.4287	9.16918	9.70674	11.7948	24.9651	7.74189	10.0027	19.3971	26.7599	8.34331	12.8207	23.3971	20.8797	9.69434	9.15063	21.9331	17.8701	7.03682	7.69319	15.1858	20.4489	6.1811	8.76294	20.5002	19.1261	8.5462	11.3124
VIT_00s0299g00090	1.63127	0.434562	0.368738	1.81058	0.835845	1.00333	0.235787	1.13209	0.403892	0.287476	0	0.738139	0.376216	0.688774	1.74638	1.92074	0	1.02682	0.704522	1.9513	0.30548	0	2.80523	1.5282	0.570985	0	2.13987	1.05571	0.869797	0.969854	1.1339	2.45391	1.83152	1.01727	0.818813	2.32664	3.05021	0.300454	0.850957	2.19901	1.35762	1.12487	3.00719	0.61811	0.730245	0.745463	2.29513	1.42437	0.962758
VIT_00s0299g00100	79.3885	93.6481	110.99	35.3063	46.8073	41.8054	75.6878	73.5855	46.4475	44.7025	31.8179	79.719	149.734	3.44387	55.4477	71.9211	27.8985	81.8887	32.7603	77.8568	64.3034	7.97208	37.1692	113.087	49.295	28.6899	39.2309	58.0642	40.0106	33.6216	51.0253	89.5679	59.5245	63.0706	22.9268	77.1669	101.038	167.653	27.6561	86.9341	159.521	9.56143	36.6877	64.2835	87.9945	23.1093	55.0832	34.9761	34.4186
VIT_00s0299g00110	11.6908	9.77764	11.7996	11.467	5.85092	7.35776	8.25256	9.05668	9.6934	12.5052	3.11941	5.90511	8.65297	2.75509	10.9149	12.805	9.71746	9.49806	12.6814	10.7321	9.92808	9.81179	7.71437	10.188	7.4228	8.92576	9.27276	10.3812	7.53824	5.49584	13.1532	10.0611	11.9049	14.2417	7.36932	9.69434	4.57532	13.22	10.0697	8.50283	12.6711	7.87412	10.8259	8.03543	7.66757	9.69102	9.94558	7.91315	10.5903
VIT_00s0301g00020	11.6908	17.817	5.53108	8.44936	12.1198	10.7022	8.25256	5.66043	8.48172	13.7989	8.73434	6.64325	7.90054	25.4846	3.92937	11.311	10.9713	11.5517	8.27814	9.56136	23.6747	17.1706	9.11698	6.62218	8.94543	7.33187	4.99303	7.38998	12.1772	5.17255	4.98914	5.15322	4.57881	7.12087	5.73169	7.75547	10.2945	9.91497	6.38218	12.7542	18.1016	10.1239	9.623	6.1811	8.39781	9.31829	7.65044	5.06442	7.22068
VIT_00s0301g00030	113.645	124.937	138.646	141.829	150.87	133.443	129.683	131.322	119.956	120.165	106.684	157.962	126.785	168.061	117.226	131.037	125.073	135.797	141.081	126.834	118.526	141.658	151.482	148.235	117.813	96.9082	123.399	130.38	113.798	115.413	128.811	130.303	124.544	140.383	117.09	127.965	144.122	127.993	137.571	127.542	120.602	156.358	145.548	124.24	100.774	115.547	140.768	132.941	130.694
VIT_00s0301g00040	74.2228	24.5527	46.8298	33.1939	48.0611	61.5376	29.945	27.17	123.591	79.4872	27.4508	19.9297	87.6584	2.75509	32.7447	65.0918	32.914	33.885	66.9296	65.1733	26.5767	6.7456	17.5327	56.5433	31.9751	24.8646	23.5386	72.8441	58.1314	20.3669	31.2955	21.3491	36.6305	33.5698	22.9268	27.9197	65.9608	30.6463	44.9589	62.012	24.8897	19.1229	26.4633	37.0866	21.5422	21.2457	51.258	86.0951	112.883
VIT_00s0301g00050	21.2065	19.5553	9.21846	9.05288	17.1348	20.4011	17.4483	7.9246	23.0218	19.2609	9.9821	11.0721	18.4346	4.13264	17.9004	17.7135	22.2561	11.295	14.4427	21.2691	18.9397	8.58531	14.7274	16.8102	18.4618	21.3581	7.13289	20.0585	23.0496	13.9012	13.38	26.0115	18.3152	11.1899	11.054	19.0009	18.3013	18.0272	10.7788	22.7231	23.9847	7.87412	15.0359	22.8701	21.9073	9.31829	11.4757	20.5742	18.2924
VIT_00s0301g00080	1.90315	6.73571	5.89981	0.301763	1.25377	2.00666	5.89469	0	0.403892	10.6366	7.48658	0.738139	6.77189	17.2193	1.52809	0.853663	2.8212	18.226	6.3407	0.585389	7.78973	14.1044	2.10392	2.54699	4.56788	4.46288	0	0	2.17449	6.78898	5.89626	1.22696	0.915762	6.1036	1.22822	0.387773	4.19404	10.5159	3.82931	1.466	9.50336	8.43656	0	0.61811	3.2861	3.72731	1.53009	0	4.09172
VIT_00s0301g00090	1.08751	0.869124	3.31865	0.301763	2.08961	8.02664	1.8863	1.13209	0.403892	1.29364	1.24776	0	0.752432	10.3316	3.92937	0	2.8212	1.79693	8.98266	0.780519	4.12397	3.67942	0	2.03759	0.951641	1.27511	0	0.703808	1.44966	1.93971	0.226779	0.736174	5.49457	0	6.5505	2.32664	1.52511	1.80272	3.12018	0.586402	0.678811	7.87412	0	1.85433	0.365122	0.745463	0.765044	0	1.20345
VIT_00s0301g00100	25.2847	14.3405	4.7936	12.9758	30.9263	39.4643	36.7828	29.4342	54.9293	25.7291	9.35822	32.4781	4.51459	4.82142	36.2375	22.4087	36.3621	42.8696	25.5389	21.6594	15.1212	1.83971	9.81829	30.0545	38.4463	5.73799	18.5455	48.9147	30.5878	18.7505	40.3667	8.5887	22.894	9.1554	32.7525	38.3896	6.86297	17.1259	34.6056	21.8435	5.88303	3.37462	7.81869	21.0157	41.9891	10.0637	38.2522	44.7884	29.8455
VIT_00s0301g00110	112.558	94.0826	79.2788	47.6785	76.8978	58.1932	55.1743	64.5289	70.2771	83.943	42.4239	81.9334	91.4205	48.9029	69.4188	104.147	102.817	75.2144	64.2877	113.37	90.5747	61.3237	50.4941	85.0696	64.7116	55.4672	59.203	80.762	79.2965	52.3721	62.591	107.727	90.6604	62.0533	82.2907	110.128	83.1182	66.7007	75.1679	107.018	103.632	57.931	49.3179	79.1181	66.8174	49.2005	70.3841	77.8654	71.2441
VIT_00s0301g00170	35.8879	30.8539	50.1484	23.2357	42.6281	30.0999	27.3513	15.8492	39.9853	47.721	34.9374	33.9544	39.1265	46.8366	31.4349	47.1649	47.3334	41.3294	32.9364	37.0746	33.6027	29.4354	21.7405	28.5263	31.4042	36.3406	25.6784	43.6361	47.5489	32.3285	25.3993	33.6186	34.799	54.9324	33.9807	51.1861	37.7464	66.7007	28.0816	35.4773	30.7728	53.4315	30.6733	36.4685	50.752	46.2187	29.0717	49.6946	50.3041
VIT_00s0301g00180	14.4096	15.2097	17.6994	10.8635	21.3141	27.7588	9.66729	7.9246	19.3868	23.2856	22.4597	28.7874	22.9492	31.6836	13.9711	9.17688	10.6579	5.6475	13.0337	20.0984	21.2308	13.4912	12.6235	35.6579	19.2232	18.1703	15.6924	23.0497	11.8872	14.5478	12.2461	26.5023	24.7256	16.2763	16.7857	10.4699	28.2144	13.22	7.80044	17.0057	20.8169	11.2487	7.81869	26.5787	30.3052	16.7729	15.3009	23.5812	20.4586
VIT_00s0301g00190	44.8599	41.2834	35.7676	43.4538	26.3291	12.7089	68.3784	41.8872	12.9245	26.5915	59.8926	28.0493	6.39568	24.7959	41.04	35.2136	18.4945	105.249	26.7719	46.2457	29.7843	9.81179	37.1692	19.3572	12.5617	19.1266	27.105	30.9676	17.5409	51.7255	66.6731	26.5023	27.4729	27.4662	31.5243	21.3275	16.3949	43.2653	26.5215	45.7394	48.6481	20.8102	47.5136	16.0709	15.7003	23.4821	39.7823	15.5098	14.2007
VIT_00s0302g00010	8.42823	7.17027	3.31865	18.1058	12.9556	4.68221	7.07362	3.39626	4.44281	7.76186	1.24776	3.69069	0.752432	0	2.61958	10.6708	14.106	14.8889	14.0904	8.78084	6.26233	0	20.3379	12.735	11.4197	3.18777	7.13289	10.7331	10.5825	0.969854	7.25693	2.9447	1.83152	0	3.27525	8.14324	4.57532	0.901361	21.4158	8.06303	2.03643	1.12487	21.6518	4.32677	11.6839	1.11819	4.59027	10.9201	11.7938
VIT_00s0302g00020	0.543757	1.73825	0.737477	4.82821	7.52261	10.0333	0.94315	0	2.82724	2.44355	0	6.64325	4.51459	9.64283	3.27447	1.92074	1.8808	5.13409	8.80653	1.17078	1.83288	6.7456	0.701306	3.05639	3.99689	0	2.85316	2.11142	5.07381	1.93971	0.680337	4.41705	3.66305	2.03453	11.4634	3.87773	0.762553	1.20181	4.82209	1.0262	0.678811	0	1.80431	4.94488	2.19073	2.23639	4.59027	1.89916	4.33241
VIT_00s0302g00050	35.3442	47.3672	23.2305	24.4428	45.9715	37.7921	25.9366	27.17	42.8125	45.8525	29.3224	35.4307	44.7697	19.2857	26.8507	44.1771	32.6005	20.7931	18.846	35.5136	44.9055	20.85	28.0523	59.5997	43.9658	16.5764	27.8183	50.6742	32.0375	21.3368	23.3582	53.0046	45.7881	36.6216	27.0208	52.7372	67.4859	26.1395	20.2811	40.9015	55.6625	28.6843	28.2676	42.0315	41.2588	21.6184	30.6018	40.8319	42.3613
VIT_00s0302g00060	4.07817	2.39009	2.21243	1.20705	6.26884	4.68221	13.4399	9.05668	5.65448	7.1869	2.49553	5.90511	3.76216	5.51019	5.02086	3.41465	3.44813	6.67431	4.5794	2.73182	3.51301	4.29266	2.80523	7.64098	4.56788	5.41921	4.27974	4.0469	3.76912	2.26299	5.66948	4.66244	4.57881	5.08634	4.09406	3.48996	4.95659	5.10771	4.96392	4.54462	2.03643	1.68731	4.21006	6.1811	3.2861	4.10005	6.12036	5.38094	6.01724
VIT_00s0304g00010	28.2753	37.5896	11.0622	33.7974	20.8961	30.4344	23.8145	57.7364	13.7323	46.2837	12.4776	33.9544	8.65297	0.688774	68.3273	27.1038	56.4239	15.659	20.0789	24.5863	39.7123	0.613237	44.8836	14.2632	34.8301	3.18777	42.0841	17.7712	28.2684	12.9314	28.8009	19.3859	27.4729	1.01727	45.4441	25.593	11.8196	5.10771	21.2739	27.1211	16.2915	0.562437	34.8834	29.6693	39.7983	10.0637	39.0173	13.1358	27.1979
VIT_00s0304g00020	21.7503	20.2071	5.53108	17.804	24.6574	17.0566	7.78099	7.9246	11.309	11.3553	3.74329	26.573	16.1773	6.88774	8.73192	15.7928	15.6733	12.3218	15.6756	21.6594	17.8706	11.6515	8.41568	21.3947	21.6974	6.05676	17.1189	16.3635	15.8013	4.52598	12.9264	16.6866	19.231	5.08634	14.3292	19.0009	12.9634	1.50227	16.1682	19.2047	20.1381	6.74925	12.0288	13.5984	23.3678	10.8092	10.7106	14.8767	17.811
VIT_00s0304g00030	5.70944	19.7726	21.7556	9.05288	10.0301	24.0799	18.863	11.3209	5.65448	11.6428	24.3314	14.0246	23.7016	68.8774	8.51363	6.40248	3.7616	12.0651	12.6814	4.68311	23.5219	67.456	10.5196	12.2256	22.0781	46.5415	8.55947	6.15832	12.0322	25.2162	12.9264	16.4412	12.8207	36.6216	20.4703	14.3476	39.6527	37.8571	9.78601	3.51841	31.9041	39.3706	7.81869	9.27165	21.5422	27.9549	7.65044	3.95658	6.25793
VIT_00s0304g00050	10.0595	12.385	11.4309	12.0705	13.7915	8.02664	9.4315	10.1888	12.5206	11.2116	5.61493	14.0246	11.6627	8.26528	11.1332	12.3781	10.6579	8.98465	10.5678	15.4152	14.2048	6.7456	14.0261	11.7162	10.6584	10.5196	11.4126	12.6685	9.27783	9.05197	7.93727	14.7235	9.15762	5.08634	10.2352	11.2454	9.53191	6.00907	9.2187	14.5134	14.0288	9.56143	20.4489	11.126	13.1444	7.45463	10.7106	12.661	11.7938
VIT_00s0304g00070	7.06884	15.4269	21.0181	35.9098	7.10469	11.3711	38.9049	41.8872	4.44281	13.9426	9.9821	12.5484	10.1578	4.13264	60.2503	9.3903	14.4195	58.7853	38.0442	11.9029	10.539	3.06618	27.3509	12.735	13.323	16.8952	48.5037	7.74189	16.961	15.8409	43.9951	5.8894	24.7256	16.2763	94.1635	11.6332	4.95659	18.6281	34.3219	9.82223	4.97795	8.43656	27.0647	6.1811	7.66757	16.0275	42.8425	12.028	15.8855
VIT_00s0304g00080	9.51574	24.9873	45.3548	9.35465	20.4782	16.7222	126.854	103.02	14.944	24.5792	54.9016	14.7628	36.493	94.362	58.7222	14.9391	18.4945	40.816	32.0558	12.2932	21.3836	12.2647	18.234	15.7914	22.8394	70.7685	40.6575	11.9647	20.1503	63.6871	60.7768	25.0299	18.3152	118.003	35.209	10.4699	28.5957	123.787	21.4158	14.2202	25.116	92.2397	12.0288	11.126	27.3842	65.228	54.3182	8.38794	9.38689
VIT_00s0309g00020	3.26254	5.43202	5.53108	3.92292	4.17923	7.35776	2.35787	2.26417	12.9245	2.87476	6.86269	7.38139	8.27676	3.44387	2.83788	5.54881	4.38853	1.79693	2.99422	4.29285	3.51301	4.90589	3.50653	11.2068	3.61624	3.18777	1.42658	6.33427	4.05905	6.78898	2.94813	7.36174	8.24186	2.03453	5.32228	5.8166	11.8196	3.00454	2.6947	6.45042	4.75168	5.62437	4.8115	3.09055	5.11171	4.47278	6.12036	3.79831	5.77655
VIT_00s0309g00050	2.4469	0.869124	9.21846	0	0.417923	1.67222	0.235787	0	0	6.037	0	0	7.14811	0	0	4.0549	4.38853	0	0.176131	1.75617	6.26233	0	0	16.8102	1.14197	0	0	0	0.289932	0	0	6.38018	0	7.12087	0	0	9.15063	2.40363	0.141826	2.78541	11.5398	0	0	0	1.82561	0.372731	0	0	0
VIT_00s0309g00090	2.4469	0.869124	9.21846	0	0.417923	0.334444	0	0	0	10.7804	0	2.21442	4.89081	0	0	7.46955	11.2848	0	0.704522	2.34156	8.40069	0	1.40261	9.67858	0.951641	0	0	0.175952	0.434898	0	0	8.83409	0.915762	9.1554	0	3.87773	12.2008	1.50227	0	3.07861	8.59828	1.68731	0	0	4.38147	0	0	0	0.240689
VIT_00s0313g00010	1.35939	1.52097	0.368738	20.8216	3.34338	0.334444	1.17894	4.52834	0.807783	1.8686	1.24776	5.16697	0	0.688774	1.30979	1.06708	0.940399	11.295	11.2724	2.92695	0.916439	0	23.8444	1.5282	1.3323	0.318777	2.13987	1.23166	2.75436	1.61642	3.17491	0.736174	1.83152	1.01727	2.04703	1.55109	0	1.50227	19.1465	2.05241	2.2627	0	22.8546	1.23622	0	1.11819	2.29513	1.89916	8.18344
VIT_00s0313g00020	6.2532	6.95299	19.9119	13.2776	5.85092	14.0466	9.4315	21.5096	7.67394	6.037	24.9553	8.85767	13.5438	16.5306	25.3226	12.1647	8.77706	13.0919	18.3176	7.02467	11.15	15.3309	18.9353	7.64098	11.9907	12.4323	16.4057	9.32546	10.2926	24.2463	19.7298	13.9873	1.83152	19.3281	23.3362	12.4088	21.7327	16.8254	14.4663	6.45042	14.255	27.5594	11.4273	8.65354	12.7793	19.0093	15.3009	8.5462	7.22068
VIT_00s0313g00030	431.199	436.517	167.407	284.864	404.131	369.226	259.13	304.531	238.296	574.665	274.508	403.024	120.013	51.658	330.285	506.863	675.833	310.356	226.856	362.356	477.465	89.5326	288.237	264.887	451.459	175.965	305.288	329.91	369.954	264.77	316.13	356.308	239.93	100.709	284.538	428.49	139.547	183.878	214.158	359.904	263.831	86.0529	300.719	450.602	426.828	234.075	218.038	292.154	280.885
VIT_00s0313g00040	57.0944	39.9797	103.984	149.071	91.5251	46.4876	81.3467	96.2273	49.2748	68.7068	61.7642	67.9088	19.5632	39.9489	122.902	55.4881	80.8743	90.1033	121.354	64.7831	55.75	28.8221	154.989	49.4117	53.8629	53.2358	120.546	64.5744	47.6938	60.7775	97.7418	48.5875	26.5571	48.8288	106.036	63.5948	22.4953	39.3594	151.187	50.4306	27.1524	33.1838	159.982	64.2835	41.2588	47.7096	128.527	79.9228	49.1006
VIT_00s0313g00070	31.5379	30.202	16.2245	25.0463	31.3442	37.1232	25.7008	22.6417	39.9853	45.2775	19.3403	33.9544	19.5632	6.88774	23.1396	33.2929	31.0332	27.2107	17.0847	28.0987	32.6863	12.2647	18.234	30.0545	29.1202	14.6637	27.105	35.3664	30.5878	21.9834	30.842	26.7477	29.3044	10.1727	20.8797	39.9407	31.2647	9.61451	25.1032	31.2259	25.7948	11.2487	17.4417	47.5945	31.7656	27.2094	22.1863	37.3501	34.6593
VIT_00s0313g00080	98.1481	54.3202	37.6113	85.0971	85.6742	73.912	62.7195	72.4535	97.3379	51.027	75.4896	93.7436	53.7989	34.4387	99.3256	128.903	122.879	54.4213	51.0779	103.809	43.9891	79.7208	80.6502	70.8064	77.0829	54.8297	77.0353	124.222	77.2669	81.4677	89.5777	116.561	62.2718	36.6216	68.7803	91.1268	44.9906	32.1485	52.7594	99.9815	39.5973	44.995	81.1941	84.6811	72.6593	69.328	73.4443	110.468	87.3703
VIT_00s0317g00020	29.6347	36.2859	13.2746	12.674	16.7169	13.0433	28.7661	32.8305	6.05837	11.9303	16.2209	14.7628	51.5416	21.352	28.1605	10.4574	10.3444	17.1992	10.2156	36.4893	23.5219	11.0383	30.8575	18.8478	15.6069	38.8908	27.105	10.2052	20.1503	17.4574	29.2545	58.6486	11.9049	66.1224	35.6184	20.552	33.171	53.7812	9.2187	42.2209	145.944	67.4925	19.246	11.126	53.3079	16.0275	25.2465	11.0784	6.97999
VIT_00s0317g00030	22.294	16.5133	15.1183	18.7093	15.4631	7.6922	11.082	23.7738	2.82724	3.0185	2.49553	2.95256	18.0584	6.88774	4.58426	1.92074	3.7616	1.02682	2.2897	19.1227	72.5514	0.613237	32.9614	10.188	25.6943	6.05676	24.2518	2.81523	2.46442	5.17255	3.85524	21.8398	9.15762	5.08634	17.1951	4.26551	27.0706	12.3186	2.83652	21.8435	81.4573	40.4955	23.4561	6.1811	52.5776	5.21824	6.8854	3.007	5.53586
VIT_00s0317g00050	52.2006	50.6265	54.942	92.0377	71.8827	70.2331	86.7698	122.265	50.0826	43.2652	112.299	64.2181	19.5632	43.3927	64.1796	65.5187	78.3666	122.705	85.7756	63.0269	50.7096	68.0693	78.5463	57.0527	82.7928	63.7554	116.266	45.2197	64.6549	121.555	68.2605	38.0357	54.03	50.8634	72.0555	65.9215	19.8264	46.5703	105.093	55.7082	31.6779	66.3676	90.2157	74.7913	60.6103	130.456	71.9142	51.5937	56.0806
VIT_00s0317g00060	19.3034	38.0242	44.9861	11.1652	19.6424	43.8121	29.4734	10.1888	18.9829	21.9919	45.5433	22.1442	40.6313	21.352	7.85873	20.7013	20.6888	10.7816	5.98844	22.0497	35.7411	31.2751	4.90914	31.0733	27.9783	33.1528	8.55947	18.299	24.7892	44.29	16.3281	28.22	25.6413	22.3799	16.7857	28.6952	29.7396	31.2472	6.24035	26.2415	46.838	55.6813	7.81869	29.6693	39.7983	35.0368	16.0659	11.8697	16.3669
VIT_00s0317g00070	0	0.651843	3.31865	0	0.417923	1.00333	5.42311	0	0.403892	1.1499	4.36717	0.738139	1.12865	5.51019	0	0.426832	1.8808	7.70113	0.176131	0.19513	0.15274	3.06618	0	0.509399	0.570985	0.956331	0	0.351904	5.21878	4.2027	0.453558	0	0.915762	2.03453	0	0.387773	0	15.0227	0.425479	0.293201	1.13135	2.81219	0.601438	0.61811	0	2.98185	1.53009	0.791315	0.722068
VIT_00s0317g00100	54.3757	75.1792	88.866	63.3702	66.8676	69.5642	85.8266	82.6422	63.8149	72.0128	83.6001	59.7892	83.8962	66.811	61.1235	52.9271	49.2142	56.475	56.7141	50.5386	70.7185	75.4281	66.6241	80.9944	70.9924	94.0392	78.4618	64.0465	52.3328	79.8513	63.0446	75.0898	72.3452	93.5886	48.7194	43.4306	81.2119	103.957	51.7666	58.347	87.1141	68.6173	70.9697	73.5551	60.2452	69.328	59.6735	56.6582	63.7827
VIT_00s0317g00110	9.24386	15.2097	11.0622	4.52644	5.433	17.3911	17.9198	27.17	16.9634	36.3657	48.6627	16.9772	5.26703	97.8059	27.069	13.4452	28.8389	11.0383	14.0904	8.19545	13.1356	56.4178	2.80523	6.62218	9.70674	14.0262	15.6924	20.5864	23.9194	40.7339	36.2847	13.4965	10.9891	2.03453	17.1951	22.1031	40.4153	17.7268	11.2043	11.1416	9.05082	18.5604	6.01438	8.65354	13.8746	33.1731	13.7708	19.1498	17.3296
VIT_00s0317g00130	115.005	117.114	179.944	439.97	157.557	141.804	171.653	181.134	226.987	114.847	195.275	112.935	226.858	176.326	141.457	98.3847	106.579	295.723	318.973	129.371	122.956	149.63	478.992	139.066	137.798	179.471	281.749	141.114	138.008	210.135	187.093	133.248	123.628	163.78	139.198	106.638	152.892	192.891	404.772	130.914	127.843	109.675	504.005	163.181	134	224.757	227.983	249.581	232.506
VIT_00s0317g00140	1.63127	3.25921	11.4309	18.7093	2.08961	4.01332	2.59366	14.7171	4.8467	18.2547	16.2209	2.95256	2.63351	68.1886	13.7528	1.92074	3.13466	8.21454	8.80653	1.36591	3.97123	70.5222	2.80523	0.509399	2.09361	6.05676	16.4057	6.15832	8.1181	21.0135	27.2135	2.69931	16.4837	6.1036	21.2891	4.65328	19.0638	6.00907	4.68026	1.90581	1.13135	20.8102	9.02157	3.09055	2.19073	35.4095	9.94558	3.95658	13.4786
VIT_00s0317g00150	5.98132	5.86658	5.16234	4.82821	5.01507	5.01665	4.95154	12.4529	6.46226	4.31214	4.99105	2.95256	4.13838	3.44387	7.85873	6.82931	5.95586	3.33716	4.051	4.68311	4.58219	5.51913	6.31176	3.05639	4.56788	7.0131	9.27276	7.03808	5.21878	3.55613	10.6586	6.38018	3.66305	6.1036	3.68466	5.8166	6.86297	3.00454	4.11296	6.01062	7.91946	6.74925	7.21725	7.41732	4.01635	3.72731	6.12036	6.33052	3.36965
VIT_00s0322g00020	2.17503	4.12834	2.58117	5.12997	3.7613	1.00333	2.35787	1.13209	2.42335	4.59962	1.24776	2.95256	0	4.82142	10.6966	1.92074	1.25387	5.39079	9.68718	0.780519	2.59658	3.06618	4.90914	1.5282	2.85492	0	2.13987	1.58357	2.46442	1.61642	6.12304	0.736174	2.74729	7.12087	5.32228	3.10219	0	8.71315	8.36775	1.1728	0.678811	24.1848	3.60863	0.61811	4.74659	0.372731	2.29513	3.32352	1.44414
VIT_00s0322g00030	22.0221	19.1207	23.2305	40.738	16.299	5.68554	17.2125	26.038	10.5012	20.1233	8.73434	21.406	10.9103	12.3979	33.3996	20.7013	15.9868	20.7931	28.357	19.3178	19.0925	7.97208	37.8705	9.16918	14.6553	7.65065	32.098	13.1964	12.4671	10.0218	33.5633	14.2327	12.8207	8.13814	31.5243	13.1843	9.91318	24.9376	31.0599	19.0581	16.5177	11.8112	32.4776	12.9803	10.5885	7.82736	15.3009	12.5028	14.9227
VIT_00s0322g00040	9.51574	20.4244	29.1303	42.8503	14.6273	15.3844	19.3346	11.3209	24.6374	16.3861	21.212	25.8349	39.1265	35.8162	23.3579	24.5428	20.0618	29.2643	38.2203	16.9763	19.2452	20.85	44.8836	10.188	15.6069	28.0524	24.9651	20.4104	21.1651	26.1861	21.7708	25.7661	32.9674	41.708	22.9268	21.3275	19.8264	37.8571	30.4926	15.5397	16.9703	24.7472	37.2891	15.4528	14.97	23.4821	16.831	20.5742	24.791
VIT_00s0323g00020	15.7689	20.859	25.8117	10.8635	22.1499	17.7255	25.465	10.1888	24.2335	23.7168	22.4597	18.4535	21.0681	13.7755	10.9149	19.8477	18.181	17.1992	8.45427	20.0984	24.2856	16.5574	11.2209	16.8102	15.6069	20.083	6.4196	25.689	17.251	17.1341	12.2461	13.4965	14.6522	40.6907	9.82576	19.0009	22.8766	29.4444	15.8845	21.8435	23.3059	25.8721	18.0431	19.7795	16.0654	20.5002	11.4757	24.8473	19.4958
VIT_00s0323g00030	142.736	122.546	161.139	154.804	188.901	170.566	136.049	129.058	193.464	132.958	144.117	146.89	186.979	84.0304	110.022	163.263	180.243	147.348	133.331	158.836	120.206	54.5781	157.794	198.666	145.411	86.7074	93.4409	190.028	182.512	135.456	142.19	147.726	183.152	166.832	110.949	165.579	160.517	200.102	117.574	164.193	147.076	109.113	173.214	178.634	172.703	108.092	139.238	231.539	217.824
VIT_00s0323g00040	237.622	133.193	70.0603	233.564	195.588	121.069	124.967	133.586	225.371	116.284	100.445	128.436	103.459	64.7447	205.2	179.483	201.245	203.567	107.616	279.816	99.1281	136.139	213.898	161.989	124.855	187.122	89.8745	231.905	161.637	96.9854	252.178	119.996	95.2392	70.1914	131.419	182.641	110.951	95.5442	167.78	261.682	138.477	77.0539	232.756	152.673	172.338	180.775	237.929	326.497	169.205
VIT_00s0323g00050	63.6195	23.9009	20.2806	63.0684	35.1055	12.3744	53.7595	95.0952	58.1604	39.8155	1.24776	25.8349	14.2962	0.688774	58.7222	24.116	10.6579	89.0764	47.9075	76.8811	14.9685	2.45295	82.0528	28.0169	12.9423	1.91266	70.6157	38.7094	25.659	2.58628	74.8371	7.11635	24.7256	9.1554	38.4842	13.1843	10.2945	6.60998	45.2426	69.6352	13.35	1.68731	86.607	17.9252	6.5722	1.49093	113.227	67.7366	70.2813
VIT_00s0323g00060	1.90315	3.91106	5.53108	1.81058	1.25377	1.67222	4.24417	4.52834	6.05837	2.44355	4.36717	1.47628	18.4346	3.44387	8.29533	2.34757	0.626933	2.56704	4.22713	3.51234	3.36027	12.2647	6.31176	5.60339	1.90328	5.73799	2.85316	3.16714	1.44966	2.90956	6.34981	1.71774	4.57881	2.03453	1.63763	1.16332	14.1072	5.70862	4.25479	3.37181	10.4084	8.999	3.00719	3.70866	5.11171	11.1819	5.35531	7.2801	6.25793
VIT_00s0323g00080	250.4	148.403	117.628	202.785	236.126	135.784	377.732	228.681	257.683	218.051	200.266	328.472	145.972	115.025	322.426	318.843	386.504	335.256	140.376	255.035	144.645	369.169	188.651	166.064	198.703	458.401	219.693	257.242	270.507	195.587	233.356	308.702	215.204	211.592	265.295	239.256	65.5795	274.014	143.954	233.828	109.062	84.928	186.446	171.217	182.196	417.086	151.479	297.534	195.44
VIT_00s0323g00100	0	0.217281	1.10622	0.301763	0	0.668887	0.235787	0	0	0	0.623881	0	0.376216	6.19896	0	0	0	0.256704	2.46583	0	1.37466	3.67942	0	0.509399	0.380656	3.50655	0	0	0.144966	1.29314	0.226779	0	0	7.12087	0.818813	0	1.90638	8.4127	3.12018	0.1466	1.81016	23.0599	0.601438	0	0	5.21824	0	0.158263	0
VIT_00s0324g00010	13.5939	15.2097	35.0301	22.3304	15.4631	32.441	16.7409	30.5663	12.5206	11.499	33.0657	16.9772	47.7795	6.88774	29.6885	26.677	20.6888	11.0383	29.2377	14.8299	13.4411	14.1044	23.1431	21.3947	23.6007	16.2576	27.105	23.9295	21.7449	28.7723	25.1725	25.2753	21.9783	17.2935	31.9337	25.9808	36.2212	20.7313	19.2884	19.3513	23.3059	28.1219	16.2388	23.4882	32.4959	21.9912	30.6018	24.3725	24.3096
VIT_00s0324g00030	1.35939	3.47649	5.89981	1.81058	0.417923	1.67222	4.00839	5.66043	0.403892	2.15607	5.61493	0	0.752432	8.26528	8.51363	0.640248	1.8808	2.31034	0.880653	0.390259	2.74932	3.67942	0.701306	0	3.04525	7.33187	3.56645	0.703808	2.31946	5.17255	1.81423	2.20852	2.74729	4.06907	4.50347	1.93887	0.762553	5.70862	0.850957	1.0262	2.2627	9.56143	1.20288	0.61811	4.01635	7.82736	1.53009	0.474789	0.481379
VIT_00s0324g00040	86.7292	73.8755	82.9661	100.185	89.0175	89.9653	79.932	66.793	113.897	91.2737	82.9762	93.7436	115.875	75.7651	85.3546	88.9944	108.146	102.682	94.2299	104.785	92.1021	102.411	113.612	83.5414	83.9348	105.515	79.8884	98.885	99.0119	81.791	71.2086	90.7948	109.891	86.4677	62.2298	80.6569	83.4995	84.4275	92.0452	96.4631	79.6472	74.8041	123.896	100.752	90.9155	106.601	65.0288	109.835	102.293
VIT_00s0324g00060	0.271878	1.95553	0	0	2.08961	14.7155	1.17894	0	2.01946	3.0185	3.74329	2.21442	3.76216	211.454	0.436596	2.34757	5.32893	1.02682	3.17035	0	6.87329	28.2089	0	3.05639	8.18411	11.1572	0.713289	1.40762	5.50871	4.2027	2.26779	4.90783	2.74729	3.0518	1.22822	1.16332	11.057	2.40363	4.82209	0.1466	1.35762	67.4925	0	0	7.66757	20.5002	0.765044	0.474789	1.44414
VIT_00s0324g00070	8.15635	16.0788	54.5733	3.62115	116.6	150.5	65.7847	96.2273	50.8903	99.6105	74.8658	16.9772	1.88108	57.1682	37.7656	29.6648	45.1391	17.7126	8.80653	9.36623	37.1158	15.9442	3.50653	107.993	231.058	256.297	44.2239	57.1844	19.2805	77.5883	72.7961	9.07948	15.568	20.3453	27.4302	31.7974	43.4655	93.4411	4.82209	7.76983	5.88303	50.0569	7.21725	93.3347	270.921	101.383	30.6018	56.8164	54.1551
VIT_00s0324g00080	2.4469	5.6493	6.26855	1.20705	2.50754	11.7055	5.42311	3.39626	0.403892	1.8686	3.74329	2.95256	1.12865	0.688774	1.30979	0	0	0	0	1.17078	6.56781	1.83971	2.10392	7.13158	9.89707	19.4454	0.713289	1.58357	0	2.26299	0.680337	2.20852	1.83152	1.01727	1.22822	0	5.33787	0.300454	0	2.19901	7.91946	7.31168	0.601438	3.09055	12.049	5.59097	3.82522	1.2661	0
VIT_00s0324g00100	1.63127	0.217281	0	1.50881	3.7613	0.668887	1.65051	5.66043	0.403892	2.44355	0	2.21442	0	0	0.873192	0.853663	0.313466	0.513409	1.05678	0.390259	0.30548	0	3.50653	2.03759	2.6646	0	7.84618	0.351904	0	0	2.26779	0.245391	0	0	1.22822	0.775547	0.381276	0	1.70191	1.1728	0	0	2.40575	2.47244	1.46049	0.745463	7.65044	1.58263	0.481379
VIT_00s0324g00110	37.2473	17.1652	12.9058	56.4296	57.2554	41.1366	89.1277	114.341	42.0047	32.3411	43.6717	29.5256	23.3254	21.352	108.712	23.9026	18.181	50.5708	24.8344	33.9526	19.8562	27.5957	72.2346	37.6955	45.6788	89.2576	123.399	47.683	17.106	35.8846	117.698	29.6924	21.9783	24.4144	76.559	21.7153	16.7762	10.5159	37.7258	30.3463	14.255	10.6863	52.3251	27.815	47.831	108.465	104.046	43.5223	31.0489
VIT_00s0332g00010	2.17503	0.869124	0.737477	0.905288	2.92546	0.334444	1.65051	3.39626	2.01946	0.287476	1.24776	0.738139	0	2.75509	0.873192	1.49391	0	1.02682	0.880653	0.780519	1.06918	3.06618	2.10392	2.54699	0.951641	1.91266	0	1.93547	1.73959	2.58628	2.26779	0.736174	0.915762	3.0518	0.818813	0	1.14383	1.20181	1.84374	2.63881	1.13135	8.999	0.601438	1.85433	0.730245	2.98185	0.765044	0.158263	0.481379
VIT_00s0332g00050	2.71878	4.12834	8.84972	0.603526	2.50754	3.34444	4.24417	4.52834	2.01946	2.44355	6.86269	0.738139	1.88108	4.82142	6.11235	2.77441	1.56733	4.10727	0.352261	4.48798	1.37466	3.06618	2.10392	2.03759	3.23558	10.5196	2.13987	4.57475	3.91408	9.69854	2.72135	4.17166	1.83152	8.13814	3.68466	3.87773	3.81276	11.1168	2.41105	4.39801	3.8466	20.8102	1.80431	4.94488	9.12806	8.57282	4.59027	2.05742	1.44414
VIT_00s0332g00060	5.16569	4.78018	8.48098	3.62115	1.25377	2.67555	5.18732	2.26417	1.61557	2.44355	1.87164	3.69069	0.376216	1.37755	2.18298	1.92074	1.25387	9.24136	3.52261	6.63441	3.81849	1.83971	7.71437	1.5282	1.52263	11.1572	2.13987	3.34309	4.05905	1.61642	1.81423	0.981566	0.915762	4.06907	1.22822	1.93887	2.28766	6.60998	4.53844	6.59702	1.35762	0.562437	1.80431	1.23622	4.01635	5.21824	1.53009	1.2661	1.92552
VIT_00s0332g00110	2.99066	5.21474	15.487	2.4141	1.67169	3.34444	7.5452	2.26417	1.61557	3.73719	8.11046	0.738139	3.76216	2.06632	6.11235	2.77441	0.940399	6.67431	1.05678	4.68311	5.19315	2.45295	5.61045	2.54699	2.6646	11.1572	1.42658	3.51904	3.33422	5.49584	4.08202	2.69931	0	7.12087	3.68466	2.71441	4.57532	10.8163	3.54566	2.78541	9.05082	2.24975	1.80431	2.47244	6.5722	8.20009	3.06018	2.84873	2.88827
VIT_00s0332g00160	2.4469	2.82465	2.58117	1.20705	3.7613	0.334444	1.41472	1.13209	2.01946	0.862429	0	1.47628	1.12865	4.13264	1.30979	1.92074	0.626933	1.54023	1.05678	2.73182	1.37466	2.45295	2.80523	1.5282	1.52263	3.50655	2.13987	1.75952	3.47919	1.93971	1.1339	1.71774	1.83152	1.01727	1.22822	2.71441	0.762553	4.80726	1.56009	3.66501	1.13135	2.81219	0.601438	3.09055	0.730245	2.23639	0.765044	1.58263	0.722068
VIT_00s0333g00020	30.1785	28.8984	16.2245	43.1521	19.2244	16.0533	18.3914	12.4529	24.6374	17.8235	19.3403	26.573	23.7016	13.7755	21.1749	28.3843	29.7793	32.0881	32.2319	30.05	22.911	38.6339	60.3123	17.829	18.2715	27.7336	17.1189	22.5219	25.659	18.1039	14.9674	27.7292	30.2201	11.1899	20.4703	32.1852	14.8698	28.8435	40.9878	29.3201	22.627	11.2487	57.1366	19.1614	18.9864	14.9093	16.0659	33.71	24.3096
VIT_00s0333g00030	26.3722	36.9378	54.942	37.4186	30.9263	17.7255	21.6924	26.038	18.579	21.417	25.5791	36.1688	33.107	47.5254	25.5409	33.7197	26.3312	34.1417	36.6352	24.3912	38.3377	42.9266	41.3771	30.5639	23.9814	26.7773	28.5316	21.2902	29.4281	31.0353	25.1725	36.0725	23.8098	52.8979	33.1619	35.2874	27.4519	47.4717	35.4566	26.9745	38.466	56.2437	27.0647	19.1614	27.3842	21.6184	16.831	20.8907	19.2552
VIT_00s0333g00040	47.3068	29.3329	31.7115	72.4231	84.4204	45.1499	94.0792	71.3214	123.995	13.5114	26.8269	35.4307	138.071	6.19896	9.38682	59.1162	19.7484	90.8734	61.4696	71.6126	31.4644	0	66.6241	122.256	37.685	17.5327	42.7974	101.524	66.1045	36.5312	68.0337	25.5207	127.291	38.6561	16.3763	48.8595	105.232	25.839	53.3267	74.3264	55.6625	8.999	73.3754	35.2323	14.97	10.8092	79.5646	198.304	185.09
VIT_00s0333g00050	829.501	829.796	507.384	378.109	730.111	503.672	850.25	573.967	811.822	981.444	101.069	471.671	308.121	0	591.37	794.974	617.215	655.366	147.95	887.255	485.407	1.22647	345.744	985.177	430.332	0	427.974	934.305	511.73	89.8731	1268.15	597.774	434.987	82.3986	361.097	545.597	381.658	22.534	195.153	800.732	479.467	5.62437	395.145	657.669	426.463	79.7645	903.517	774.223	810.883
VIT_00s0333g00060	9.51574	1.73825	3.31865	5.73349	12.1198	2.00666	5.18732	4.52834	7.67394	4.74336	0	12.5484	1.88108	0	1.96468	9.60371	2.50773	10.5249	5.98844	12.6834	3.0548	0	5.61045	7.64098	2.6646	0.956331	8.55947	6.86213	2.46442	0	4.3088	2.20852	6.41033	0	2.86585	8.14324	0.762553	0	6.09853	7.18342	1.58389	0	6.61582	4.32677	3.2861	0.372731	10.7106	7.59663	9.1462
VIT_00s0333g00070	38.8786	42.8043	30.6053	38.6256	29.6725	20.4011	30.6524	20.3775	33.1191	43.8401	20.5881	26.573	26.3351	12.3979	22.2664	26.8904	27.585	40.3026	29.5899	31.0256	37.4212	21.4633	36.4679	21.9041	28.3589	18.8078	29.2449	28.5042	24.3543	22.3066	26.9867	28.7108	27.4729	32.5525	22.5174	29.4708	22.8766	30.0454	28.2234	32.5453	44.8015	15.1858	34.282	23.4882	25.9237	21.6184	22.1863	29.2787	32.9745
VIT_00s0335g00010	0	1.73825	1.10622	1.20705	2.08961	1.33777	1.41472	1.13209	0	0.143738	4.36717	0	0	2.75509	1.52809	0.213416	0.626933	1.02682	1.93744	0.585389	1.68014	2.45295	0.701306	0	1.71295	2.23144	2.13987	0	0.289932	1.93971	1.1339	0.245391	2.74729	3.0518	3.68466	0	0.381276	0.300454	1.27644	0	0.905082	2.24975	1.20288	1.23622	1.82561	1.11819	0	0.791315	0.481379
VIT_00s0335g00020	0.543757	1.73825	6.63729	3.62115	3.7613	3.34444	3.06524	1.13209	1.21167	0.574952	1.24776	2.21442	0	5.51019	2.83788	0.640248	1.56733	2.31034	2.81809	1.17078	1.37466	1.83971	0.701306	3.56579	2.6646	1.59389	1.42658	1.23166	0.724831	2.58628	2.72135	0.245391	2.74729	1.01727	6.1411	0.775547	0.381276	1.80272	1.27644	0.439801	1.13135	10.1239	3.60863	0	0.730245	7.0819	3.06018	0.949578	0.240689
VIT_00s0335g00090	1.35939	1.30369	2.21243	1.81058	0.835845	1.00333	2.82945	1.13209	0.807783	1.29364	2.49553	0.738139	0.752432	0.688774	1.09149	1.49391	1.8808	0.513409	1.05678	0.975649	1.5274	2.45295	1.40261	1.0188	0.761313	1.91266	0.713289	1.58357	1.01476	2.58628	2.94813	1.71774	1.83152	0	1.63763	1.93887	1.90638	2.40363	1.84374	2.05241	1.58389	2.81219	2.40575	2.47244	1.82561	2.23639	1.53009	1.42437	1.68483
VIT_00s0337g00010	5.16569	5.6493	6.63729	1.81058	4.17923	2.67555	4.24417	3.39626	4.03892	4.31214	3.11941	4.42883	6.39568	7.57651	2.83788	1.49391	0.313466	1.28352	1.40904	4.48798	8.55343	7.97208	4.90914	4.07519	3.80656	5.10043	1.42658	2.81523	1.01476	2.58628	1.1339	3.19009	6.41033	5.08634	2.04703	3.87773	3.81276	4.80726	0.992783	4.69122	7.46692	8.999	4.21006	3.70866	5.84196	6.70917	1.53009	4.2731	2.64758
VIT_00s0337g00060	44.3162	47.3672	34.6614	119.196	67.7035	63.2098	48.808	31.6984	78.355	58.0702	41.1762	51.6697	77.8768	59.2345	40.6034	43.7502	53.6027	101.398	88.2414	47.6117	48.2658	46.606	127.638	45.8459	59.9534	56.7423	92.7276	59.8237	61.4656	47.8461	43.9951	51.5322	65.9349	74.2605	43.8065	46.5328	47.2783	54.6825	96.7255	51.4568	50.0058	33.7462	132.918	64.2835	47.4659	70.4462	59.6735	76.7576	82.0751
VIT_00s0337g00070	0.815635	1.30369	0.737477	1.20705	4.17923	4.68221	3.7726	1.13209	4.03892	5.74952	9.35822	4.42883	4.89081	2.75509	2.18298	3.62807	2.50773	3.08045	1.76131	1.36591	1.22192	0	0.701306	4.58459	4.37755	7.65065	4.27974	6.86213	3.33422	3.87941	3.62847	6.13479	6.41033	5.08634	1.63763	3.48996	6.10042	3.60544	1.56009	0.733002	0.678811	1.12487	1.20288	3.70866	5.11171	3.35458	3.06018	4.58963	5.29517
VIT_00s0337g00080	5.98132	7.82211	10.6934	7.24231	2.92546	2.67555	8.25256	0	3.63502	4.45588	6.23881	4.42883	4.13838	2.75509	3.49277	2.34757	1.56733	4.62068	5.63618	4.68311	6.41507	2.45295	9.81829	5.09399	4.56788	10.2009	4.99303	3.34309	2.89932	7.11226	5.21592	4.66244	4.57881	12.2072	4.09406	3.48996	4.19404	6.60998	6.94948	5.86402	7.69319	5.06193	9.623	4.32677	3.2861	5.21824	5.35531	2.84873	1.92552
VIT_00s0338g00010	0	0.869124	0.737477	0	4.17923	1.33777	11.5536	5.66043	0.403892	1.8686	4.99105	0	0.376216	4.13264	0.873192	1.06708	0.940399	1.54023	2.81809	0	0.30548	0.613237	0	3.05639	2.6646	10.8384	6.4196	0.527856	2.17449	5.17255	2.49457	0.245391	1.83152	6.1036	2.04703	3.10219	2.66893	9.01361	1.70191	0	0.22627	2.24975	0.601438	1.85433	3.65122	9.31829	3.82522	1.10784	1.44414
VIT_00s0338g00020	51.1131	59.3177	87.7597	58.2402	28.4187	24.7488	49.0438	43.0192	42.4086	40.3904	73.618	22.1442	30.4735	67.4998	77.7141	33.7197	38.8698	47.4903	45.4417	54.8315	49.3349	102.411	55.4032	29.5451	25.6943	73	29.9582	38.5335	38.706	95.369	50.1182	45.3974	32.0517	101.727	74.512	33.3485	27.4519	88.6338	53.043	50.284	51.1371	138.922	66.1582	30.9055	40.1635	62.6189	41.3124	47.6372	33.4558
VIT_00s0338g00030	19.3034	33.8958	63.7917	12.3723	13.3735	14.3811	24.9935	37.3588	21.8101	22.9981	51.7821	46.5027	17.6822	61.9896	89.5022	37.3478	21.3157	27.7241	36.6352	23.0253	22.4527	6.7456	23.8444	24.9605	15.6069	48.7729	27.8183	27.4485	25.804	41.7037	69.1676	35.3364	24.7256	51.8806	91.2976	27.1441	16.7762	81.1225	31.9109	21.5503	30.7728	16.3107	15.0359	13.5984	13.8746	68.9553	30.6018	17.0924	19.7365
VIT_00s0338g00050	13.322	25.2046	27.2866	20.2181	13.7915	12.7089	22.3998	14.7171	12.9245	23.573	14.3493	17.7153	19.5632	15.8418	18.7736	13.872	16.6137	29.0076	18.6698	14.6347	23.2164	30.0486	21.0392	12.2256	16.9392	31.8777	12.8392	17.7712	10.0027	17.7807	16.3281	24.5391	13.7364	30.518	13.9198	17.8376	13.3447	31.2472	20.7066	15.6863	25.116	16.8731	18.0431	25.3425	17.1607	22.7366	12.2407	15.9846	9.86827
VIT_00s0340g00040	44.588	26.291	4.7936	35.0045	49.7328	16.3877	32.7745	45.2834	19.3868	40.3904	5.61493	26.573	2.63351	2.75509	45.1877	29.0246	31.9736	45.4367	18.6698	42.5383	29.4788	1.83971	30.8575	29.5451	30.2622	16.2576	37.8043	26.3928	24.2093	9.69854	54.8805	19.8767	13.7364	0	84.7471	25.9808	5.71914	2.70408	25.9542	38.4093	1.81016	2.81219	47.5136	27.1969	16.4305	35.4095	32.8969	26.5882	17.811
VIT_00s0340g00050	9.78762	14.7751	21.0181	15.9934	9.1943	20.4011	6.83784	2.26417	5.65448	5.46205	9.9821	12.5484	57.5611	53.7243	0.873192	4.26832	6.26933	9.49806	18.6698	10.537	13.5938	76.0414	2.10392	19.3572	7.61313	7.33187	2.85316	5.27856	10.0027	7.11226	1.81423	8.34331	20.1468	19.3281	10.2352	10.8577	48.4221	6.30952	12.3389	10.8484	35.5245	29.2467	5.41294	8.65354	5.11171	20.1275	9.18053	2.84873	4.5731
VIT_00s0340g00060	0.815635	0.217281	1.84369	1.20705	0.417923	1.67222	0.235787	0	0.403892	0.287476	0.623881	0.738139	10.5341	2.06632	0	0.213416	0.940399	0.513409	2.46583	1.36591	1.22192	4.29266	0.701306	2.54699	0.761313	0	0	1.23166	0.724831	1.93971	0.680337	0.736174	2.74729	2.03453	2.45644	1.93887	9.15063	1.20181	1.70191	1.466	4.07287	0.562437	0	0.61811	1.46049	1.11819	0	0.633052	1.68483
VIT_00s0340g00070	16.3127	20.4244	13.6433	7.24231	13.7915	17.7255	9.19571	6.79251	12.9245	15.2362	14.3493	12.5484	20.6919	12.3979	10.6966	14.2989	12.5387	5.9042	8.80653	13.8542	18.6343	11.0383	5.61045	9.16918	17.8909	9.24454	9.98605	13.7243	11.4523	12.6081	12.9264	18.4044	16.4837	9.1554	10.2352	12.021	16.7762	9.31406	13.3317	15.5397	18.3279	12.9361	6.01438	14.8346	13.1444	10.0637	6.8854	16.6176	12.2752
VIT_00s0340g00080	89.1761	74.0928	42.4049	49.1873	81.4949	84.9487	49.7512	55.4722	77.1433	64.9696	54.9016	76.0283	74.4908	41.3264	58.0673	70.0004	63.0067	61.0957	47.9075	76.1006	80.1884	52.7384	62.4163	75.9004	73.2764	35.0655	55.6366	79.1784	60.3059	55.6049	58.0554	80.7338	71.4294	33.5698	45.8535	74.4525	64.817	43.2653	49.4973	87.2273	85.7565	47.2447	60.1438	93.3347	67.1825	55.537	56.6133	61.8808	72.2068
VIT_00s0340g00090	3.26254	1.30369	1.84369	3.62115	2.92546	1.33777	0.707362	2.26417	2.42335	1.58112	0	1.47628	1.12865	0	0	4.48173	0.626933	1.79693	4.22713	3.70746	0.916439	0	4.90914	1.5282	1.3323	0	0	4.57475	1.73959	0.323285	2.72135	1.71774	4.57881	0	0.818813	2.71441	1.90638	0.300454	4.82209	3.37181	0.22627	0	4.21006	0	0	0	0	2.21568	4.5731
VIT_00s0341g00010	173.73	180.778	128.69	71.5178	141.258	120.734	128.033	78.1139	134.9	182.26	88.5911	147.628	148.982	159.795	96.0512	136.373	118.49	113.977	82.4291	176.788	154.878	138.591	89.0659	168.611	124.284	115.079	73.4688	142.697	129.31	94.3991	93.433	153.86	132.785	148.521	96.2105	155.885	121.627	147.823	84.8121	174.601	197.082	144.546	82.9984	118.059	128.523	113.683	81.8598	137.847	127.806
VIT_00s0341g00020	43.5005	53.8857	57.8919	24.4428	40.1206	34.1132	61.5405	40.7551	36.7541	39.9592	57.3971	36.9069	41.0076	85.4079	37.7656	34.1465	25.0773	38.7624	20.9595	44.4896	44.4473	59.484	20.3379	51.4493	43.3948	45.2663	26.3917	32.3752	40.7355	46.8763	35.3775	42.4527	37.5462	65.1051	33.5713	42.2673	54.5225	79.9206	20.8485	44.8598	76.0269	66.3676	20.4489	33.378	46.0054	46.2187	26.0115	24.5308	25.7538
VIT_00s0341g00030	44.3162	42.3698	50.8859	42.5486	39.7027	36.1199	44.7996	22.6417	40.3892	43.1214	41.8	36.9069	40.6313	51.658	40.8217	48.4454	51.7219	53.9079	46.3223	41.9529	45.5165	45.9928	56.1045	43.8083	41.8722	36.3406	45.6505	49.2666	35.9516	39.1174	37.4186	49.8145	28.3886	54.9324	42.5783	42.6551	47.6595	48.6735	54.1776	38.1161	51.3634	54.5564	50.5208	51.9213	46.0054	57.0279	44.3726	36.084	37.5476
VIT_00s0341g00040	44.588	84.305	71.904	22.6322	25.0754	53.1765	42.206	21.5096	27.4646	42.9777	44.9195	56.8367	83.1438	86.0967	51.5184	41.8295	43.8853	18.4827	19.3744	37.0746	65.2199	76.0414	16.8314	33.1109	45.6788	64.393	26.3917	32.7271	40.1556	58.8378	33.3365	96.9296	45.7881	61.036	40.1218	53.5127	54.5225	62.7948	24.2523	43.2471	94.581	87.1778	22.8546	38.3228	64.2615	83.1191	22.1863	20.7325	27.4386
VIT_00s0341g00050	8.42823	6.73571	7.74351	41.945	5.85092	3.67888	17.6841	12.4529	6.46226	12.3615	8.11046	2.95256	1.50486	4.82142	10.6966	5.97564	10.0309	22.3333	40.51	7.02467	8.55343	9.81179	51.8967	4.07519	6.47116	11.1572	14.9791	7.91784	8.553	6.78898	29.7081	7.85253	6.41033	8.13814	9.41635	8.14324	2.28766	10.8163	51.4829	6.01062	6.1093	2.81219	54.7308	4.32677	5.11171	13.0456	15.3009	9.02099	8.42413
VIT_00s0341g00060	1.35939	1.73825	1.10622	2.11234	2.92546	1.67222	1.8863	2.26417	0	1.29364	1.24776	1.47628	0.376216	1.37755	1.09149	1.2805	2.19426	1.02682	1.93744	0.975649	1.37466	1.22647	2.10392	1.0188	2.6646	2.23144	0.713289	0.87976	1.59463	0.969854	0.907116	2.45391	2.74729	1.01727	0.818813	2.71441	0	1.80272	1.27644	1.61261	1.13135	2.24975	1.80431	1.23622	1.82561	1.11819	0.765044	0.316526	0.481379
VIT_00s0341g00070	4.35005	2.39009	0.368738	2.4141	8.35845	4.68221	4.00839	9.05668	4.8467	5.89326	1.24776	5.16697	0.376216	0	8.07703	1.92074	0.626933	0	0	4.29285	2.13836	0	4.20784	10.188	6.47116	1.27511	4.27974	6.33427	1.01476	0	4.08202	4.17166	6.41033	0	6.5505	3.87773	1.14383	0	0.141826	6.01062	0.905082	0	1.80431	5.56299	5.47683	0.372731	5.35531	3.48179	2.40689
VIT_00s0347g00030	5.70944	13.906	1.10622	2.11234	7.10469	10.3677	6.36626	14.7171	1.21167	4.02467	0.623881	2.21442	3.38595	2.75509	2.83788	6.18906	11.2848	0.770113	1.05678	4.68311	7.63699	2.45295	2.80523	12.2256	18.6522	24.8646	4.27974	1.40762	5.50871	1.29314	2.26779	6.62557	0.915762	3.0518	3.68466	5.8166	2.66893	3.9059	2.12739	6.15722	11.3135	4.4995	1.20288	3.09055	21.5422	4.84551	3.06018	0.949578	1.68483
VIT_00s0347g00040	6.79696	4.34562	0.737477	12.3723	12.5377	14.3811	7.78099	4.52834	7.67394	9.77419	3.11941	10.3339	0.376216	6.19896	7.42214	5.76223	4.70199	13.6053	8.6304	8.00032	2.59658	0.613237	11.2209	11.2068	7.61313	16.5764	7.13289	7.91784	6.81341	1.29314	7.93727	1.22696	6.41033	6.1036	5.32228	4.26551	0.381276	3.00454	8.22592	5.71742	0.678811	2.81219	9.623	4.94488	6.93732	8.57282	2.29513	10.7619	6.01724
VIT_00s0347g00060	2.4469	6.30115	1.10622	1.81058	8.77638	16.3877	3.53681	6.79251	2.01946	0.862429	1.24776	10.3339	18.0584	2.06632	8.51363	15.5794	17.2406	1.54023	5.63618	1.75617	7.94247	1.83971	2.10392	13.7538	16.9392	3.50655	9.27276	1.05571	16.0912	0.323285	0.226779	37.5449	12.8207	3.0518	13.101	15.5109	3.05021	3.9059	5.67305	2.93201	7.01438	1.68731	2.40575	12.9803	21.5422	2.98185	7.65044	1.58263	0.962758
VIT_00s0347g00070	1.90315	0.869124	0.737477	0.301763	1.67169	7.02331	0.94315	2.26417	2.42335	2.87476	0.623881	3.69069	6.01946	4.13264	4.14766	5.54881	15.3598	2.05364	2.11357	0.19513	1.5274	1.83971	0	3.56579	4.94853	2.23144	1.42658	1.40762	7.53824	0.646569	0	9.81566	4.57881	5.08634	4.50347	3.10219	10.2945	6.30952	3.262	1.0262	2.03643	1.12487	0.601438	3.70866	5.11171	2.23639	2.29513	0.158263	2.88827
VIT_00s0347g00080	0.543757	1.73825	0	1.20705	0.417923	5.68554	0.94315	3.39626	0.807783	2.73102	1.24776	2.21442	5.26703	4.82142	0.873192	5.12198	10.0309	0.513409	0.704522	0.19513	1.5274	4.29266	1.40261	3.05639	3.61624	3.18777	3.56645	2.63928	7.82817	0.646569	0.907116	7.60714	4.57881	0	4.50347	4.65328	9.15063	2.40363	1.56009	0.586402	4.07287	1.68731	0	2.47244	5.84196	2.98185	1.53009	0.633052	2.88827
VIT_00s0347g00110	0.271878	0.217281	0	0.603526	1.25377	2.3411	0.235787	1.13209	5.25059	0.431214	3.11941	0.738139	1.50486	0	0.873192	4.48173	4.07506	2.56704	5.28392	0.780519	0.610959	0	1.40261	1.0188	1.71295	0.318777	2.13987	3.51904	2.31946	0.323285	2.04101	1.96313	0.915762	0	0.409406	2.71441	2.66893	0.600907	3.54566	0.293201	0.905082	0	1.20288	2.47244	2.19073	0.372731	3.06018	6.33052	2.64758
VIT_00s0349g00020	423.586	275.078	121.684	136.397	413.326	221.736	171.653	256.983	323.113	318.524	82.9762	340.282	100.45	50.9693	409.309	363.02	461.109	185.084	154.29	381.869	232.47	52.1251	140.261	242.474	333.265	80.9694	226.826	415.423	309.068	88.2567	269.64	379.13	197.805	73.2432	268.98	349.384	85.0246	78.7188	162.249	359.318	123.996	30.3716	141.939	459.256	326.054	83.4918	302.193	414.174	296.289
VIT_00s0349g00030	5.43757	5.86658	5.53108	4.82821	10.4481	8.36109	7.30941	7.9246	9.28951	10.4929	13.7254	4.42883	8.27676	7.57651	6.33064	8.1098	9.40399	8.47125	5.10779	7.41493	4.12397	9.81179	5.61045	7.13158	7.23247	12.4323	5.70632	9.50141	8.553	9.05197	8.39083	5.8894	2.74729	6.1036	5.73169	6.20438	6.86297	11.7177	7.51679	5.27762	7.91946	6.74925	7.81869	11.126	10.9537	18.6366	9.18053	9.33752	8.18344
VIT_00s0349g00060	29.9066	32.5921	39.8237	45.5662	38.8668	41.8054	29.2376	52.0759	29.4841	29.3226	58.021	25.0967	37.9978	44.7703	37.9839	36.2807	36.6756	35.4252	42.4475	32.9769	31.1589	40.4736	36.4679	34.6391	33.4978	32.1965	35.6645	30.6156	38.2711	46.8763	36.2847	34.6002	39.3778	21.3626	42.9877	36.4507	39.2715	30.9467	43.3988	32.6919	30.3202	47.2447	47.5136	38.3228	32.861	32.8004	38.2522	42.4145	39.9544
VIT_00s0353g00050	4.89381	7.38755	10.6934	3.62115	5.01507	8.36109	8.25256	5.66043	6.86616	5.74952	6.23881	4.42883	11.2865	16.5306	3.27447	8.1098	5.01546	9.75477	4.5794	3.70746	6.56781	5.51913	4.20784	4.07519	6.0905	3.18777	4.27974	4.57475	4.20402	6.14241	6.12304	7.11635	2.74729	4.06907	5.32228	3.48996	5.33787	6.30952	5.81487	5.13102	5.65676	5.06193	7.21725	2.47244	5.11171	8.57282	3.82522	3.79831	4.09172
VIT_00s0353g00060	4.89381	14.5578	44.6173	28.3657	9.61222	44.1465	17.9198	32.8305	6.05837	6.89943	28.0747	9.5958	36.8692	60.6121	23.3579	7.25614	18.808	31.0612	47.203	5.07337	13.8993	28.8221	16.8314	15.7914	19.7941	12.4323	62.0562	4.92666	23.9194	27.1559	15.1942	10.0611	21.0625	14.2417	40.5312	13.9598	31.6459	26.7404	26.947	5.13102	38.0134	27.5594	17.4417	21.6339	14.97	47.7096	39.7823	3.007	8.90551
VIT_00s0357g00010	23.1097	54.3202	26.1804	3.62115	36.7772	33.4444	16.9767	24.9059	20.1946	29.7538	11.2299	42.0739	38.3741	54.4131	12.443	22.1952	17.2406	1.02682	9.68718	19.9032	45.0582	58.2575	7.01306	49.4117	42.0625	64.7117	8.55947	20.2345	18.5557	9.37525	3.40169	67.9734	40.2935	37.6389	23.3362	32.1852	55.6663	41.1621	9.50236	25.6551	90.5082	53.994	3.60863	16.689	51.8474	14.9093	7.65044	10.9201	8.42413
VIT_00s0357g00020	15.7689	13.4714	16.962	63.9737	11.2839	11.0366	16.5051	13.585	14.944	16.8174	12.4776	19.1916	9.02919	5.51019	27.5056	8.96347	27.2716	34.1417	43.5043	11.3175	16.0377	22.6898	68.0267	6.11278	8.18411	14.0262	20.6854	12.3166	12.757	13.2547	19.2762	26.7477	14.6522	7.12087	13.5104	11.6332	4.95659	9.31406	57.7233	13.4872	10.6347	6.74925	67.361	10.5079	8.03269	18.2638	25.2465	18.5168	18.5331
VIT_00s0357g00060	1.90315	1.95553	0.737477	2.4141	2.92546	2.00666	1.41472	2.26417	1.61557	3.16224	0	2.21442	0.376216	0	0.873192	3.41465	0.940399	1.28352	2.46583	2.73182	1.68014	0.613237	2.80523	1.5282	1.71295	0.318777	1.42658	4.0469	2.89932	0	0.453558	2.69931	0.915762	0	0	0.775547	0.381276	0.901361	1.98557	3.95821	1.13135	1.12487	2.40575	1.85433	1.82561	0.372731	0	3.32352	2.64758
VIT_00s0357g00080	1.08751	0.434562	0	3.31939	2.50754	3.00999	0.471575	0	0	0.574952	3.11941	0	0.752432	6.19896	0	0.213416	0.626933	2.82375	9.15879	0.780519	0.916439	4.29266	1.40261	1.5282	0.951641	0	4.27974	0.703808	2.02953	1.61642	0.453558	0.736174	0.915762	2.03453	6.1411	2.32664	0.381276	0	7.65862	0.293201	0	3.37462	1.20288	2.47244	0	8.94555	3.06018	1.10784	1.20345
VIT_00s0357g00100	168.021	148.62	66.3729	221.494	176.363	211.368	101.624	127.926	122.379	188.009	112.299	157.224	92.173	25.4846	134.908	135.946	184.632	312.923	217.697	146.347	137.16	22.6898	185.846	92.2012	164.824	40.4847	151.217	160.644	181.208	107.007	172.579	135.701	146.522	34.5871	144.93	120.21	75.874	36.0544	238.268	136.192	104.084	46.1199	198.474	187.287	127.793	55.1643	175.195	163.169	175.703
VIT_00s0358g00010	2.17503	2.39009	10.6934	6.94055	1.67169	4.01332	5.18732	0	1.21167	1.8686	4.36717	0	1.12865	0.688774	2.61958	2.34757	1.8808	2.05364	2.46583	3.12208	2.59658	10.425	2.10392	9.67858	2.09361	8.2882	9.27276	2.81523	1.30469	4.84927	7.48371	1.22696	0.915762	0	3.68466	4.26551	3.81276	1.20181	1.27644	3.51841	3.39406	7.31168	0.601438	3.09055	2.55586	1.49093	13.7708	3.16526	0.722068
VIT_00s0360g00010	26.1003	20.859	28.0241	16.597	17.5528	21.7388	23.343	21.5096	21.8101	15.0925	10.606	18.4535	52.2941	9.64283	33.3996	27.7441	18.808	16.6858	26.0673	30.6354	18.9397	15.3309	18.9353	39.7331	19.2232	20.7205	22.112	28.6802	26.2389	10.9917	24.2654	21.1037	17.3995	27.4662	24.9738	24.8175	45.7532	24.0363	20.7066	24.1891	33.9406	16.3107	20.4489	16.0709	28.8447	7.45463	44.3726	35.4509	31.5303
VIT_00s0360g00020	74.2228	73.4409	92.9221	38.9274	38.8668	37.7921	48.808	53.208	57.3526	54.908	25.5791	39.8595	77.5005	15.153	44.0962	63.8113	41.0641	31.0612	39.9816	69.2711	64.4562	58.2575	43.481	86.5978	43.3948	65.9869	25.6784	57.8882	51.8979	19.7204	43.3148	50.0599	57.693	57.9842	43.8065	55.8394	93.794	63.9966	52.9012	67.143	102.274	47.8072	32.4776	38.3228	57.3242	25.7185	59.6735	54.6007	57.0434
VIT_00s0360g00040	1.90315	1.95553	2.21243	1.81058	2.92546	3.34444	2.35787	2.26417	0.403892	3.0185	3.11941	0.738139	1.88108	1.37755	0.654894	2.77441	3.13466	1.28352	1.93744	1.56104	2.44384	2.45295	0	2.54699	3.61624	4.46288	1.42658	1.23166	1.88456	2.90956	1.36067	2.20852	0.915762	0	0.409406	1.55109	3.43149	4.80726	2.83652	1.1728	1.58389	0	0.601438	2.47244	1.09537	4.47278	1.53009	2.05742	0.481379
VIT_00s0360g00050	21.2065	24.9873	49.4109	28.6675	27.165	26.421	28.5303	26.038	26.6568	21.2732	32.4418	22.8823	32.3546	53.7243	23.7945	23.2623	26.6446	24.1302	25.8912	25.9523	29.6315	33.728	23.8444	22.9229	20.3651	36.6594	24.9651	19.8826	22.4697	39.1174	20.4101	24.5391	31.1359	28.4835	24.5644	22.4909	36.6025	44.7676	35.5984	26.5347	29.8677	56.2437	26.4633	28.4331	26.6539	41.3732	31.3668	26.1134	25.0317
VIT_00s0361g00040	193.577	161.005	136.433	199.465	382.399	199.997	320.435	412.079	55.3331	649.552	51.1583	386.785	9.4054	95.7395	118.318	199.117	339.484	873.052	575.066	102.248	440.196	127.553	417.979	130.915	436.232	136.437	737.541	87.0962	231.221	42.9968	177.341	48.8329	180.405	79.3468	306.645	143.088	29.7396	91.6383	704.876	125.93	12.4449	93.927	392.137	546.409	104.425	130.456	179.785	84.5125	121.307
VIT_00s0361g00050	0	2.60737	4.05612	0.603526	0	0	0.707362	0	0.403892	1.1499	0.623881	1.47628	11.2865	0.688774	0.436596	1.70733	2.19426	0.256704	0.880653	0.780519	3.36027	0	0.701306	0	0	0.318777	0	0.703808	1.01476	0.646569	0.680337	0.490783	3.66305	2.03453	2.45644	0.775547	4.95659	2.70408	0.283652	0.586402	8.37201	0.562437	0	0	0	1.11819	0	0.158263	1.20345
VIT_00s0361g00060	0	0	1.47495	5.73349	0	1.33777	0.471575	0	0.807783	1.58112	4.36717	0	3.76216	8.95406	3.49277	0.213416	0.940399	15.1456	29.7661	0	0.15274	1.22647	4.20784	0	0.380656	0	7.13289	0.351904	1.88456	7.11226	4.3088	0	3.66305	21.3626	18.0139	0.775547	13.7259	173.963	5.81487	0	0	25.3097	3.60863	0	0	1.11819	7.65044	0.791315	1.68483
VIT_00s0361g00080	75.5822	65.1843	67.4791	38.0221	65.6139	57.5243	81.5825	71.3214	92.8951	52.0332	89.8389	73.0757	202.404	62.6784	67.4541	70.0004	38.8698	56.9884	47.203	92.2964	61.4014	59.484	41.3771	105.446	67.9472	92.1266	49.217	72.8441	62.1905	70.1528	76.6513	67.9734	89.7447	66.1224	40.1218	76.3914	136.116	49.5748	38.7186	87.9603	95.0336	68.0549	40.2963	50.685	57.6893	75.2918	58.1434	57.766	80.3903
VIT_00s0361g00090	14.1377	20.859	4.7936	11.7688	12.9556	20.4011	15.3262	13.585	9.28951	26.0166	8.73434	11.8102	7.14811	1.37755	8.29533	8.96347	19.1214	24.1302	14.2666	8.97597	23.0637	1.83971	3.50653	15.7914	24.933	5.10043	14.2658	11.2609	19.5704	12.9314	14.9674	6.38018	7.3261	0	15.9669	16.2865	17.92	6.00907	13.6153	9.67563	10.1822	0.562437	10.8259	19.1614	26.6539	13.0456	22.1863	9.97057	12.7565
VIT_00s0361g00100	5.98132	6.73571	12.1684	6.94055	9.1943	9.36442	9.4315	13.585	12.5206	5.60579	14.9732	8.11953	17.3059	12.3979	11.7881	11.5245	7.52319	6.67431	8.80653	8.58571	6.87329	12.2647	7.71437	8.15038	9.13576	7.96943	8.55947	11.085	10.8725	14.2245	10.6586	9.32488	12.8207	5.08634	15.9669	8.91879	20.5889	17.7268	8.50957	10.4086	6.78811	10.1239	6.61582	7.41732	11.3188	10.4365	4.59027	10.6036	10.831
VIT_00s0366g00020	14.1377	25.2046	43.8799	77.553	0	0	0	0	10.0973	6.32448	18.0926	41.3358	15.4249	81.9641	27.7239	1.92074	2.19426	8.21454	30.2945	15.025	25.0493	147.177	19.6366	0.509399	0.190328	0	0	6.86213	6.95837	12.9314	9.97828	14.2327	73.261	27.4662	123.641	13.5721	17.5387	5.70862	27.6561	16.5659	14.7076	69.7422	31.2748	0	0.365122	0.372731	0	8.5462	10.5903
VIT_00s0367g00010	0	0	0	0	4.17923	3.34444	3.06524	1.13209	1.21167	1.29364	0.623881	1.47628	1.12865	0	0.654894	1.92074	1.25387	0.770113	0.352261	0	0	0	0	6.11278	3.42591	3.18777	1.42658	1.23166	2.02953	0.646569	0.226779	1.71774	1.83152	0	0.409406	0	2.28766	1.50227	0.283652	0	0	0	0	4.32677	1.82561	2.23639	0	0.949578	1.92552
VIT_00s0370g00010	27.1878	38.676	43.8799	22.3304	29.2546	34.1132	31.5955	28.3021	25.4452	34.7846	33.0657	21.406	38.7503	51.658	23.1396	30.305	37.3025	26.954	29.0615	21.4643	42.4617	56.4178	10.5196	35.6579	27.7879	23.2707	13.5525	28.5042	36.9664	35.238	28.5742	44.1705	33.8832	67.1396	24.155	37.614	64.817	54.0816	29.0744	25.8017	58.604	35.996	18.0431	32.1417	33.2261	35.7822	26.7766	21.2072	21.4214
VIT_00s0370g00020	58.9976	47.5845	24.3367	81.476	74.3902	68.8954	36.3113	32.8305	56.9487	53.3268	33.0657	54.6223	50.0368	46.1478	41.9132	51.6466	59.2451	88.8197	74.8555	49.3678	60.9432	30.6618	89.0659	39.7331	59.9534	23.2707	62.7695	54.0173	61.7556	40.4106	47.8504	48.8329	36.6305	25.4317	36.8466	47.3084	42.7029	32.1485	76.5862	46.9122	51.1371	34.3087	82.9984	69.8465	62.4359	35.7822	46.6677	57.133	64.5048
VIT_00s0370g00030	20.119	19.5553	29.4991	11.467	18.3886	21.4044	18.863	7.9246	23.0218	21.8482	20.5881	17.7153	28.9686	17.9081	8.73192	19.2074	20.0618	12.3218	6.69296	20.8789	17.7178	26.3692	7.01306	14.7726	18.2715	17.8515	14.2658	20.2345	15.5114	20.6902	12.9264	18.4044	21.9783	15.259	10.2352	15.1232	32.7898	18.6281	8.79323	18.7649	26.0211	15.7482	10.8259	19.1614	14.2398	17.8911	10.7106	19.9411	19.7365
VIT_00s0370g00040	15.7689	13.2541	11.4309	17.5022	13.7915	20.0666	8.72414	18.1134	31.9074	10.3491	23.0836	15.5009	34.9881	11.7092	19.8651	29.238	21.6292	6.93102	13.7382	15.8055	8.85891	11.0383	16.13	13.7538	17.3199	7.33187	17.1189	25.689	25.3691	19.7204	17.6888	23.3122	14.6522	8.13814	20.4703	16.6743	35.4587	6.91043	14.1826	14.5134	14.7076	12.3736	14.4345	30.9055	17.5259	8.94555	16.831	23.4229	31.0489
VIT_00s0370g00050	59.5413	69.3126	80.7537	35.608	62.6884	64.882	65.3131	67.9251	79.1627	64.1072	92.9583	61.2655	97.0638	70.9437	56.3209	83.2322	58.6182	48.5171	35.7545	68.2954	76.0644	67.456	44.1823	75.391	65.8536	69.1746	51.3568	77.9467	65.9596	80.1746	68.2605	88.0955	67.7664	94.6058	47.4912	81.8202	120.483	67.9025	38.1513	73.1536	85.9828	80.4285	44.5064	63.0472	71.9291	69.328	28.3066	66.4705	66.4303
VIT_00s0370g00060	34.2567	39.1106	23.5993	18.1058	49.7328	32.7755	38.9049	32.8305	17.7712	37.0844	14.9732	28.0493	13.5438	23.4183	24.4494	37.5612	41.691	38.249	20.7834	28.2938	38.6432	22.0765	18.234	40.2425	43.7755	30.6026	29.9582	28.1523	31.7476	19.0738	20.8637	23.5576	24.7256	23.3971	27.0208	37.2263	15.6323	23.1349	27.7979	31.2259	33.2618	23.6224	17.4417	43.8858	41.2588	30.1912	34.427	20.7325	21.662
VIT_00s0370g00070	7.88447	11.5159	19.5431	17.2005	9.61222	12.04	23.343	27.17	11.309	9.48671	24.3314	9.5958	7.52432	36.505	8.29533	8.1098	5.01546	25.157	27.8286	8.19545	8.09521	36.181	16.8314	17.3196	13.5133	14.9825	15.6924	9.1495	8.553	21.6601	15.1942	4.90783	10.9891	26.4489	28.6585	12.7965	13.7259	20.7313	27.5143	6.89022	8.37201	32.0589	10.2244	13.5984	15.3351	38.3913	39.7823	8.70447	10.3496
VIT_00s0370g00090	13.322	25.6391	39.455	33.1939	19.2244	17.0566	30.4166	19.2455	18.9829	36.9407	24.9553	20.6679	28.2162	34.4387	18.5553	14.5123	13.7925	31.8313	32.0558	13.464	30.8534	34.3413	32.9614	21.9041	15.2263	36.0218	20.6854	18.8269	17.8308	20.3669	17.6888	27.4838	29.3044	29.5007	20.0609	16.2865	31.2647	57.6871	23.8268	16.1261	31.4516	45.5574	18.6446	20.3976	18.9864	30.9367	16.0659	16.6176	20.6993
VIT_00s0371g00100	12.7783	12.8196	0.737477	0.301763	3.7613	12.04	0	1.13209	19.7907	20.5545	0	16.9772	21.4443	0.688774	1.52809	26.677	18.808	0.513409	3.34648	11.1224	8.70617	0.613237	0.701306	27.5075	7.61313	0.318777	0	21.2902	25.2241	0.323285	0.453558	22.8214	29.3044	2.03453	1.22822	24.4297	34.6961	2.70408	2.55287	15.0999	16.5177	0	0.601438	5.56299	15.3351	0.745463	2.29513	27.696	25.5131
VIT_00s0372g00010	1.90315	1.73825	3.31865	0.905288	0	0	0	0	1.61557	1.8686	1.87164	2.21442	3.38595	10.3316	1.52809	1.2805	0.626933	1.54023	0.880653	0.975649	1.5274	2.45295	0	0	0	0	0	1.58357	1.01476	0.646569	0.680337	1.47235	0.915762	8.13814	2.45644	1.93887	2.28766	7.51134	1.27644	2.19901	2.2627	2.24975	1.80431	0	0	0	0	1.74089	0.481379
VIT_00s0373g00010	18.4877	11.2986	4.42486	45.868	15.4631	11.3711	8.01677	24.9059	20.5985	19.9796	5.61493	10.3339	1.12865	0	25.9775	17.7135	21.9426	18.7394	33.9932	19.513	8.55343	1.22647	40.6758	10.188	15.9876	0.318777	32.8113	18.6509	20.2953	3.87941	36.2847	5.39861	8.24186	1.01727	22.108	14.3476	1.52511	1.50227	36.0239	16.5659	7.91946	0	50.5208	16.0709	6.5722	0.745463	30.6018	27.3795	27.6793
VIT_00s0373g00020	6.52508	6.51843	2.58117	2.4141	5.433	4.68221	2.82945	2.26417	2.42335	10.3491	4.36717	5.90511	2.2573	2.06632	5.89405	2.98782	2.8212	1.02682	1.93744	7.02467	5.65137	0.613237	2.10392	2.54699	5.13886	2.86899	0.713289	5.10261	2.46442	4.2027	5.21592	1.96313	4.57881	3.0518	2.45644	1.55109	2.28766	0.600907	1.41826	6.01062	3.8466	0.562437	2.40575	4.32677	2.55586	0.745463	1.53009	2.21568	2.64758
VIT_00s0373g00030	22.0221	13.2541	11.4309	10.2599	18.3886	11.7055	15.7978	11.3209	19.7907	26.0166	9.9821	19.9297	18.4346	5.51019	15.9358	16.433	11.2848	13.0919	12.5053	16.3909	11.6082	7.35884	6.31176	13.2444	17.5102	10.5196	16.4057	21.994	15.8013	10.9917	17.6888	16.6866	26.5571	8.13814	10.6446	12.4088	14.1072	7.81179	9.2187	19.7911	15.6127	9.56143	10.8259	19.1614	17.1607	7.0819	11.4757	14.7185	20.2179
VIT_00s0373g00040	117.451	123.633	123.527	70.009	75.2261	98.9953	82.054	57.7364	99.7612	109.96	125.4	102.601	167.04	125.357	95.8329	82.5919	104.384	65.2029	59.356	109.468	147.394	101.184	68.728	96.7858	87.9316	99.4584	84.8814	103.812	79.5864	113.473	80.5066	123.187	91.5762	145.469	79.8343	69.7992	147.935	87.7324	54.7449	106.139	173.097	141.734	74.5783	105.697	122.681	139.402	94.1005	110.309	105.181
VIT_00s0374g00020	1.90315	5.43202	1.47495	1.50881	7.10469	21.4044	6.13047	0	1.21167	6.75569	5.61493	3.69069	0.752432	15.8418	1.74638	4.26832	14.7329	1.79693	3.69874	1.36591	5.19315	49.6722	0	4.58459	9.70674	17.5327	1.42658	3.69499	12.4671	3.55613	0.907116	2.69931	6.41033	4.06907	7.36932	13.5721	5.33787	3.9059	3.82931	1.466	3.16779	11.8112	1.80431	3.70866	8.03269	4.84551	1.53009	1.58263	2.64758
VIT_00s0374g00030	0.543757	1.0864	0.737477	0.603526	1.25377	3.34444	0.235787	0	0.403892	1.43738	0.623881	2.95256	1.50486	0	2.61958	0	0.313466	0	1.40904	0.585389	0.30548	1.22647	0	2.03759	1.71295	0.318777	0	2.11142	1.44966	0.969854	0.680337	2.9447	3.66305	1.01727	1.63763	0.775547	1.90638	0	1.98557	0.1466	0.452541	0.562437	0	0.61811	2.19073	0	2.29513	1.42437	0
VIT_00s0374g00050	6.79696	6.30115	7.37477	3.92292	10.4481	6.68887	14.383	9.05668	2.01946	2.01233	0.623881	2.21442	4.13838	8.26528	2.61958	3.41465	3.13466	5.13409	2.64196	3.90259	6.10959	7.35884	4.90914	5.60339	3.99689	7.33187	14.2658	0.175952	3.18925	2.58628	1.1339	1.96313	1.83152	2.03453	1.63763	3.48996	0.762553	4.5068	4.53844	4.25141	7.01438	6.18681	4.21006	5.56299	5.84196	19.7548	8.41549	0.474789	1.68483
VIT_00s0375g00030	23.6534	13.6887	1.84369	35.608	17.5528	16.3877	14.6188	48.6797	18.9829	18.686	2.49553	16.9772	4.13838	0.688774	49.1171	8.1098	22.883	27.9808	23.9538	19.1227	16.0377	0	56.8058	10.188	19.0328	0	53.4967	17.0673	11.4523	0.323285	36.7382	9.07948	13.7364	1.01727	26.202	8.53102	5.71914	0.300454	23.5432	16.7125	1.13135	0.562437	57.1366	42.0315	12.4142	4.84551	101.751	19.6246	19.9772
VIT_00s0375g00050	9.51574	7.60483	6.26855	7.24231	7.94053	6.01998	8.48835	7.9246	4.03892	6.32448	6.23881	6.64325	5.26703	7.57651	8.07703	6.40248	7.20973	9.24136	9.15879	8.19545	9.16439	4.90589	7.01306	8.15038	8.56477	4.1441	7.84618	7.56594	7.39327	6.14241	6.57659	5.15322	6.41033	5.08634	5.32228	8.91879	5.33787	4.80726	9.50236	9.08923	8.59828	6.18681	15.6374	5.56299	8.03269	5.21824	9.94558	8.70447	6.49861
VIT_00s0378g00010	0.543757	1.0864	0	3.01763	0.835845	1.33777	0.235787	1.13209	3.23113	0.431214	0	1.47628	1.12865	0	4.58426	3.62807	2.19426	0.770113	1.58518	0.780519	0.15274	0	2.80523	1.0188	1.3323	0.318777	1.42658	1.40762	2.31946	1.93971	2.72135	0.490783	0.915762	0	4.09406	2.71441	2.28766	0.300454	1.27644	1.0262	1.13135	0	3.60863	0.61811	0.730245	0	3.06018	2.05742	1.92552
VIT_00s0379g00020	6.52508	3.04193	1.10622	9.35465	5.433	12.3744	1.65051	12.4529	9.28951	2.29981	4.36717	8.11953	10.5341	0.688774	11.7881	14.2989	11.5983	1.79693	8.45427	8.58571	1.98562	3.06618	16.13	7.64098	11.2294	1.27511	6.4196	10.3812	10.5825	9.37525	7.25693	11.7788	11.9049	2.03453	11.054	10.4699	8.0068	2.70408	9.07688	6.45042	4.29914	4.4995	12.0288	11.7441	9.49318	1.11819	12.2407	11.2367	11.5531
VIT_00s0379g00050	7.06884	1.0864	2.21243	20.2181	3.34338	2.00666	21.2209	14.7171	1.61557	2.58729	1.24776	0.738139	0	0	10.0417	3.20124	1.25387	27.2107	15.6756	8.19545	0.916439	0.613237	18.234	0	0.951641	6.69432	13.5525	2.81523	3.62415	2.26299	19.2762	1.71774	0.915762	5.08634	12.2822	1.16332	0	0.901361	13.7571	4.54462	0.22627	0	19.8474	4.94488	0.365122	12.3001	7.65044	2.21568	3.61034
VIT_00s0379g00060	5.70944	9.1258	12.5371	8.44936	8.35845	9.69886	12.2609	7.9246	6.46226	5.60579	13.1015	5.90511	15.8011	11.0204	11.7881	9.3903	13.4791	6.16091	12.5053	7.02467	7.02603	10.425	10.5196	9.67858	9.89707	13.0699	8.55947	7.56594	11.0174	10.0218	10.2051	13.0057	14.6522	12.2072	14.3292	10.4699	13.7259	18.0272	9.07688	6.74362	9.50336	12.3736	9.02157	9.27165	8.76294	11.1819	9.18053	9.33752	4.33241
VIT_00s0379g00070	35.8879	27.812	11.4309	34.0992	36.7772	17.3911	24.5219	24.9059	29.888	27.8852	9.9821	23.6204	17.3059	2.06632	27.2873	33.0795	24.1369	40.3026	30.1183	38.2454	17.1069	2.45295	33.6627	28.5263	18.6522	7.65065	22.112	31.8473	26.9637	4.84927	29.9348	18.159	21.0625	17.2935	15.5574	22.4909	11.8196	9.91497	29.358	39.5821	15.1601	2.81219	28.869	29.6693	15.3351	11.9274	29.8367	37.3501	25.9945
VIT_00s0386g00020	51.1131	48.6709	60.1044	80.2689	49.3149	43.8121	46.9217	36.2267	38.3697	57.4952	45.5433	42.812	39.8789	99.8722	37.7656	43.9637	69.2761	94.9806	82.6052	48.5873	59.5685	71.7487	82.0528	29.0357	41.1109	48.4541	57.0632	40.9968	57.9864	44.29	34.4704	52.023	45.7881	76.295	36.8466	62.0438	33.9336	87.1315	121.829	46.9122	57.9252	82.6783	86.0056	45.1221	46.7357	60.7552	42.8425	44.1554	28.8827
VIT_00s0386g00030	50.5694	64.0979	77.0663	57.3349	50.5687	52.1732	84.1761	54.3401	50.8903	73.1627	72.9941	52.4079	52.6703	53.0356	87.5375	39.2685	52.9758	75.7278	55.8334	52.685	69.8021	58.8707	61.0137	56.5433	48.153	66.3056	59.9163	42.5804	52.3328	75.6486	102.051	47.1152	70.5137	71.2087	79.8343	38.0018	38.1276	74.212	51.4829	54.9752	54.7574	57.931	68.5639	47.5945	54.0381	72.3099	40.5474	39.4075	40.4358
VIT_00s0386g00040	2.17503	1.30369	0.368738	6.03526	6.68676	5.01665	1.17894	0	2.01946	1.1499	0	0	0.376216	0	1.96468	4.26832	4.38853	1.54023	2.81809	5.46363	1.83288	0	3.50653	3.05639	2.47427	1.91266	2.13987	1.05571	1.73959	0.323285	0	3.92626	0	0	0.818813	0.387773	0.381276	0.300454	3.262	2.93201	0.452541	0	3.00719	12.9803	1.09537	0.745463	10.7106	2.21568	4.09172
VIT_00s0386g00050	37.7911	36.7205	71.5352	99.5817	28.8367	69.5642	136.049	69.0572	27.4646	37.0844	133.511	11.0721	0.376216	4.13264	103.692	24.5428	33.8544	139.134	78.202	44.6847	24.2856	34.9545	89.7672	19.3572	30.6428	172.458	37.091	23.0497	22.6147	143.862	121.78	40.2442	13.7364	32.5525	89.66	13.5721	9.15063	81.7234	80.4155	36.9433	12.8974	15.7482	101.643	32.7598	35.782	293.34	134.648	25.7969	30.5676
VIT_00s0388g00020	0.271878	0.217281	5.16234	8.75112	2.08961	10.0333	6.36626	2.26417	0	0.431214	4.36717	0.738139	0	88.163	1.09149	0.426832	1.56733	2.31034	6.69296	0	0.458219	214.633	0	1.5282	1.71295	7.0131	2.85316	0	3.18925	1.93971	0.907116	0	1.83152	1.01727	11.054	1.93887	4.19404	3.00454	8.6514	0	0	77.6163	2.40575	1.23622	0	35.4095	3.06018	0.158263	0
VIT_00s0388g00040	1.63127	0.217281	0	0.603526	0.417923	0	0.94315	0	3.63502	1.43738	0.623881	5.16697	0.752432	0	5.45745	0.640248	0.313466	0.770113	0.352261	0.975649	0.458219	0	2.80523	1.0188	0.190328	0.318777	0	1.75952	1.01476	0.323285	3.40169	4.90783	2.74729	2.03453	3.27525	0	0.381276	0	0.425479	1.3194	0	0	0.601438	0	0	0.372731	0.765044	3.64005	2.1662
VIT_00s0388g00050	0.543757	0.651843	5.89981	13.2776	17.5528	31.7721	5.18732	4.52834	0	1.1499	6.23881	2.95256	0.752432	75.7651	1.52809	4.26832	7.20973	5.9042	10.9201	0	3.51301	103.024	0	6.11278	6.66149	2.86899	6.4196	2.11142	10.2926	5.49584	0.680337	0.245391	8.24186	1.01727	13.101	22.4909	2.66893	2.40363	10.9206	1.0262	0.22627	24.7472	2.40575	11.126	1.82561	35.4095	5.35531	1.10784	0.722068
VIT_00s0388g00060	0	0.434562	1.47495	5.12997	1.67169	5.3511	1.65051	0	0	0	1.24776	2.21442	0	16.5306	0.873192	1.2805	2.50773	1.54023	5.98844	0	0.15274	32.5015	0	3.05639	1.71295	2.86899	0.713289	0.351904	3.04429	1.93971	0.907116	0	2.74729	0	9.00694	5.42883	2.28766	1.50227	3.40383	0.1466	0	14.6234	1.20288	0	0.730245	4.84551	1.53009	0.316526	0.240689
VIT_00s0389g00020	118.811	124.719	110.99	93.8482	132.064	178.258	99.5023	134.718	123.591	137.845	120.409	135.079	184.722	149.464	129.887	148.537	151.091	135.027	184.409	110.834	121.581	87.0796	96.7803	176.761	148.646	79.0567	119.833	148.152	148.59	116.382	120.193	143.799	137.364	112.917	134.285	182.254	204.745	111.168	157.427	108.484	165.177	142.859	108.259	166.89	161.019	111.819	169.075	127.402	141.285
VIT_00s0389g00030	31.8098	19.1207	14.7495	30.1763	51.8224	31.4377	53.7595	54.3401	53.3137	44.4151	62.3881	33.2162	18.0584	13.0867	53.9196	24.5428	27.8985	19.7662	16.9085	27.3182	22.7582	22.6898	23.1431	30.0545	41.8722	71.7248	49.9303	52.0818	15.3664	64.0103	75.0639	38.7719	26.5571	26.4489	45.8535	15.8987	18.3013	23.1349	16.8773	26.9745	11.5398	11.2487	22.2532	58.7205	36.5122	71.5644	35.9571	47.1624	40.6765
VIT_00s0389g00040	8.97198	13.4714	37.9801	20.8216	17.5528	10.7022	53.288	40.7551	8.48172	18.5422	59.8926	15.5009	1.88108	2.06632	46.0609	24.116	28.212	31.8313	20.6073	7.80519	9.62261	7.35884	25.247	14.7726	19.2232	73.9563	34.2379	13.7243	11.0174	64.9802	34.6972	22.3306	8.24186	15.259	41.3501	21.7153	1.90638	64.898	25.8124	7.03682	13.35	12.9361	23.4561	11.7441	14.2398	55.537	35.9571	11.3949	10.3496
VIT_00s0391g00010	9.78762	21.9454	32.0802	6.03526	1.25377	8.69553	2.12209	7.9246	5.25059	9.77419	9.9821	25.8349	14.2962	17.9081	16.1541	26.2501	23.51	6.16091	13.3859	8.58571	30.3952	5.51913	11.2209	4.58459	4.37755	9.24454	0.713289	7.38998	12.757	10.6684	7.48371	33.3732	10.9891	28.4835	20.8797	19.0009	16.7762	41.763	12.6225	11.2882	39.3711	23.0599	6.01438	1.23622	8.39781	3.72731	5.35531	5.85573	6.01724
VIT_00s0391g00020	48.3943	27.1601	25.4429	77.8548	30.9263	18.7288	49.2796	52.0759	16.5596	16.9611	34.9374	16.2391	8.27676	19.9744	64.3979	27.1038	25.0773	49.2872	35.9306	51.7094	30.2425	57.6443	102.391	21.3947	20.3651	49.0917	62.7695	28.1523	22.9046	26.1861	55.3341	20.1221	17.3995	10.1727	42.9877	26.3686	10.6757	15.924	48.6464	39.8753	29.8677	20.8102	90.2157	21.0157	23.733	63.7371	46.6677	27.063	13.2379
VIT_00s0391g00030	1.90315	1.73825	0.737477	12.0705	5.85092	3.67888	4.95154	7.9246	1.21167	3.16224	3.74329	7.38139	0.752432	0	1.74638	1.92074	0.626933	2.31034	4.93166	1.75617	3.20754	0	11.2209	2.03759	2.09361	1.91266	6.4196	2.63928	0.434898	2.90956	3.40169	2.9447	0	1.01727	2.86585	0.387773	1.52511	0.901361	9.36053	1.3194	2.03643	0.562437	8.42013	3.09055	3.2861	1.49093	6.8854	0.791315	2.40689
VIT_00s0391g00040	90.5355	142.536	100.297	79.3636	102.809	100.667	108.698	109.812	91.6834	149.344	79.8568	110.721	197.514	50.9693	115.916	81.098	78.3666	75.7278	96.5196	87.223	138.84	39.8604	92.5724	114.615	82.7928	131.017	82.0283	103.812	73.0629	89.2265	64.1785	161.713	88.8289	122.072	115.453	72.5136	195.595	128.294	93.3216	99.1019	269.714	69.1798	85.4042	108.169	124.142	70.0735	93.3354	88.9438	92.4247
VIT_00s0391g00050	1.63127	2.17281	5.16234	4.52644	1.25377	2.67555	3.30102	1.13209	1.61557	3.16224	4.36717	2.21442	3.00973	8.26528	1.96468	1.49391	1.56733	2.82375	3.17035	3.12208	2.59658	3.67942	1.40261	1.0188	2.28394	3.82532	2.85316	4.0469	1.73959	2.58628	2.49457	3.92626	3.66305	5.08634	2.45644	4.65328	3.05021	2.40363	2.83652	1.61261	4.07287	6.18681	1.80431	1.85433	1.82561	3.72731	1.53009	2.05742	1.92552
VIT_00s0391g00060	5.70944	10.4295	15.1183	19.3128	14.2094	9.69886	12.2609	6.79251	18.1751	8.04933	14.9732	10.3339	24.8303	13.7755	16.809	10.4574	9.40399	11.295	14.0904	12.4883	10.8445	9.81179	21.0392	12.735	9.89707	12.1135	14.9791	13.5483	9.56776	11.6382	11.1122	13.0057	21.0625	8.13814	10.2352	6.97992	11.057	13.22	12.4807	12.1678	16.2915	8.43656	24.0575	12.3622	12.4142	17.1456	9.18053	15.8263	12.2752
VIT_00s0391g00070	64.9789	53.6684	71.1665	294.219	100.719	66.5543	87.2414	108.68	67.8538	136.264	60.5165	107.03	54.9276	91.6069	47.589	74.0553	120.685	275.444	675.109	57.7584	129.829	85.2399	438.316	55.5245	97.6384	36.0218	206.141	65.6301	85.9649	44.29	90.2581	37.2995	77.8398	49.8461	108.902	50.0228	35.4587	33.6508	639.353	52.1898	32.8092	77.0539	391.536	99.5158	41.9891	33.1731	80.3297	62.8304	85.6854
VIT_00s0392g00030	0	0	0.737477	10.2599	0	0.334444	0.471575	5.66043	0	0.143738	0	0	2.63351	0.688774	0.218298	0	0	16.4291	12.8575	0	0.15274	0	0.701306	0	0	0	7.13289	0	0.144966	0.646569	1.1339	0	1.83152	4.06907	8.18813	0	1.90638	15.6236	2.12739	0	0	4.4995	6.01438	0	0	1.11819	5.35531	0	0.240689
VIT_00s0392g00060	0	0.651843	2.94991	15.6917	0	1.00333	1.41472	7.9246	0	0.862429	4.36717	0	8.27676	8.26528	6.33064	0	1.8808	15.9157	33.2887	0	0.763699	1.22647	5.61045	0	0.570985	0	11.4126	0.175952	0.579864	5.49584	5.66948	0.245391	14.6522	43.7425	36.4372	1.93887	11.057	139.711	6.09853	0	0	32.0589	8.42013	1.23622	0	3.72731	20.6562	0.158263	1.68483
VIT_00s0394g00010	10.6033	28.6811	20.2806	13.5793	12.9556	11.7055	18.6272	16.9813	9.6934	19.2609	13.1015	11.8102	7.14811	11.0204	20.0834	12.5915	17.5541	13.862	12.5053	15.6104	22.6055	17.7839	12.6235	15.282	13.5133	14.0262	15.6924	8.09379	11.8872	12.9314	14.2871	12.515	12.8207	7.12087	16.3763	15.5109	6.86297	24.3367	11.0624	14.2202	18.7804	17.998	9.02157	11.7441	16.0654	7.82736	9.94558	4.90615	6.7393
VIT_00s0394g00020	7.88447	13.4714	15.487	32.8921	17.1348	12.3744	17.2125	11.3209	13.7323	14.5175	23.0836	11.0721	19.5632	15.8418	10.6966	13.6586	12.2252	14.8889	17.9653	11.9029	13.7466	12.2647	28.0523	13.2444	12.181	15.6201	9.98605	11.6128	10.8725	19.7204	11.339	11.5334	10.9891	15.259	13.5104	9.30656	10.2945	10.5159	18.2956	11.728	12.8974	12.3736	36.6877	11.7441	9.12806	16.0275	9.18053	17.8837	18.7738
VIT_00s0394g00030	23.1097	31.723	63.423	12.3723	81.4949	48.1599	78.753	44.1513	25.0413	42.5465	56.7732	108.506	23.3254	69.5661	51.0818	30.9453	28.8389	18.226	13.3859	26.1474	38.6432	23.303	16.13	81.5038	72.5151	39.8471	31.3847	34.8385	22.4697	43.9667	30.842	53.9861	110.807	79.3468	57.7263	28.6952	23.2579	56.1848	9.92783	20.8173	26.2474	46.6823	9.02157	50.685	60.6103	44.7278	38.2522	28.0126	28.8827
VIT_00s0394g00040	2.4469	3.25921	1.10622	6.33702	3.7613	1.00333	3.06524	3.39626	1.21167	1.72486	3.74329	1.47628	0.376216	0	2.83788	3.84149	2.19426	4.87738	6.86909	3.31721	1.5274	0.613237	2.10392	2.54699	0.951641	0.318777	1.42658	0.703808	2.46442	3.23285	7.71049	1.22696	1.83152	3.0518	0.818813	3.87773	0.762553	6.60998	4.39661	2.19901	0.905082	0.562437	4.21006	0	1.09537	0.372731	1.53009	2.84873	2.40689
VIT_00s0396g00010	22.294	21.0762	46.0923	22.6322	19.2244	20.0666	28.2945	23.7738	18.1751	11.9303	13.1015	11.8102	1.12865	22.7295	18.5553	18.3538	10.0309	19.7662	10.744	28.6841	15.4267	26.3692	23.8444	11.2068	16.7489	46.5415	19.2588	27.9764	21.8899	13.578	13.38	11.5334	14.6522	20.3453	20.8797	27.5319	6.4817	48.6735	18.0119	20.3775	14.4813	41.0579	24.6589	13.5984	34.6866	31.6822	28.3066	11.3949	9.86827
VIT_00s0396g00050	0.543757	3.04193	2.94991	2.4141	1.67169	1.00333	2.35787	0	2.01946	1.00617	1.24776	0.738139	0.376216	2.75509	1.09149	2.34757	0.940399	2.56704	1.23291	2.34156	1.68014	3.06618	1.40261	0	0.951641	1.59389	0	2.46333	1.88456	1.29314	2.26779	3.19009	1.83152	3.0518	1.22822	1.93887	2.28766	3.00454	3.12018	1.90581	2.2627	6.74925	1.20288	0.61811	2.92098	2.60912	1.53009	1.42437	1.20345
VIT_00s0397g00010	11.147	16.7306	2.21243	14.1829	6.68676	6.35443	5.18732	2.26417	7.67394	14.3738	5.61493	11.8102	0.752432	2.75509	13.5345	9.3903	5.95586	7.18772	9.15879	11.9029	12.3719	1.22647	9.81829	5.09399	9.13576	2.23144	14.2658	11.7888	5.94361	5.81912	9.97828	2.45391	5.49457	1.01727	12.2822	9.69434	3.05021	1.50227	7.51679	10.262	4.52541	2.24975	8.42013	9.27165	4.38147	11.5547	9.94558	11.0784	8.42413
VIT_00s0398g00020	1.63127	1.52097	4.05612	2.71587	1.25377	2.00666	4.95154	0	1.21167	5.89326	3.74329	0	1.12865	6.19896	1.96468	0.426832	0.626933	3.85057	2.99422	1.75617	1.06918	51.5119	0.701306	0	1.90328	7.65065	0.713289	3.51904	0.869797	7.11226	4.98914	1.47235	5.49457	2.03453	8.18813	0	3.43149	0.901361	3.262	1.90581	0.678811	26.997	1.20288	1.23622	1.09537	8.20009	0.765044	3.64005	3.61034
VIT_00s0398g00060	1.08751	3.47649	20.6494	8.1476	2.08961	15.05	17.2125	4.52834	0	1.00617	7.48658	0.738139	1.12865	34.4387	1.09149	0.213416	1.25387	10.7816	4.93166	0.585389	3.20754	28.8221	0	3.05639	5.70985	6.69432	5.70632	0.351904	2.17449	5.49584	3.17491	0	3.66305	10.1727	10.6446	1.16332	0.381276	2.40363	5.10574	0.586402	1.35762	39.3706	5.41294	3.09055	4.38147	13.4183	5.35531	1.10784	3.36965
VIT_00s0399g00020	157.418	350.691	56.0482	87.5112	224.842	186.619	218.103	336.229	90.0678	412.097	52.406	166.081	47.7795	1.37755	694.406	88.1407	116.923	77.0113	37.6919	150.25	288.373	1.22647	49.7928	180.837	289.68	256.297	473.624	123.87	70.3086	42.9968	134.026	196.559	201.468	17.2935	797.114	127.19	65.9608	34.8526	41.5551	136.925	69.465	1.68731	60.1438	379.52	379.727	107.347	719.907	95.5909	165.835
VIT_00s0399g00060	20.119	29.3329	26.5492	10.2599	17.5528	30.4344	23.1072	19.2455	18.1751	19.1172	36.809	24.3586	46.2746	55.7907	20.0834	32.866	43.5718	7.18772	17.0847	23.6107	25.0493	57.031	9.11698	32.6015	35.4011	51.3231	14.2658	20.9383	33.4872	44.9366	10.8854	36.0725	27.4729	41.708	29.0679	24.4297	59.4791	35.4535	13.1898	20.9639	33.2618	66.93	8.42013	14.2165	50.3869	52.1824	13.0058	16.7759	19.4958
VIT_00s0400g00020	4.07817	5.86658	1.47495	9.35465	5.85092	7.6922	3.06524	18.1134	10.9051	7.47438	4.99105	10.3339	0.376216	0.688774	16.5907	8.75005	7.20973	2.56704	7.39748	4.09772	4.73493	1.83971	9.81829	3.56579	10.4681	0.956331	15.6924	9.85331	8.1181	3.87941	9.52472	2.69931	2.74729	0	19.6515	15.5109	2.28766	1.20181	7.37496	4.25141	2.2627	2.24975	8.42013	9.27165	6.93732	5.59097	8.41549	8.07141	9.62758
VIT_00s0404g00010	9.78762	3.04193	1.84369	14.4846	7.94053	5.01665	5.89469	13.585	6.05837	1.72486	6.86269	6.64325	3.76216	1.37755	11.1332	14.2989	9.09052	4.10727	11.0962	8.39058	2.13836	0.613237	13.3248	2.54699	2.85492	2.23144	10.6993	12.4926	6.37851	11.6382	23.1315	9.07948	6.41033	1.01727	8.59754	7.75547	1.90638	1.80272	7.37496	7.91643	4.52541	3.37462	11.4273	4.32677	3.2861	3.35458	9.94558	7.59663	5.77655
VIT_00s0404g00020	31.8098	40.8488	98.8219	51.6014	51.4045	69.5642	64.6058	53.208	34.3308	49.4459	122.281	41.3358	51.1654	160.484	52.8281	64.2382	69.5895	69.0535	71.3329	34.3428	53.9171	53.9648	51.8967	50.4305	59.9534	66.9432	59.9163	46.4513	62.6254	121.555	70.5283	46.6244	34.799	76.295	70.8273	60.4927	83.4995	68.5034	65.6655	35.3307	53.3998	133.86	52.3251	57.4843	70.1035	82.7464	59.6735	50.4859	55.3586
VIT_00s0404g00030	3.8063	11.0813	33.5552	11.7688	6.26884	8.69553	15.0904	6.79251	7.27005	16.8174	18.0926	2.95256	10.1578	28.2397	5.67575	8.1098	9.40399	17.7126	14.2666	6.43928	12.6774	22.0765	7.01306	9.67858	8.94543	16.8952	14.2658	6.33427	8.40803	21.3368	7.25693	5.39861	7.3261	22.3799	4.91288	11.6332	9.15063	21.9331	8.50957	6.30382	19.233	34.3087	9.623	9.27165	10.2234	15.282	9.94558	5.22268	7.22068
VIT_00s0404g00040	27.7316	53.2338	113.571	23.2357	22.5678	42.1399	36.3113	24.9059	30.6958	34.7846	46.7911	21.406	74.1146	153.597	26.8507	46.0978	42.6314	21.8199	33.1126	25.3669	54.5281	72.9752	18.234	40.7519	30.6428	49.0917	24.9651	38.5335	35.5167	64.0103	28.1206	39.7534	36.6305	69.1742	46.2629	37.614	89.2187	84.4275	26.3797	27.2677	92.7709	201.915	15.6374	33.378	54.7683	55.9097	29.8367	22.4733	22.3841
VIT_00s0404g00050	18.2158	67.3571	68.5853	22.3304	15.4631	104.012	96.4371	11.3209	27.8685	102.485	109.803	14.7628	67.7189	6.19896	10.6966	33.9331	66.1414	34.1417	22.897	16.586	52.0843	15.9442	14.7274	19.3572	66.6149	70.7685	2.85316	23.5776	85.2401	104.744	71.889	11.288	57.693	29.5007	9.41635	22.1031	83.8808	63.0952	31.2018	17.2989	74.2167	32.0589	25.2604	22.8701	75.9454	86.8464	18.3611	25.4803	78.4648
VIT_00s0404g00060	25.2847	35.1995	38.3488	30.1763	33.4338	29.431	42.6775	28.3021	25.0413	36.0783	30.5702	21.406	29.7211	46.1478	23.5762	28.5977	19.1214	27.2107	18.4937	24.5863	36.3521	45.9928	20.3379	41.2613	30.8332	34.7467	24.9651	28.6802	24.4993	32.3285	20.6369	40.4896	29.3044	42.7252	17.6045	30.6341	30.1208	57.9875	20.5648	29.0269	40.7287	34.3087	25.2604	35.8504	26.6539	36.9004	18.3611	23.4229	22.8655
VIT_00s0404g00070	11.9626	13.6887	8.48098	6.33702	12.5377	12.04	7.5452	9.05668	11.7129	9.19924	9.9821	12.5484	10.5341	17.2193	10.0417	10.6708	13.1656	8.98465	7.04522	7.41493	8.40069	9.19855	4.90914	11.7162	15.4166	8.2882	7.84618	11.6128	8.553	11.9615	9.97828	11.5334	13.7364	9.1554	9.41635	9.69434	11.8196	9.61451	11.6297	8.94263	12.6711	18.5604	9.623	8.03543	16.0654	11.5547	13.7708	10.6036	6.97999
VIT_00s0404g00080	58.7257	102.774	68.2166	39.2292	54.7479	80.6009	64.8416	47.5476	55.3331	84.2305	68.6269	50.1934	65.8378	146.709	44.9694	54.2076	65.201	51.8543	32.408	63.4172	103.252	104.25	35.0653	56.5433	71.7537	62.4803	44.9372	55.6008	64.075	68.8596	45.3558	67.728	41.2093	72.226	43.8065	53.9005	71.6799	77.8175	41.8387	60.6926	91.4132	161.982	36.0863	52.5394	86.534	60.3825	29.8367	45.738	49.1006
VIT_00s0407g00010	12.7783	11.0813	3.31865	5.43173	12.9556	13.3777	4.95154	4.52834	13.3284	13.9426	1.24776	12.5484	4.89081	0.688774	7.42214	14.5123	8.15012	14.8889	5.46005	13.6591	5.80411	3.06618	5.61045	15.7914	12.181	5.10043	9.27276	14.604	10.7275	2.90956	9.97828	8.83409	9.15762	6.1036	8.18813	19.0009	7.62553	6.60998	8.22592	11.4348	7.69319	0	6.01438	11.126	13.1444	3.72731	6.12036	16.9341	13.4786
VIT_00s0407g00020	1.35939	3.04193	4.05612	2.4141	0	0	0	0	0	0	0	0	0	0.688774	0	2.77441	3.13466	4.10727	8.6304	2.34156	6.87329	12.878	2.80523	0	0	0	0	0	4.92885	0	0	0	0	0	0	5.42883	0	11.1168	5.9567	1.75921	4.75168	28.1219	1.20288	0	0	0	0	0	0
VIT_00s0407g00030	7.88447	3.69378	2.58117	6.63878	0.417923	0	0	0	0	0	0	2.21442	3.00973	1.37755	2.40128	7.04272	3.7616	2.05364	2.81809	6.63441	5.19315	4.29266	7.01306	0	0	0	0	0.351904	5.65368	0	0	2.20852	4.57881	2.03453	0.409406	5.8166	0.381276	0.600907	2.26922	6.45042	6.56184	0.562437	7.81869	0	0	0.372731	0	0.158263	0
VIT_00s0407g00040	5.16569	4.34562	6.26855	5.43173	0	0	0	0	0	0	0	0	0	0	0	0	0	0	0	3.12208	6.56781	1.83971	8.41568	0	0	0	0	0	0	0	0	0	0	0	0	0	0	0	0	4.10481	5.20422	7.31168	4.21006	0	0	0	0	0	0
VIT_00s0407g00070	5.70944	1.30369	4.42486	8.44936	7.94053	6.01998	3.06524	18.1134	8.88561	1.58112	3.74329	7.38139	8.65297	2.06632	5.89405	14.5123	8.77706	1.79693	5.46005	5.2685	2.44384	1.22647	8.41568	6.62218	6.85182	1.91266	8.55947	12.1407	6.81341	6.46569	9.29794	7.85253	11.9049	1.01727	4.09406	11.2454	8.76935	2.10317	7.65862	5.13102	4.52541	3.37462	4.21006	6.79921	6.5722	2.60912	8.41549	11.8697	12.2752
VIT_00s0407g00080	67.1539	59.535	32.449	33.1939	55.1658	39.4643	82.054	39.623	59.3721	74.3126	38.6806	52.4079	29.3449	27.5509	43.0047	47.1649	39.4968	62.6359	20.4311	67.71	44.6	69.2957	37.8705	47.8835	49.295	87.6637	45.6505	68.0934	32.7623	50.7557	58.0554	48.0967	35.7147	24.4144	30.7055	56.2271	19.4451	50.4762	23.1177	70.9546	38.0134	44.995	27.0647	47.5945	50.752	65.6007	33.662	49.6946	40.9172
VIT_00s0411g00020	11.147	8.90852	4.05612	3.92292	0	0	0	0	0	0	0	1.47628	0	0.688774	0	0.213416	0	2.31034	3.87487	10.7321	3.51301	0	4.20784	0	0	0	0	0	0.579864	0	0	0	0.915762	0	2.86585	6.59215	0	1.20181	2.6947	9.82223	2.94152	0	1.80431	0	0	0	0	0	0
VIT_00s0411g00050	12.5064	26.7256	55.3108	23.5375	18.8065	12.7089	5.42311	15.8492	1.61557	2.01233	0	1.47628	0.752432	0	0	6.82931	3.7616	4.62068	6.16457	16.0006	14.5103	0	9.11698	37.6955	11.9907	0	5.70632	4.22285	5.21878	0	0.907116	2.9447	3.66305	0	0.818813	15.8987	3.05021	1.20181	5.67305	23.0163	18.1016	0	15.0359	12.9803	11.6839	0	6.12036	3.007	3.61034
VIT_00s0414g00010	0	0	0	0	0.835845	0.334444	0.94315	2.26417	2.82724	1.00617	3.74329	1.47628	1.88108	0	1.74638	1.49391	2.50773	3.85057	3.17035	0	0	0	0	1.5282	0.570985	0.956331	4.27974	0.703808	2.02953	7.11226	1.1339	1.22696	0.915762	1.01727	2.45644	1.55109	5.71914	1.80272	1.70191	0	0	0	0	0.61811	0	0	2.29513	1.10784	2.64758
VIT_00s0414g00020	2.4469	8.69124	2.94991	0	1.67169	7.35776	1.41472	2.26417	2.42335	5.03083	9.35822	2.21442	0	4.82142	1.09149	5.3354	6.58279	1.28352	2.11357	2.34156	5.19315	21.4633	0.701306	7.13158	7.80346	6.69432	0	5.27856	3.76912	12.6081	0.907116	8.83409	3.66305	5.08634	0.818813	3.10219	5.33787	9.01361	2.41105	2.93201	25.5686	14.6234	1.20288	6.1811	13.8746	5.21824	0.765044	3.79831	4.81379
VIT_00s0414g00030	0.815635	1.0864	1.47495	0	3.7613	9.02997	3.06524	4.52834	18.579	13.0802	37.4329	3.69069	2.63351	2.75509	5.67575	21.1282	18.808	15.9157	8.80653	1.36591	1.22192	1.22647	1.40261	8.15038	10.0874	4.1441	0.713289	21.1142	15.9463	36.2079	22.4511	7.36174	2.74729	5.08634	3.27525	23.2664	16.3949	13.5204	8.79323	1.3194	1.13135	2.81219	1.20288	8.03543	16.4305	4.47278	4.59027	12.5028	20.4586
VIT_00s0414g00060	0	0	0	0	0.835845	3.00999	0.707362	2.26417	9.28951	3.59345	14.9732	0	0	0	0	12.805	9.09052	3.08045	6.16457	0	0	0	0	1.5282	3.80656	0.956331	2.85316	10.5571	9.56776	10.3451	13.38	0	0	0	0	10.0821	4.19404	1.80272	3.68748	0	0	0	0	1.23622	4.38147	1.86366	3.82522	11.0784	11.0717
VIT_00s0415g00020	3.8063	2.17281	1.84369	3.01763	5.85092	3.67888	5.42311	3.39626	5.25059	2.15607	3.11941	2.21442	1.50486	0	1.96468	1.92074	1.8808	0.513409	1.76131	5.2685	3.20754	4.90589	7.71437	5.60339	2.85492	11.476	5.70632	4.7507	1.15973	3.55613	2.72135	5.644	1.83152	2.03453	1.63763	2.71441	3.05021	0.300454	1.27644	4.25141	3.39406	1.68731	6.01438	6.1811	2.92098	11.9274	2.29513	5.22268	3.61034
VIT_00s0415g00030	23.3815	39.3278	50.1484	83.8901	41.7923	43.1432	34.1892	35.0946	37.5619	38.0906	92.9583	46.5027	56.4324	65.4335	33.1813	35.0002	66.7683	29.2643	44.0326	25.3669	51.7788	81.5605	102.391	32.0921	54.8145	65.0305	77.7485	33.7828	46.3892	88.2567	25.626	57.9124	34.799	37.6389	40.9406	36.0629	31.6459	54.3821	43.257	28.0007	41.4075	62.4305	97.4329	39.5591	44.91	68.9553	34.427	43.3641	47.8972
VIT_00s0415g00040	32.8973	71.0509	82.2287	17.5022	35.1055	89.2964	33.4818	32.8305	29.888	54.6205	59.2687	41.3358	50.7892	175.637	25.3226	51.6466	51.7219	24.1302	53.1914	32.7818	87.6726	106.703	13.3248	44.3177	53.6726	56.4235	11.4126	41.7006	58.1314	52.0488	28.1206	57.9124	47.6196	119.02	34.7996	69.7992	81.5931	157.438	48.2209	35.9171	104.537	186.729	16.2388	41.4134	72.6593	127.847	21.4212	27.3795	31.771
VIT_00s0415g00050	85.0979	104.947	54.942	51.6014	63.1063	51.5043	47.1575	58.8684	53.7176	73.4502	56.7732	72.3376	91.4205	38.5713	61.9967	85.1529	36.3621	24.1302	37.6919	79.6129	93.324	38.0207	46.9875	77.938	70.4215	64.7117	66.3359	64.7503	63.4952	45.9064	38.5524	74.8444	79.6713	41.708	48.31	79.4936	85.7872	61.2925	35.7402	84.2953	106.573	46.6823	52.3251	58.7205	67.9128	23.4821	38.2522	41.7814	39.9544
VIT_00s0415g00060	13.322	17.5998	7.00603	8.75112	8.77638	13.0433	6.13047	14.7171	14.5401	13.6551	8.73434	11.8102	17.6822	5.51019	16.1541	23.0489	6.58279	4.36398	11.4485	14.2445	17.7178	4.29266	6.31176	9.67858	12.752	9.88209	18.5455	13.3724	19.5704	8.4054	10.4318	13.4965	14.6522	5.08634	18.8327	19.7764	22.114	12.3186	9.92783	13.927	22.8533	6.74925	10.8259	9.88976	12.7793	5.59097	6.8854	9.33752	10.831
VIT_00s0415g00070	21.4784	18.0343	44.9861	91.7359	17.5528	31.4377	72.6225	57.7364	28.6763	25.2979	59.2687	16.2391	6.39568	73.6988	47.3707	16.433	20.3753	71.8772	69.5716	22.2448	18.176	69.2957	56.8058	14.2632	17.5102	50.6856	47.7904	27.9764	17.251	58.8378	77.5585	15.7051	15.568	53.9152	67.1427	21.7153	16.3949	54.3821	82.2592	18.3251	10.6347	68.0549	63.151	26.5787	12.7793	59.2643	65.7938	28.1708	25.7538
VIT_00s0415g00080	22.294	11.7332	18.8057	33.4957	28.4187	17.7255	23.343	26.038	27.0607	16.9611	14.9732	23.6204	14.2962	4.82142	38.2022	32.6526	24.4504	40.3026	36.8113	21.074	16.3432	9.19855	36.4679	19.3572	16.9392	17.8515	25.6784	23.5776	22.7597	14.8711	28.5742	14.4781	8.24186	25.4317	33.5713	22.1031	10.6757	15.6236	36.8748	20.8173	14.255	7.87412	31.2748	17.9252	17.1607	17.5184	26.0115	23.7395	20.6993
VIT_00s0420g00040	1.08751	1.52097	1.47495	1.50881	0.835845	1.67222	4.24417	0	0	1.72486	4.36717	2.21442	3.38595	6.19896	2.18298	0.640248	1.56733	2.56704	2.99422	1.17078	0.763699	2.45295	0.701306	2.03759	2.28394	5.73799	0.713289	0.87976	1.44966	3.87941	1.58745	1.47235	1.83152	4.06907	4.91288	1.55109	2.28766	4.20635	2.12739	0.879603	0.905082	5.06193	0.601438	1.23622	1.82561	4.10005	1.53009	0.474789	0.722068
VIT_00s0421g00040	11.9626	15.2097	7.37477	15.0881	0	0.334444	1.65051	0	1.21167	2.01233	0	1.47628	0	0	2.18298	1.92074	2.50773	1.28352	1.05678	7.02467	10.3863	4.90589	7.71437	1.0188	1.14197	0.637554	0.713289	0.87976	0.724831	1.29314	0.907116	0.245391	0.915762	0	2.04703	1.93887	0.381276	0.300454	0.567305	9.08923	4.07287	7.87412	7.81869	1.23622	0.365122	1.86366	0.765044	0.633052	0.722068
VIT_00s0424g00010	4.89381	4.12834	0.368738	3.62115	0	0	0	0	0.403892	0.287476	0	12.5484	3.76216	11.0204	1.96468	0.213416	0.313466	0.256704	1.23291	2.73182	4.27671	15.3309	0.701306	0	0.190328	0	0	0	0.724831	0.323285	0.453558	3.19009	7.3261	1.01727	11.4634	1.55109	1.52511	0	0.709131	2.34561	2.71524	4.4995	5.41294	0	0.365122	0.372731	0	0.316526	0
VIT_00s0429g00030	22.8378	22.5972	34.6614	26.8569	28.8367	46.1532	23.8145	43.0192	24.2335	16.9611	38.6806	28.7874	28.9686	28.2397	35.5826	44.1771	39.4968	11.5517	25.3628	20.0984	21.2308	36.7942	28.7536	28.0169	38.827	23.9083	52.0701	27.0966	24.0644	46.8763	29.2545	24.5391	19.231	33.5698	34.3901	38.0018	36.9838	25.5386	26.8052	24.1891	20.5906	41.0579	19.246	22.252	38.3378	34.2913	44.3726	16.4594	30.8082
VIT_00s0429g00040	49.21	40.197	12.5371	2.11234	15.8811	43.1432	26.1724	29.4342	4.03892	22.9981	51.1583	50.1934	3.76216	29.6173	53.0464	52.0735	52.3489	5.6475	5.46005	18.9276	40.0178	72.9752	2.10392	8.15038	52.1499	70.4497	12.1259	7.56594	52.4777	32.0052	17.0084	57.9124	31.1359	21.3626	42.9877	84.9224	6.10042	71.2075	7.94227	22.4299	8.14573	62.4305	2.40575	19.7795	46.3705	45.846	3.82522	2.37395	8.90551
VIT_00s0432g00020	2.99066	2.60737	0.737477	0.905288	2.92546	7.02331	3.53681	3.39626	5.25059	5.74952	4.99105	0	0.376216	0	0	2.56099	4.07506	3.33716	2.64196	1.56104	4.27671	1.22647	0.701306	3.05639	5.32919	4.46288	4.99303	5.45451	1.88456	6.14241	2.72135	0.245391	0	0	0	2.71441	7.24425	1.20181	2.26922	2.49221	2.48897	2.24975	3.60863	4.94488	6.5722	4.47278	1.53009	4.2731	7.22068
VIT_00s0434g00020	85.0979	86.9124	97.7157	105.315	70.6289	97.9919	53.0522	82.6422	82.3939	74.3126	136.006	85.6241	136.566	256.913	82.5167	81.7383	86.5167	63.9194	101.275	80.1983	96.9898	147.79	108.702	70.8064	72.7054	68.2183	64.196	83.2253	86.2548	114.119	74.3835	103.31	73.261	132.245	94.5729	96.9434	129.634	100.652	95.7327	80.3371	100.917	167.606	105.853	81.5906	83.2479	73.8008	80.3297	77.2324	85.2041
VIT_00s0434g00060	5.43757	7.38755	12.1684	7.24231	6.68676	12.7089	8.25256	11.3209	6.86616	6.89943	25.5791	6.64325	23.3254	10.3316	11.1332	13.4452	15.9868	4.62068	10.5678	5.46363	11.761	9.81179	6.31176	9.67858	11.8004	11.1572	13.5525	7.21403	18.7006	19.7204	10.6586	11.5334	11.9049	18.3108	15.148	13.1843	18.6825	20.7313	9.64418	7.47663	11.5398	28.1219	9.623	10.5079	8.39781	7.82736	3.06018	8.07141	10.3496
VIT_00s0434g00080	16.5846	18.4689	11.0622	14.4846	10.866	10.3677	11.3178	12.4529	4.8467	12.649	10.606	12.5484	8.27676	4.13264	7.42214	15.5794	9.09052	6.93102	7.39748	16.9763	20.4671	7.97208	11.2209	9.67858	16.3682	8.2882	8.55947	10.2052	11.0174	8.72868	7.48371	13.0057	16.4837	8.13814	8.18813	16.2865	13.3447	7.81179	9.50236	17.8853	23.5321	4.4995	13.2316	11.126	13.5095	6.33643	6.12036	7.75489	6.97999
VIT_00s0434g00090	0.815635	1.30369	7.00603	0.905288	1.25377	6.35443	1.41472	2.26417	1.61557	0.862429	6.23881	2.95256	3.00973	15.8418	0.873192	1.92074	3.7616	1.79693	2.99422	1.17078	2.2911	3.06618	0.701306	1.5282	2.28394	1.59389	1.42658	1.23166	3.76912	11.315	2.04101	2.69931	1.83152	3.0518	3.68466	2.32664	2.28766	2.10317	2.55287	1.0262	1.13135	24.1848	1.20288	3.70866	2.92098	3.35458	4.59027	1.74089	1.44414
VIT_00s0438g00010	7.06884	6.51843	15.1183	6.33702	6.68676	4.01332	13.2041	7.9246	10.5012	5.31831	9.9821	2.95256	4.13838	11.7092	7.42214	8.32322	4.07506	14.6322	7.04522	9.1711	4.88767	15.9442	7.01306	6.62218	4.37755	19.4454	4.27974	10.0293	7.24831	12.9314	7.25693	8.09792	8.24186	8.13814	7.77872	10.8577	9.53191	33.9513	15.1754	9.52903	5.65676	13.4985	7.21725	7.41732	6.93732	16.0275	13.0058	10.1288	5.05448
VIT_00s0438g00020	2.17503	2.60737	2.94991	2.4141	3.34338	2.67555	3.30102	1.13209	2.42335	2.58729	1.87164	2.21442	1.12865	6.88774	4.36596	2.77441	2.19426	4.10727	1.76131	3.70746	3.36027	3.67942	3.50653	2.03759	1.3323	2.23144	2.13987	2.63928	1.88456	0.646569	3.40169	2.20852	2.74729	10.1727	3.68466	4.65328	4.95659	6.30952	5.24757	3.81161	2.71524	5.06193	1.80431	1.85433	2.19073	2.98185	3.06018	3.32352	1.92552
VIT_00s0441g00010	18.7596	19.9898	16.2245	19.9163	13.7915	11.3711	6.13047	12.4529	24.6374	7.47438	8.73434	18.4535	25.5827	4.13264	8.73192	18.7806	19.4349	10.5249	11.9769	21.4643	22.911	24.5295	30.1562	16.8102	11.039	4.1441	13.5525	14.604	21.0201	6.14241	6.57659	16.932	20.1468	4.06907	9.82576	17.8376	25.9268	17.1259	13.048	23.0163	25.116	10.1239	28.869	8.03543	13.8746	2.60912	7.65044	18.8333	18.0517
VIT_00s0441g00020	10.8751	4.34562	1.10622	16.597	0	0	0	0	0	0	0	0.738139	0	0.688774	0.873192	8.1098	7.83666	38.5057	13.5621	8.78084	2.74932	0	21.7405	0	0	0	0	0	8.9879	0	0	0.736174	0	0	0.818813	3.87773	0	0.600907	20.7066	12.3144	0.452541	0	20.4489	0	0	0	0	0	0.240689
VIT_00s0445g00010	10.0595	6.51843	1.47495	14.1829	15.4631	15.7188	4.24417	6.79251	17.7712	6.037	3.74329	14.7628	5.64324	0.688774	5.23915	11.311	11.2848	4.36398	9.33492	11.5127	4.58219	2.45295	9.81829	9.67858	10.2777	2.55022	13.5525	13.3724	11.5973	6.46569	4.76236	10.5518	13.7364	1.01727	5.32228	8.53102	8.76935	0.901361	11.9134	9.08923	2.2627	2.24975	13.2316	9.88976	7.66757	2.98185	9.94558	15.1933	17.0889
VIT_00s0445g00020	139.474	76.9174	34.6614	40.1345	100.719	65.5509	57.7679	31.6984	54.1215	57.9265	51.7821	70.1232	25.2065	82.6528	34.0545	67.226	31.9736	45.6934	30.999	93.6623	74.8425	91.9855	37.1692	71.3158	94.4028	83.8384	45.6505	74.9556	62.1905	39.764	34.6972	62.8202	43.0408	89.5195	33.9807	63.5948	36.6025	52.2789	34.1801	96.1699	66.071	62.993	43.905	67.374	86.1689	50.6915	31.3668	53.1764	37.5476
VIT_00s0445g00030	10.8751	8.03939	8.11224	30.478	22.1499	3.67888	14.8546	16.9813	10.0973	11.6428	6.23881	8.85767	3.76216	2.75509	10.6966	9.17688	5.95586	14.3754	28.0048	12.098	6.26233	1.22647	28.7536	9.16918	6.28083	5.10043	18.5455	8.97355	11.3074	5.81912	12.9264	4.17166	6.41033	5.08634	10.6446	9.69434	2.28766	10.8163	26.096	10.995	5.43049	4.4995	36.6877	12.3622	4.38147	7.45463	9.18053	8.38794	14.2007
VIT_00s0448g00020	0.543757	0.651843	0.368738	1.50881	0.417923	0	0	0	4.03892	1.00617	0.623881	4.42883	1.88108	0	2.61958	2.77441	0.940399	3.08045	2.81809	0.585389	0.15274	0	1.40261	0	0.190328	0.318777	0	1.23166	1.15973	1.29314	2.49457	3.43548	0.915762	0	2.04703	0.387773	0.762553	0.901361	2.97835	1.1728	0	0	4.21006	0	0.365122	0.745463	0.765044	2.53221	2.64758
VIT_00s0449g00010	6.79696	5.43202	5.16234	4.52644	5.01507	3.67888	3.30102	4.52834	3.63502	4.8871	3.11941	0.738139	0.752432	0	1.09149	7.46955	7.83666	3.08045	5.63618	4.48798	3.20754	1.83971	4.20784	7.13158	4.56788	4.78166	9.27276	6.15832	5.07381	2.90956	2.72135	0.981566	1.83152	0	0	6.20438	7.24425	5.70862	5.24757	5.13102	5.88303	3.37462	1.80431	3.09055	6.20708	2.98185	6.12036	3.64005	7.22068
VIT_00s0454g00010	3.26254	5.86658	3.68738	10.5617	17.9707	32.7755	8.95992	1.13209	7.27005	5.60579	10.606	10.3339	7.14811	19.9744	0.873192	3.20124	7.52319	7.18772	38.5726	4.87824	7.94247	56.4178	4.20784	18.3384	15.2263	16.2576	4.27974	9.1495	14.9315	9.69854	3.62847	8.34331	11.9049	8.13814	19.6515	19.0009	43.0842	6.60998	32.62	3.51841	8.82455	31.4965	7.21725	19.1614	10.9537	33.5458	18.3611	8.5462	6.97999
VIT_00s0454g00030	5.70944	3.91106	2.94991	5.12997	113.675	276.585	72.151	29.4342	60.5837	114.559	172.815	103.339	24.4541	57.857	13.5345	49.0856	90.2783	26.1839	54.0721	4.48798	6.72055	7.35884	1.40261	134.481	193.944	67.262	37.091	110.85	83.3555	164.229	64.4053	113.371	67.7664	4.06907	50.7664	114.005	115.908	11.7177	38.1513	4.25141	2.71524	2.24975	2.40575	131.039	249.744	215.812	43.6075	75.0167	62.0979
VIT_00s0455g00010	15.2252	21.0762	29.8678	7.84583	5.85092	5.68554	12.2609	7.9246	2.82724	9.34298	9.35822	5.90511	8.65297	16.5306	7.85873	1.49391	2.50773	2.31034	0.880653	15.025	25.813	20.2368	9.81829	8.15038	6.28083	22.3144	5.70632	5.27856	2.89932	4.84927	3.85524	7.85253	10.9891	18.3108	9.82576	2.71441	9.15063	8.4127	0.850957	19.9377	24.6635	37.6833	6.61582	4.32677	12.049	11.5547	5.35531	4.43136	6.25793
VIT_00s0455g00020	65.2508	66.2707	53.8358	31.9869	51.4045	53.511	30.1808	37.3588	57.7565	51.7457	63.012	72.3376	57.9373	45.4591	34.9277	62.7443	48.5873	50.0574	33.2887	67.3198	55.75	34.3413	28.7536	48.3929	46.2498	29.0087	28.5316	63.3427	58.4213	62.7172	48.9843	63.5564	46.7039	88.5022	41.3501	69.4114	70.9174	57.9875	38.4349	63.7712	74.2167	48.932	33.6805	50.0669	46.0054	27.2094	33.662	43.5223	59.4503
VIT_00s0455g00030	1.90315	1.95553	2.21243	2.11234	1.25377	1.67222	0.707362	4.52834	3.63502	1.43738	3.11941	0.738139	2.2573	1.37755	2.61958	1.92074	3.44813	0.770113	3.52261	0.975649	2.2911	3.06618	3.50653	1.0188	1.71295	1.59389	3.56645	2.81523	2.31946	2.26299	2.49457	3.19009	1.83152	1.01727	1.22822	1.55109	1.90638	1.80272	1.98557	2.19901	1.81016	1.68731	3.60863	1.23622	1.46049	1.86366	3.82522	2.21568	2.64758
VIT_00s0455g00040	134.58	98.8628	52.3609	125.533	149.616	145.483	85.3551	142.643	105.012	126.49	97.3255	125.484	46.2746	10.3316	216.988	106.495	119.117	81.3753	69.9238	125.078	125.552	18.3971	117.819	113.596	150.74	61.2052	167.623	116.128	89.2991	100.542	123.141	137.665	65.0191	57.9842	149.433	108.577	40.034	21.9331	76.3025	117.72	87.7929	17.4356	112.469	179.252	134	92.0647	154.539	126.769	116.494
VIT_00s0455g00050	1.90315	3.47649	3.68738	2.71587	1.67169	3.34444	1.17894	2.26417	4.03892	2.01233	1.24776	6.64325	1.88108	1.37755	3.71107	2.56099	1.56733	1.02682	1.23291	2.92695	3.20754	1.22647	0.701306	2.54699	6.0905	1.59389	0.713289	1.75952	2.89932	1.93971	2.72135	3.92626	4.57881	0	4.09406	1.93887	1.90638	0.600907	1.27644	2.78541	3.62033	0.562437	2.40575	3.70866	5.47683	1.86366	6.8854	0.633052	0.722068
VIT_00s0456g00020	4.62193	4.78018	8.84972	8.1476	10.0301	12.7089	8.01677	14.7171	9.6934	12.2177	21.212	11.0721	11.2865	6.19896	14.8443	12.1647	14.4195	5.39079	13.3859	7.41493	9.16439	2.45295	3.50653	7.64098	8.18411	10.5196	7.84618	16.3635	12.0322	13.9012	12.2461	12.2696	10.0734	18.3108	13.9198	19.3887	21.7327	23.4354	16.4518	6.30382	8.59828	5.62437	9.623	13.5984	15.7003	8.57282	15.3009	12.028	10.5903
VIT_00s0456g00040	0.271878	1.0864	1.10622	0.603526	0	2.00666	0.471575	0	1.21167	3.59345	3.74329	3.69069	1.12865	1.37755	1.74638	0.213416	1.25387	0.770113	0.352261	0.390259	0.763699	2.45295	1.40261	0	1.90328	2.86899	1.42658	4.0469	0.289932	1.93971	2.26779	1.47235	2.74729	0	2.45644	0	1.52511	0	0.283652	0	1.35762	0.562437	0	1.23622	1.82561	0.745463	0	2.69047	1.68483
VIT_00s0459g00010	3.8063	1.52097	6.26855	14.4846	7.52261	11.0366	4.24417	23.7738	15.3479	4.1684	4.36717	8.11953	12.7914	2.06632	11.1332	12.1647	9.09052	2.56704	7.22135	6.04902	3.97123	3.06618	5.61045	8.15038	8.7551	4.46288	10.6993	12.3166	10.1476	14.5478	11.7925	7.85253	6.41033	4.06907	11.8728	5.42883	14.4885	7.81179	7.09131	5.13102	6.33557	6.18681	10.2244	8.03543	10.5885	5.9637	13.7708	13.1358	9.1462
VIT_00s0459g00030	2.71878	2.39009	0.368738	3.01763	3.34338	3.67888	1.17894	1.13209	5.65448	5.03083	4.36717	4.42883	2.2573	0.688774	3.71107	0.640248	2.19426	0.770113	0.352261	3.70746	3.97123	5.51913	5.61045	3.56579	4.56788	2.23144	3.56645	1.93547	0.724831	3.87941	1.36067	4.66244	4.57881	2.03453	3.27525	1.16332	2.28766	1.50227	0.850957	3.22521	3.62033	1.68731	5.41294	5.56299	3.65122	2.98185	0.765044	4.43136	5.53586
VIT_00s0463g00010	40.5099	78.0038	38.7175	31.3833	48.0611	53.8454	39.3765	47.5476	51.2942	46.2837	46.7911	64.9562	166.288	106.76	44.9694	59.7564	58.3047	34.9118	48.0837	48.3922	78.3555	59.484	32.9614	68.7688	49.1047	60.8864	34.2379	53.4894	70.8884	47.8461	47.1701	87.6048	80.5871	103.761	59.3639	65.5337	135.734	71.8084	44.108	49.9908	113.361	113.05	29.4705	47.5945	76.3106	52.5551	35.9571	48.2702	40.1951
VIT_00s0463g00020	14.1377	102.122	255.536	19.9163	11.7018	89.9653	180.849	29.4342	9.28951	73.1627	225.845	15.5009	204.285	252.78	20.52	13.0184	67.7087	63.406	26.4196	9.56136	95.9206	163.734	18.9353	17.3196	90.9769	255.022	22.112	11.7888	75.0924	214.014	115.884	23.803	83.3343	343.836	29.0679	24.042	89.2187	265.901	18.0119	15.3931	123.091	245.223	13.2316	13.5984	127.793	159.156	20.6562	8.86273	34.4186
VIT_00s0467g00010	1.08751	0.869124	1.10622	3.01763	1.67169	2.67555	0.235787	4.52834	5.25059	1.00617	2.49553	4.42883	1.50486	1.37755	5.23915	2.34757	3.13466	1.54023	2.46583	0.780519	0.30548	0	2.10392	1.5282	1.52263	0.318777	2.85316	3.16714	4.20402	1.93971	2.72135	2.20852	4.57881	2.03453	3.27525	2.32664	5.33787	0.901361	2.97835	1.466	0.678811	0	2.40575	2.47244	1.09537	0.372731	4.59027	4.74789	1.92552
VIT_00s0467g00030	2.99066	3.47649	1.84369	9.05288	7.52261	14.7155	2.82945	19.2455	8.48172	2.58729	4.36717	3.69069	12.0389	4.13264	14.1894	1.06708	1.56733	0.256704	1.76131	5.65876	1.68014	1.83971	13.3248	10.188	11.8004	2.55022	13.5525	7.21403	1.59463	6.14241	12.9264	6.87096	4.57881	1.01727	13.9198	0.775547	8.0068	0	1.70191	4.25141	4.29914	2.24975	7.21725	10.5079	9.49318	3.72731	22.1863	9.65404	10.109
VIT_00s0467g00040	2.99066	2.39009	0.368738	1.81058	6.26884	8.02664	2.35787	0	3.23113	1.8686	2.49553	1.47628	1.50486	0	2.61958	0	0	0	0.176131	1.9513	2.2911	0	4.90914	5.60339	3.42591	2.23144	4.99303	1.58357	0.289932	1.29314	1.1339	3.43548	0	0	1.22822	1.16332	2.28766	0	0	3.37181	1.35762	0.562437	1.80431	3.09055	4.74659	2.60912	7.65044	2.37395	3.12896
VIT_00s0469g00010	1.08751	2.60737	10.3247	2.11234	4.17923	6.01998	9.66729	4.52834	1.61557	1.58112	3.74329	2.21442	12.7914	33.7499	2.83788	2.77441	1.8808	3.85057	3.17035	0.975649	3.81849	19.0103	0.701306	4.07519	4.56788	10.8384	3.56645	1.05571	2.60939	12.2848	1.81423	5.644	4.57881	17.2935	8.59754	2.32664	10.6757	10.8163	3.262	1.3194	9.27709	23.6224	0	4.94488	6.93732	19.7548	8.41549	0.949578	2.88827
VIT_00s0469g00020	14.6814	22.5972	0.737477	7.84583	7.94053	15.3844	4.71575	4.52834	4.8467	9.0555	5.61493	26.573	10.9103	3.44387	49.1171	12.5915	16.6137	1.79693	2.2897	13.2688	14.5103	17.7839	4.20784	4.58459	19.4135	9.56331	9.98605	8.09379	15.6563	3.87941	6.12304	32.3917	12.8207	5.08634	17.6045	12.7965	7.62553	1.80272	3.262	13.6338	13.5762	6.74925	5.41294	16.689	27.3842	8.20009	12.2407	6.64705	10.3496
VIT_00s0469g00040	2.4469	6.30115	0.737477	0	2.08961	5.3511	2.12209	1.13209	0	0.431214	0	1.47628	3.76216	4.13264	0.873192	0.426832	0.940399	0	0.352261	0.780519	5.80411	9.81179	0.701306	2.54699	5.51952	2.55022	0	0	0.144966	0.646569	0	9.07948	4.57881	2.03453	1.63763	0	0.381276	0.300454	0	2.34561	15.3864	2.24975	1.20288	3.70866	12.7793	1.86366	0.765044	0.158263	0.481379
VIT_00s0469g00050	21.4784	22.5972	19.1744	8.1476	23.4037	45.8188	24.0503	14.7171	2.42335	3.88093	13.1015	15.5009	19.5632	7.57651	8.07703	10.8842	6.89626	5.6475	3.69874	24.1961	19.5507	14.7177	11.2209	38.7143	55.3855	15.9389	11.4126	6.51022	5.50871	13.9012	4.98914	33.1278	27.4729	11.1899	6.5505	6.97992	6.4817	6.60998	2.41105	27.4143	34.8456	8.43656	15.6374	50.0669	87.9945	21.6184	17.596	1.89916	5.29517
VIT_00s0471g00010	21.4784	13.0369	11.0622	10.8635	19.2244	13.3777	8.25256	6.79251	32.7152	18.8297	8.73434	24.3586	15.0486	2.06632	17.4638	20.9148	15.3598	15.1456	13.5621	21.6594	12.0664	6.7456	18.9353	17.829	9.89707	5.10043	6.4196	27.2726	20.1503	10.9917	22.9047	10.5518	17.3995	11.1899	7.77872	15.1232	27.8332	4.20635	15.4591	21.9901	9.50336	4.4995	23.4561	12.9803	12.7793	5.21824	10.7106	31.3361	36.5848
VIT_00s0471g00030	14.1377	13.2541	5.89981	11.1652	10.4481	10.3677	11.7894	11.3209	10.0973	13.3676	12.4776	12.5484	9.02919	8.26528	12.443	7.89639	12.5387	8.72795	9.15879	10.537	11.4555	14.1044	10.5196	7.13158	12.752	22.6332	12.8392	12.1407	9.27783	12.2848	8.84438	16.6866	3.66305	6.1036	7.77872	5.42883	5.33787	10.8163	11.9134	11.1416	8.37201	4.4995	12.0288	13.5984	14.6049	11.5547	13.7708	15.1933	9.38689
VIT_00s0471g00040	16.0408	19.9898	16.5932	13.5793	10.4481	11.0366	15.0904	7.9246	7.27005	19.8359	9.35822	9.5958	5.64324	14.4642	7.42214	11.7379	14.106	21.8199	13.0337	12.4883	24.2856	19.0103	11.2209	14.2632	10.8487	18.8078	7.84618	7.21403	12.757	7.11226	7.71049	10.5518	7.3261	21.3626	6.95991	16.6743	4.95659	28.5431	10.3533	14.0736	22.8533	23.0599	8.42013	10.5079	11.6839	19.382	13.0058	7.91315	6.25793
VIT_00s0471g00050	1.35939	4.99746	1.84369	1.81058	0.417923	4.01332	2.59366	7.9246	1.21167	3.16224	14.3493	0.738139	0.752432	6.19896	5.02086	0.853663	2.8212	3.85057	1.05678	1.75617	2.13836	11.0383	2.10392	0	1.71295	2.55022	6.4196	2.28738	4.05905	16.1642	9.97828	2.69931	2.74729	1.01727	8.18813	1.55109	3.81276	7.51134	1.70191	1.0262	5.43049	17.998	2.40575	1.23622	2.55586	9.31829	0.765044	1.58263	2.40689
VIT_00s0475g00010	18.2158	9.77764	5.16234	27.1587	20.8961	12.3744	4.47996	13.585	20.5985	12.074	18.7164	29.5256	8.27676	0	41.2583	16.0062	20.6888	4.10727	8.45427	20.6838	15.7322	1.83971	23.1431	9.67858	11.2294	4.1441	12.1259	17.0673	14.0617	17.1341	22.9047	26.0115	13.7364	4.06907	44.2159	13.5721	7.24425	2.10317	14.8918	24.3357	11.9923	0.562437	21.6518	16.689	12.049	7.45463	11.4757	15.9846	14.6821
VIT_00s0475g00020	20.9346	14.5578	17.3307	45.2644	17.9707	12.04	56.1174	52.0759	12.9245	17.9673	43.0478	16.9772	3.76216	4.13264	31.2166	11.5245	9.71746	52.8811	29.9422	18.3422	10.3863	13.4912	45.5849	11.7162	15.7972	28.6899	29.2449	17.2433	15.2214	38.7941	63.0446	7.60714	14.6522	6.1036	19.6515	8.14324	3.05021	15.924	22.9758	15.5397	4.29914	5.62437	34.282	14.2165	13.5095	45.4732	16.0659	9.33752	22.6248
VIT_00s0475g00030	25.5566	31.2885	36.8738	22.3304	27.5829	29.431	28.7661	20.3775	14.944	27.1665	38.6806	21.406	16.5535	21.352	25.1043	31.1587	28.212	24.6436	23.6015	25.1717	24.1329	23.9162	13.3248	26.4887	28.7396	24.2271	24.9651	18.475	25.3691	34.2682	19.503	19.8767	19.231	20.3453	18.8327	34.8996	19.4451	26.1395	22.1249	27.5609	31.6779	29.8092	17.4417	24.1063	23.0027	33.5458	20.6562	11.8697	16.8483
VIT_00s0475g00040	74.7665	109.075	120.946	69.1037	73.1365	93.9786	66.2563	67.9251	87.2406	98.6043	94.83	89.3148	119.637	137.755	69.2005	71.7077	78.0531	58.2719	67.9864	73.3688	103.405	92.5987	70.8319	76.9192	82.0315	65.3493	62.0562	85.1608	83.9354	99.8949	70.7551	106.5	81.5028	171.918	67.9615	74.8403	108.664	117.778	72.4732	77.9915	129.2	188.979	65.5567	83.4449	85.4386	92.4374	53.5531	65.5209	84.2413
VIT_00s0475g00050	10.3314	16.5133	7.74351	14.4846	18.8065	16.7222	16.9767	21.5096	21.4063	20.4108	15.597	22.8823	8.65297	6.88774	11.5698	18.3538	15.0464	17.1992	13.5621	15.6104	13.7466	7.97208	11.2209	15.282	14.2746	7.33187	17.1189	22.6978	12.902	17.1341	13.6067	14.7235	10.0734	6.1036	14.3292	18.2254	11.4383	9.31406	13.899	16.7125	12.4449	6.18681	13.2316	19.7795	13.8746	10.0637	18.3611	20.0994	24.3096
VIT_00s0477g00030	36.9754	47.3672	224.562	19.3128	21.732	23.7455	113.178	39.623	15.7518	41.3966	88.5911	18.4535	4.13838	115.025	18.5553	39.4819	47.3334	22.8467	11.4485	27.9036	96.5315	91.9855	9.11698	28.0169	31.7848	138.349	27.105	26.9207	24.3543	80.4979	27.667	19.3859	12.8207	198.367	25.3832	42.2673	28.2144	238.26	12.1971	32.5453	50.6846	133.86	13.2316	8.65354	35.782	95.0465	21.4212	11.8697	7.94275
VIT_00s0477g00040	30.9941	38.676	23.2305	13.8811	15.8811	12.04	17.6841	26.038	18.579	21.1295	14.9732	22.1442	17.6822	22.0408	21.1749	21.7684	9.09052	12.3218	20.4311	30.2451	21.2308	25.1427	11.2209	28.0169	17.8909	26.4585	9.98605	19.0028	24.6442	12.6081	18.8227	16.6866	17.3995	39.6734	13.9198	21.3275	16.7762	27.6417	18.4374	21.6969	32.8092	30.934	13.8331	9.27165	30.6703	15.6547	17.596	15.035	15.1634
VIT_00s0477g00070	11.9626	9.34308	10.3247	15.0881	14.2094	14.0466	8.72414	29.4342	10.9051	8.91176	10.606	25.0967	10.1578	4.13264	15.7175	26.0367	20.3753	9.49806	17.6131	10.9273	7.78973	3.67942	16.13	14.7726	15.4166	5.41921	17.8322	22.17	15.2214	12.2848	17.462	17.9136	8.24186	8.13814	16.7857	24.4297	18.3013	8.11225	18.5792	12.0212	8.82455	5.06193	24.0575	12.3622	15.7003	5.21824	17.596	17.7255	18.5331
VIT_00s0479g00010	30.4504	55.4066	68.2166	22.3304	43.046	43.8121	43.1491	24.9059	43.6203	47.8648	48.6627	42.812	54.1751	107.449	22.703	37.988	37.3025	36.7087	22.3686	33.7574	59.4158	76.0414	25.9483	46.8647	40.7302	69.8122	24.2518	41.7006	38.8509	40.7339	29.0277	54.2315	43.0408	72.226	28.249	50.0228	69.011	68.5034	29.0744	35.7705	67.6549	132.173	10.8259	45.1221	48.9264	65.6007	26.7766	39.5658	31.0489
VIT_00s0479g00020	0.271878	0.434562	0.368738	4.22468	2.50754	0.334444	5.89469	0	0.807783	1.29364	0.623881	0.738139	0	0.688774	4.58426	1.49391	1.56733	5.9042	5.63618	0.780519	0.15274	1.22647	2.80523	1.0188	0.190328	1.27511	7.84618	1.40762	0.579864	3.55613	10.6586	0.490783	0.915762	1.01727	2.86585	1.55109	0	5.70862	6.24035	0.293201	0	0.562437	2.40575	0	0.365122	2.60912	7.65044	2.53221	2.1662
VIT_00s0480g00030	5.16569	6.73571	57.8919	2.71587	8.77638	17.7255	14.383	3.39626	10.0973	8.04933	8.73434	11.0721	36.1168	451.147	2.61958	4.26832	4.07506	24.1302	125.581	6.43928	70.413	129.393	9.81829	22.9229	7.99379	7.33187	9.98605	4.57475	9.4228	7.43555	6.34981	1.96313	42.1251	169.884	14.3292	18.6131	77.7804	100.652	60.9853	5.27762	18.1016	350.961	7.21725	11.126	4.01635	17.5184	8.41549	4.11484	7.70206
VIT_00s0480g00040	4.07817	3.25921	14.7495	2.71587	5.433	7.6922	6.83784	2.26417	5.65448	4.31214	4.99105	4.42883	16.5535	179.081	0.218298	2.98782	1.8808	8.21454	62.8786	4.48798	29.6315	49.0589	13.3248	11.7162	4.75821	1.59389	2.85316	3.34309	5.50871	4.84927	4.08202	1.22696	15.568	43.7425	6.5505	9.30656	53.3787	39.6599	35.7402	4.10481	8.37201	172.106	4.8115	4.32677	2.55586	7.0819	2.29513	2.53221	3.36965
VIT_00s0480g00060	10.3314	2.60737	2.21243	13.5793	2.92546	2.3411	0.94315	4.52834	3.63502	2.58729	0	0.738139	12.4151	0	31.2166	8.96347	3.7616	7.70113	7.92588	7.61006	1.5274	0	25.247	2.54699	2.85492	0.637554	10.6993	3.87094	5.21878	0	3.62847	1.22696	4.57881	3.0518	10.6446	5.8166	2.28766	1.20181	5.81487	7.03682	2.03643	1.12487	22.8546	4.32677	1.46049	0.372731	23.7164	3.79831	2.88827
VIT_00s0480g00070	9.24386	4.12834	3.68738	23.8393	1.67169	3.34444	5.6589	6.79251	5.65448	4.02467	6.23881	1.47628	3.00973	14.4642	37.5473	5.97564	8.77706	113.463	82.6052	9.56136	4.27671	3.67942	44.1823	0.509399	4.18722	1.59389	17.8322	7.91784	12.1772	5.17255	45.8094	0.245391	5.49457	10.1727	18.8327	4.26551	4.19404	45.9694	44.6753	10.1154	0.905082	6.74925	27.6661	4.32677	4.74659	7.82736	34.427	9.65404	19.4958
VIT_00s0480g00100	4.07817	1.30369	1.10622	11.1652	0	1.00333	0.94315	4.52834	0.403892	1.58112	1.24776	0.738139	1.88108	3.44387	17.2456	1.92074	4.38853	19.5095	8.6304	7.61006	1.22192	0.613237	14.0261	0	1.3323	0	6.4196	1.05571	5.21878	1.93971	7.93727	0.490783	1.83152	1.01727	7.77872	0.387773	0.381276	3.00454	2.12739	5.42422	0	2.24975	16.2388	3.09055	2.19073	2.60912	14.5358	1.42437	1.92552
VIT_00s0483g00010	17.944	9.34308	11.0622	19.9163	18.8065	20.7355	9.66729	21.5096	18.9829	9.34298	9.35822	14.7628	8.65297	2.75509	22.9213	18.3538	15.3598	12.0651	15.6756	16.7812	7.33151	2.45295	21.7405	15.7914	16.1779	8.60698	16.4057	24.4573	16.2362	15.1944	20.6369	21.1037	15.568	6.1036	26.202	18.6131	10.6757	6.00907	18.2956	14.2202	5.88303	3.93706	22.8546	21.0157	12.4142	11.9274	26.7766	20.4159	23.3469
VIT_00s0483g00020	20.3909	19.5553	12.1684	14.1829	18.8065	12.3744	8.25256	13.585	16.1557	20.4108	10.606	14.7628	20.6919	6.19896	12.2247	22.1952	22.2561	9.24136	6.3407	18.1471	18.787	11.6515	10.5196	24.9605	19.0328	10.8384	11.4126	19.0028	20.2953	9.37525	8.61761	23.3122	21.0625	11.1899	9.82576	14.3476	25.5455	8.11225	8.6514	15.5397	20.5906	8.43656	6.01438	13.5984	14.2398	10.0637	10.7106	15.668	21.9027
VIT_00s0484g00020	5.16569	14.5578	8.11224	0.905288	2.50754	16.7222	2.59366	2.26417	2.82724	11.3553	3.11941	4.42883	3.76216	0	5.67575	1.70733	2.19426	0.256704	3.17035	2.73182	9.77535	11.6515	1.40261	7.13158	9.70674	16.2576	2.13987	3.69499	2.02953	5.49584	3.40169	4.17166	7.3261	2.03453	4.50347	3.48996	8.38808	2.70408	4.68026	3.95821	13.5762	11.2487	3.00719	7.41732	18.2561	8.57282	1.53009	2.37395	2.40689
VIT_00s0484g00030	21.2065	24.9873	34.6614	22.0287	23.8216	20.4011	21.4567	14.7171	9.6934	13.0802	9.35822	21.406	13.92	10.3316	19.2102	12.5915	13.4791	15.9157	12.8575	24.9766	23.8274	17.1706	11.2209	27.5075	23.0297	21.3581	12.8392	15.4838	13.4818	14.2245	12.6996	19.8767	11.9049	28.4835	20.0609	16.6743	14.4885	27.0408	16.4518	19.7911	25.5686	26.4345	16.8403	25.3425	26.6539	24.2275	26.7766	10.2871	10.109
VIT_00s0487g00010	3.26254	30.8539	84.0724	3.01763	7.94053	50.1665	66.7279	3.39626	4.8467	10.6366	74.8658	5.90511	194.88	46.8366	7.20384	7.68297	17.5541	25.157	5.28392	3.31721	10.539	15.3309	2.80523	8.65978	56.3372	85.4323	2.85316	4.3988	59.0012	75.6486	16.1013	11.5334	72.3452	180.056	6.1411	8.91879	37.7464	45.068	3.68748	4.39801	30.094	35.996	3.00719	11.7441	83.613	20.5002	5.35531	4.2731	11.0717
VIT_00s0487g00030	9.24386	45.629	154.501	6.94055	64.778	111.37	49.0438	53.208	2.01946	1.8686	27.4508	62.7418	188.484	44.0815	40.1669	17.9269	23.1965	42.3562	8.6304	9.1711	27.6459	42.9266	4.90914	97.2952	72.3247	48.7729	77.0353	1.58357	66.6844	40.4106	5.89626	58.6486	110.807	60.0188	63.458	18.2254	10.2945	62.4943	9.36053	13.194	40.0499	53.4315	3.60863	58.1024	75.9454	45.4732	76.5044	2.37395	3.85103
VIT_00s0487g00050	2.99066	6.08387	31.3428	1.81058	12.5377	156.52	109.405	15.8492	1.21167	7.47438	34.3135	19.1916	92.9254	70.9437	10.0417	2.56099	5.64239	18.226	4.93166	1.56104	7.17877	13.4912	6.31176	18.8478	75.37	108.065	13.5525	2.28738	12.1772	28.7723	11.339	9.07948	80.5871	97.6576	10.6446	1.16332	3.81276	9.01361	3.262	0.879603	2.2627	15.1858	1.80431	22.252	71.564	81.2555	21.4212	3.007	6.97999
VIT_00s0494g00010	26.3722	20.2071	10.6934	42.2468	21.3141	13.0433	12.7325	21.5096	39.1775	27.7415	8.73434	26.573	36.1168	0	10.4783	23.0489	14.7329	27.2107	28.0048	31.0256	13.1356	0.613237	46.9875	19.3572	16.5586	1.91266	23.5386	32.0233	18.7006	4.2027	23.3582	36.5633	27.4729	12.2072	11.8728	15.1232	22.114	3.00454	29.6417	33.4249	18.5542	0	50.5208	20.3976	13.5095	0	11.4757	32.6022	46.9344
VIT_00s0494g00020	4.62193	6.51843	9.95594	5.43173	7.52261	12.7089	27.5871	16.9813	10.0973	7.61812	30.5702	8.11953	12.0389	56.4794	21.3932	4.69515	7.20973	8.47125	8.27814	4.29285	5.80411	34.3413	7.01306	11.2068	13.7036	50.3668	22.112	10.0293	6.66844	31.0353	16.7817	13.7419	7.3261	36.6216	25.7926	3.87773	17.5387	15.0227	7.65862	4.98442	9.05082	21.9351	6.01438	5.56299	19.7166	46.2187	17.596	9.02099	8.90551
VIT_00s0499g00010	5.43757	8.47396	8.48098	10.5617	10.866	11.7055	7.30941	7.9246	13.7323	10.9241	8.11046	11.8102	15.8011	9.64283	10.26	12.1647	11.2848	6.16091	10.0394	10.7321	10.0808	8.58531	11.9222	16.8102	9.32608	5.41921	4.27974	14.9559	10.7275	11.9615	10.2051	16.4412	8.24186	7.12087	12.2822	9.30656	16.7762	10.8163	9.78601	10.8484	10.1822	5.62437	15.6374	9.27165	10.5885	10.0637	11.4757	14.2437	10.831
VIT_00s0499g00020	21.7503	14.1233	1.10622	346.424	39.2847	10.7022	9.19571	13.585	16.1557	14.9488	0	17.7153	0.752432	0.688774	16.1541	4.90856	10.9713	141.701	253.628	24.001	6.56781	0	317.692	15.7914	13.5133	0.637554	27.105	11.6128	20.7302	1.29314	56.2412	1.47235	18.3152	1.01727	18.4233	7.3677	1.14383	0.901361	236.566	24.4823	0.678811	0	340.414	11.126	9.8583	2.23639	62.7336	50.4859	102.052
VIT_00s0499g00030	29.3629	22.8145	28.7616	50.0926	30.5084	32.441	34.6608	54.3401	48.467	32.6285	33.6896	38.3832	35.7405	35.8162	94.0865	29.4514	30.4062	44.4099	39.9816	30.6354	28.8678	28.8221	53.2993	19.8666	29.8815	36.3406	78.4618	37.6537	31.3127	39.4407	59.6429	38.0357	33.8832	27.4662	77.3778	40.7162	27.0706	24.6372	45.668	28.4405	22.4008	27.5594	46.9121	46.3583	15.7003	36.5277	60.4385	43.3641	38.2696
VIT_00s0499g00040	2.71878	2.82465	2.94991	17.804	2.92546	1.33777	3.53681	3.39626	3.63502	4.31214	3.74329	0	2.63351	0.688774	2.83788	1.70733	1.56733	12.3218	13.0337	2.73182	2.74932	5.51913	18.234	1.0188	1.52263	2.23144	5.70632	2.28738	3.04429	1.29314	3.62847	1.47235	0.915762	6.1036	1.63763	0.775547	1.52511	3.00454	17.7283	3.37181	1.81016	3.93706	25.8618	1.23622	0.730245	0.745463	6.8854	3.64005	5.29517
VIT_00s0505g00030	18.2158	6.95299	9.95594	5.73349	11.7018	3.67888	8.72414	3.39626	10.9051	6.89943	9.9821	10.3339	1.50486	22.0408	5.89405	8.53663	4.07506	12.5785	4.75553	13.8542	6.72055	12.878	3.50653	8.15038	7.4228	19.1266	3.56645	14.604	7.6832	7.43555	3.85524	3.19009	6.41033	14.2417	4.09406	13.5721	7.24425	13.22	5.67305	21.1105	5.43049	11.2487	4.8115	4.32677	7.66757	15.282	3.06018	9.81231	5.53586
VIT_00s0507g00010	0.815635	0.651843	0.737477	1.81058	1.67169	0	0.235787	2.26417	2.01946	0.431214	0.623881	5.16697	2.63351	0.688774	1.30979	0.853663	0.940399	0.513409	0.704522	1.17078	0.458219	0	0	2.54699	1.52263	0.318777	0.713289	1.40762	0.579864	2.26299	0.453558	3.43548	0.915762	0	1.22822	1.93887	2.66893	0.300454	1.13461	0.733002	1.13135	0	0.601438	1.85433	1.09537	0.372731	0.765044	1.2661	0.962758
VIT_00s0507g00020	6.52508	5.86658	4.7936	3.92292	5.01507	6.68887	2.82945	5.66043	10.9051	3.88093	4.36717	5.16697	9.78162	2.75509	4.80256	6.18906	8.46359	2.82375	4.22713	7.02467	4.42945	4.29266	7.71437	8.65978	5.90018	4.1441	1.42658	8.62165	6.37851	3.87941	4.3088	11.288	5.49457	9.1554	4.91288	6.59215	7.62553	1.20181	4.39661	8.06303	7.69319	1.12487	9.623	4.94488	6.5722	4.84551	5.35531	7.43836	5.29517
VIT_00s0508g00020	30.7222	37.8069	23.2305	15.6917	44.7177	35.7855	26.1724	16.9813	51.2942	38.0906	23.0836	53.8841	59.4422	40.6376	6.11235	59.1162	44.1987	12.3218	13.7382	31.0256	38.0322	38.0207	11.2209	57.5621	45.4885	28.0524	7.84618	47.683	45.0845	27.8025	9.52472	52.2684	42.1251	39.6734	19.6515	77.5547	70.5361	42.9649	13.1898	34.5977	56.1151	39.933	12.6302	48.2126	53.3079	11.5547	6.12036	37.9831	25.0317
VIT_00s0508g00030	44.0443	62.7942	113.203	38.0221	51.8224	52.8421	58.7111	63.3968	46.8514	49.4459	62.3881	55.3604	51.9178	119.158	40.8217	38.6283	39.4968	46.7202	56.8902	39.4162	74.0788	85.8531	32.2601	69.7876	47.3917	76.5065	34.2379	51.0261	40.0106	62.0706	52.1592	47.1152	63.1876	99.6922	45.4441	45.7573	70.9174	103.356	59.9925	46.9122	75.8006	120.362	31.8762	49.4488	51.1171	67.8371	72.6792	47.4789	45.0089
VIT_00s0508g00040	8.15635	2.60737	1.10622	32.2886	11.7018	6.68887	0.235787	4.52834	2.42335	5.89326	1.87164	2.95256	0.376216	0	1.74638	6.18906	3.44813	7.70113	24.6583	8.58571	4.73493	0.613237	49.0914	6.11278	7.61313	1.27511	8.55947	7.38998	4.49395	0.646569	3.40169	6.62557	7.3261	0	4.09406	7.3677	2.28766	0.300454	28.0816	9.38243	2.94152	0.562437	38.492	4.32677	5.47683	0.372731	3.82522	5.38094	6.49861
VIT_00s0510g00010	34.8004	24.5527	60.8418	62.4649	41.7923	16.0533	66.0205	49.8118	34.7347	20.6983	36.1851	25.0967	10.5341	30.9948	47.589	33.9331	25.7042	71.3638	51.0779	40.3919	26.5767	41.0869	72.2346	21.9041	22.8394	67.5807	58.4897	25.513	23.3395	39.4407	47.1701	19.3859	12.8207	56.967	44.2159	28.3075	10.6757	44.7676	57.2978	32.9851	22.8533	29.8092	66.7596	22.252	17.891	42.4914	46.6677	35.9257	21.4214
VIT_00s0510g00020	11.147	6.95299	15.8558	16.2952	9.61222	6.68887	16.9767	20.3775	11.309	8.33681	11.2299	11.8102	8.27676	6.19896	15.7175	11.5245	10.0309	10.5249	14.4427	9.95162	9.62261	7.35884	18.234	10.188	10.2777	18.8078	24.2518	11.085	9.27783	10.6684	13.38	10.7972	14.6522	6.1036	15.9669	11.6332	9.91318	14.1213	19.9975	10.4086	5.65676	9.56143	13.8331	9.88976	4.01635	14.9093	16.0659	9.65404	8.42413
VIT_00s0510g00040	13.5939	13.6887	18.8057	26.5551	13.7915	9.69886	16.5051	20.3775	20.5985	13.9426	24.9553	20.6679	24.8303	18.5969	17.0273	11.7379	10.6579	15.4023	15.4995	10.1467	19.5507	15.3309	33.6627	20.8853	15.9876	20.7205	22.8253	11.7888	9.71273	21.6601	15.8745	19.1405	10.9891	19.3281	19.2421	12.021	17.1574	21.3322	15.3172	14.9533	13.8025	21.3726	26.4633	17.3071	15.3351	19.7548	18.3611	18.675	18.5331
VIT_00s0510g00050	10.6033	25.4219	85.1786	13.2776	22.1499	45.8188	31.3597	12.4529	19.7907	34.4971	97.9494	30.2637	36.493	418.774	13.5345	21.3416	38.2429	45.6934	41.9191	9.95162	55.5973	132.459	9.81829	12.735	28.1686	51.6419	17.1189	23.2257	35.5167	90.5197	14.2871	21.3491	33.8832	101.727	31.5243	29.083	52.2349	114.473	26.096	13.3406	15.1601	236.786	7.81869	22.8701	27.0191	54.4188	12.2407	18.8333	20.6993
VIT_00s0513g00020	0	0	0	0	4.17923	3.34444	1.65051	5.66043	3.23113	3.88093	1.24776	2.95256	3.00973	2.06632	1.52809	0	0	0	0	0	0	0	0	2.03759	2.09361	2.23144	1.42658	3.34309	0	1.61642	2.26779	2.20852	0.915762	7.12087	0.818813	0	0	0	0.141826	0	0	0	0	0.61811	2.19073	0.745463	3.06018	3.79831	3.12896
VIT_00s0515g00010	39.1505	33.4613	22.493	35.9098	45.9715	35.7855	31.3597	38.4909	41.1969	37.0844	36.809	42.0739	31.2259	26.8622	42.7864	37.7746	52.3489	41.3294	43.5043	36.6844	32.2281	26.3692	46.9875	30.5639	44.5368	19.4454	39.9442	45.5716	36.2415	32.975	39.9131	37.0541	32.0517	23.3971	47.4912	38.7773	29.7396	12.619	51.0574	37.0899	21.4957	34.8711	46.9121	48.2126	40.5286	45.1005	45.9027	51.752	46.9344
VIT_00s0515g00020	0.815635	0.651843	2.58117	1.50881	0.835845	3.67888	0.471575	3.39626	0.807783	0.287476	4.36717	0.738139	1.50486	3.44387	1.30979	0.640248	0.313466	0.770113	3.87487	0.390259	1.22192	1.83971	2.10392	1.0188	1.71295	0	1.42658	0.175952	1.88456	3.87941	1.1339	1.47235	2.74729	0	0.409406	1.55109	2.66893	1.20181	1.70191	0.733002	1.81016	1.68731	0.601438	1.23622	1.09537	2.60912	5.35531	0.474789	0
VIT_00s0515g00030	23.1097	29.1156	15.8558	17.5022	21.732	26.421	7.07362	9.05668	24.2335	25.0104	6.23881	25.8349	22.1968	26.8622	11.1332	20.9148	16.3002	8.98465	22.7208	21.074	24.5911	30.6618	12.6235	22.9229	17.8909	14.9825	12.1259	20.7623	18.5557	6.78898	18.3691	26.9931	32.0517	8.13814	13.9198	23.2664	17.5387	6.00907	13.899	23.0163	26.0211	7.87412	10.2244	16.0709	21.5422	12.6729	7.65044	20.2577	24.791
VIT_00s0515g00050	2.71878	3.91106	3.68738	2.71587	1.67169	2.67555	1.65051	3.39626	3.63502	6.46821	1.24776	0.738139	8.27676	2.75509	7.20384	1.70733	4.38853	1.54023	4.40326	1.36591	4.58219	2.45295	1.40261	1.0188	3.80656	3.50655	1.42658	3.16714	3.76912	0.969854	5.4427	6.38018	0.915762	5.08634	4.91288	3.87773	6.4817	4.80726	3.12018	1.90581	7.24065	2.24975	0	4.32677	4.01635	1.11819	3.06018	3.32352	4.81379
VIT_00s0516g00010	10.3314	2.82465	11.0622	6.33702	7.10469	1.67222	8.48835	12.4529	5.65448	3.0185	1.24776	5.16697	2.63351	1.37755	13.0979	3.41465	2.19426	4.36398	1.76131	8.19545	1.98562	0.613237	7.71437	4.07519	2.47427	6.37554	7.84618	5.10261	2.02953	2.90956	5.21592	2.69931	4.57881	1.01727	6.95991	6.59215	0.762553	2.10317	4.11296	8.20963	1.35762	2.24975	6.01438	1.23622	1.82561	2.60912	31.3668	6.01399	3.12896
VIT_00s0516g00020	5.70944	0.651843	0.368738	20.5199	12.9556	4.01332	0.235787	4.52834	6.05837	3.73719	0.623881	48.7172	22.573	11.0204	37.9839	1.92074	0.626933	7.44443	22.1925	5.46363	1.06918	0	32.2601	6.62218	2.6646	0.318777	3.56645	5.10261	2.75436	0.646569	6.12304	29.447	41.2093	11.1899	31.1149	2.71441	0.381276	0.901361	30.3508	4.54462	0.452541	0	30.0719	3.09055	1.82561	0.372731	6.8854	13.2941	13.7193
VIT_00s0516g00030	91.0792	118.853	32.449	30.7798	122.869	139.463	28.7661	52.0759	41.1969	49.0147	19.9642	55.3604	58.6897	35.1275	20.0834	49.7259	67.3953	30.5478	44.561	99.1259	119.595	36.181	38.5719	125.312	128.091	23.5895	59.203	39.9411	56.3918	21.9834	19.7298	47.8513	43.0408	26.4489	23.7456	48.0839	41.9404	19.8299	38.5767	96.7563	108.61	25.8721	35.4848	141.547	127.063	30.564	48.1978	48.4285	50.0634
VIT_00s0524g00030	31.5379	89.5197	193.588	20.5199	32.1801	91.972	156.563	30.5663	21.4063	80.0621	205.257	43.5502	70.3524	150.153	39.0754	40.9758	105.325	70.5937	18.3176	25.9523	125.094	85.8531	28.7536	28.0169	73.657	133.568	37.091	30.2637	67.1193	203.346	73.4764	31.6555	75.0925	231.937	43.8065	27.5319	55.6663	227.143	22.2667	28.8803	107.931	398.768	18.6446	29.0512	81.0572	122.256	28.3066	21.2072	47.6565
VIT_00s0525g00010	7.61259	14.3405	12.1684	7.54407	23.8216	15.7188	18.863	12.4529	29.4841	27.3102	15.597	15.5009	25.2065	10.3316	8.95022	6.61589	7.52319	8.47125	4.051	11.3175	14.663	9.81179	11.2209	20.3759	18.4618	17.5327	8.55947	20.5864	9.71273	15.8409	7.71049	23.5576	15.568	9.1554	10.2352	7.3677	35.84	14.7222	6.09853	15.6863	18.3279	8.43656	9.623	21.6339	23.0027	11.1819	9.18053	26.1134	23.5876
VIT_00s0525g00020	6.2532	2.60737	1.10622	14.4846	6.68676	3.00999	6.36626	6.79251	5.25059	3.16224	0	7.38139	4.51459	1.37755	8.95022	2.34757	2.19426	7.70113	3.17035	8.78084	2.44384	0	16.8314	3.56579	2.6646	0.956331	9.27276	5.80642	2.89932	1.61642	10.2051	2.9447	5.49457	1.01727	9.41635	1.55109	0	0.300454	5.53122	6.89022	1.81016	0	17.4417	1.85433	2.55586	2.98185	3.06018	12.9776	7.22068
VIT_00s0525g00030	4.35005	4.5629	1.84369	5.73349	0.835845	4.34777	0.471575	4.52834	4.8467	1.72486	4.99105	5.16697	4.51459	2.06632	4.36596	4.90856	5.64239	1.02682	2.99422	4.87824	3.51301	3.06618	4.90914	2.54699	4.75821	1.59389	4.27974	3.51904	3.62415	1.29314	2.49457	5.8894	5.49457	1.01727	4.09406	3.87773	2.66893	1.20181	2.83652	4.39801	2.94152	2.24975	4.21006	3.70866	3.65122	1.11819	3.06018	3.16526	4.33241
VIT_00s0525g00040	3.8063	3.47649	4.7936	7.24231	3.7613	3.34444	2.82945	4.52834	3.63502	3.30598	6.23881	3.69069	3.38595	4.13264	6.98554	8.1098	5.64239	4.62068	7.74975	2.73182	5.04041	1.22647	4.90914	5.09399	3.80656	2.86899	4.27974	3.87094	5.65368	4.84927	7.48371	7.11635	4.57881	5.08634	6.1411	5.04105	5.71914	4.20635	7.37496	4.98442	3.8466	1.68731	3.60863	6.79921	3.65122	2.23639	5.35531	3.32352	6.25793
VIT_00s0525g00050	0.543757	0.869124	3.31865	0.603526	0.835845	2.67555	2.35787	2.26417	0.403892	1.29364	0.623881	0.738139	0.752432	2.75509	2.18298	1.06708	1.56733	0.770113	0.704522	0.390259	0.763699	0.613237	1.40261	0.509399	4.18722	9.24454	4.27974	0.175952	0.144966	2.26299	2.72135	0.981566	0	2.03453	0.409406	1.55109	0.381276	1.50227	0.992783	0.879603	0.22627	2.81219	1.80431	0	2.92098	2.98185	2.29513	0.633052	0.722068
VIT_00s0527g00010	7.61259	7.38755	5.53108	4.52644	5.85092	15.3844	1.65051	2.26417	10.9051	3.44971	6.23881	8.85767	34.6119	0.688774	6.76724	18.5672	16.9272	0.256704	3.87487	8.78084	7.78973	4.29266	4.20784	15.282	10.6584	3.18777	0.713289	9.50141	13.4818	5.81912	1.1339	9.07948	21.9783	2.03453	6.1411	29.083	32.0272	4.80726	3.12018	10.1154	11.3135	7.87412	1.20288	8.65354	13.1444	2.60912	3.82522	8.5462	10.109
VIT_00s0527g00020	29.6347	77.7866	77.0663	18.4075	23.4037	53.1765	68.1426	23.7738	40.793	85.6679	76.7374	35.4307	42.1362	110.893	23.3579	30.0916	52.3489	46.2068	29.0615	29.4646	58.8048	66.2296	21.0392	26.4887	41.6819	55.1484	17.8322	27.0966	46.0992	49.4625	26.7599	42.9435	46.7039	48.8288	32.7525	36.0629	35.84	70.3061	32.7619	31.9589	74.6692	74.2417	19.246	30.2874	51.4822	60.0098	24.4814	25.9551	41.6393
VIT_00s0527g00030	4.89381	0.217281	0	7.54407	1.67169	0	1.65051	0	1.61557	1.00617	0.623881	1.47628	0	0	3.05617	3.62807	0.940399	8.47125	21.3118	4.48798	0.610959	0	10.5196	3.05639	0.570985	0	3.56645	1.05571	1.01476	0.646569	0.680337	0	0	0	1.22822	2.32664	0.381276	0	15.7427	3.81161	0	0	9.02157	0	0.365122	0.745463	1.53009	2.21568	5.29517
VIT_00s0531g00010	75.3103	110.161	182.157	91.1324	89.8534	89.6309	123.788	93.9631	84.4133	97.1669	117.914	91.5292	189.989	117.092	92.5584	75.5492	82.1282	91.6435	68.6909	94.2477	116.235	104.25	86.2607	103.408	87.3607	108.065	85.5947	86.0405	85.53	134.163	106.813	124.659	95.2392	202.436	88.0224	74.8403	162.424	265	61.9781	95.4369	171.06	133.298	85.4042	110.024	112.458	104.738	70.3841	76.7576	83.0379
VIT_00s0531g00030	23.1097	37.8069	28.3929	13.8811	24.2395	29.0966	18.863	23.7738	19.3868	32.4848	29.9463	21.406	28.9686	37.8826	13.5345	17.9269	23.8234	19.2528	16.204	23.0253	43.3781	28.8221	17.5327	18.8478	24.1717	17.8515	18.5455	20.5864	23.9194	29.4189	19.0494	22.0852	15.568	29.5007	15.5574	17.062	30.8834	25.2381	14.8918	24.1891	50.9108	41.6204	11.4273	22.8701	27.0191	24.6003	20.6562	17.4089	22.3841
VIT_00s0531g00040	1.63127	1.0864	9.21846	6.94055	4.17923	4.34777	4.24417	6.79251	0.807783	3.88093	1.87164	1.47628	1.50486	2.75509	4.36596	1.70733	0.940399	2.82375	3.69874	1.36591	4.27671	1.83971	11.2209	6.11278	6.28083	2.86899	4.99303	0.87976	1.44966	1.93971	4.08202	1.71774	2.74729	1.01727	5.73169	2.32664	1.90638	0.901361	2.97835	3.51841	1.58389	3.93706	7.81869	3.70866	3.65122	3.72731	6.8854	2.21568	1.20345
VIT_00s0531g00050	125.608	193.163	168.513	42.8503	110.332	184.278	71.2078	62.2647	103.396	103.779	72.9941	132.127	252.817	160.484	62.8699	107.775	94.3534	47.747	65.8728	146.542	177.942	168.027	48.3901	160.461	120.097	157.476	65.6226	109.794	125.831	74.3555	63.9517	178.89	163.921	208.54	80.2437	148.517	226.097	165.85	59.4252	136.338	338.727	197.978	48.7165	122.386	198.627	132.32	100.986	119.647	108.31
VIT_00s0532g00020	6.79696	5.6493	2.21243	47.6785	11.2839	5.68554	3.06524	2.26417	6.05837	3.88093	1.87164	3.69069	2.63351	0	0.436596	2.13416	1.25387	17.7126	37.8681	7.2198	4.42945	2.45295	64.5202	6.62218	5.32919	2.86899	14.2658	3.51904	4.92885	0	9.52472	2.20852	7.3261	1.01727	4.50347	0.775547	3.81276	0	49.0719	7.62323	2.94152	1.12487	71.5711	7.41732	2.92098	4.10005	12.2407	7.12184	19.7365
VIT_00s0532g00030	137.842	167.306	81.8599	15.9934	95.7043	91.6375	58.2395	62.2647	173.673	191.747	53.0299	160.914	182.841	111.581	59.1588	114.177	98.115	35.6819	36.459	137.957	156.253	162.508	28.0523	164.026	82.0315	162.895	36.3778	191.964	85.675	39.1174	59.4161	167.602	106.228	108.848	43.3971	126.026	186.063	187.483	46.519	154.957	185.089	185.604	14.4345	59.3386	143.128	73.8008	61.9686	128.984	122.992
VIT_00s0532g00050	58.7257	45.8463	81.4912	67.2931	44.2998	31.1032	91.4855	58.8684	65.0265	64.3947	58.6448	55.3604	8.27676	54.4131	70.9469	43.7502	39.8102	74.1876	33.8171	50.7337	41.3925	85.2399	55.4032	27.5075	38.6366	73.6375	59.203	62.9908	45.8093	61.1008	74.3835	39.7534	40.2935	101.727	58.5451	44.5939	25.9268	63.6962	44.5334	49.9908	26.6999	65.8052	60.7452	50.0669	31.7656	113.31	39.7823	59.0321	52.4703
VIT_00s0532g00060	12.5064	3.69378	1.84369	5.73349	13.7915	5.3511	7.78099	5.66043	23.8296	10.0617	4.36717	6.64325	0.752432	0	5.45745	4.0549	4.38853	3.59386	3.52261	10.9273	5.95685	0	2.10392	7.64098	5.90018	0.637554	9.98605	22.5219	2.89932	1.93971	12.0193	2.45391	1.83152	1.01727	6.5505	3.48996	1.14383	0.600907	4.39661	9.82223	2.2627	0	9.02157	14.2165	6.5722	3.72731	6.8854	23.2647	15.1634
VIT_00s0532g00070	1.35939	2.82465	8.11224	0.603526	3.34338	11.3711	7.78099	3.39626	7.27005	4.1684	4.99105	7.38139	6.39568	2.75509	2.83788	9.3903	8.77706	1.28352	5.28392	2.34156	2.59658	0	0.701306	16.3008	7.4228	1.91266	7.84618	8.7976	8.84293	2.26299	4.76236	5.15322	11.9049	17.2935	4.09406	12.4088	14.1072	9.31406	3.97113	2.78541	2.48897	3.37462	0.601438	5.56299	10.2234	3.35458	9.18053	6.33052	6.49861
VIT_00s0533g00010	37.2473	59.535	80.0162	29.8745	45.9715	150.834	41.9702	14.7171	55.737	71.5816	75.4896	55.3604	65.8378	95.7395	33.6179	64.665	99.3688	55.7049	49.4927	36.4893	56.361	58.8707	16.8314	51.4493	87.9316	51.0043	22.8253	55.073	100.172	79.528	40.1399	54.2315	91.5762	38.6561	39.303	77.1669	69.7736	61.2925	42.1224	40.3151	66.2972	83.8031	24.0575	59.3386	88.3596	61.128	21.4212	57.9243	56.3213
VIT_00s0533g00020	82.9229	64.0979	48.3047	56.4296	84.4204	48.4943	87.2414	131.322	84.0094	83.2244	109.179	92.2673	37.2454	41.3264	149.534	119.726	112.848	96.5209	46.8507	84.1009	46.5856	79.1075	49.0914	61.6372	75.941	128.148	94.8675	111.378	84.5152	111.533	149.447	103.801	50.3669	107.83	122.413	104.699	33.171	99.7506	49.781	78.2847	37.5609	53.994	75.7812	83.4449	64.9918	99.892	101.751	91.6343	61.6165
VIT_00s0533g00040	13.0502	10.864	11.0622	17.804	10.866	10.3677	9.19571	6.79251	7.27005	11.499	10.606	15.5009	7.52432	12.3979	17.6821	9.17688	10.9713	9.24136	8.80653	6.43928	8.55343	11.0383	8.41568	4.07519	10.6584	12.7511	12.1259	10.3812	9.13286	10.6684	10.2051	12.0242	9.15762	10.1727	9.41635	10.4699	8.76935	9.31406	7.94227	10.1154	8.82455	7.31168	16.2388	9.88976	17.891	12.6729	9.94558	11.2367	9.38689
VIT_00s0533g00050	435.549	307.67	184.369	378.411	292.546	267.22	212.68	315.852	166.403	531.112	312.565	164.605	103.459	104.005	247.987	227.074	196.23	355.536	310.166	235.717	292.649	50.8986	207.587	120.727	247.617	58.0174	318.127	167.506	269.492	186.858	157.158	79.7522	188.647	95.6231	201.837	172.559	98.3693	51.3776	156.718	252.739	206.811	43.8701	246.589	170.598	178.18	66.3462	226.453	149.242	214.695
VIT_00s0540g00020	21.7503	36.9378	9.5872	3.62115	31.7621	79.5976	6.83784	15.8492	8.07783	6.61195	9.9821	11.8102	19.187	8.26528	1.96468	34.5734	31.3466	1.02682	11.4485	21.4643	41.698	51.5119	7.01306	69.7876	48.9144	14.6637	19.2588	13.1964	41.1704	6.14241	3.85524	14.9689	28.3886	4.06907	10.6446	60.4927	41.9404	6.00907	6.09853	26.8279	41.4075	39.3706	3.60863	35.8504	51.8474	5.59097	9.18053	10.6036	14.6821
VIT_00s0540g00040	0.271878	2.60737	5.89981	0.603526	4.59715	7.35776	4.47996	2.26417	0.807783	1.72486	1.87164	0.738139	0.376216	3.44387	0.873192	2.34757	0.626933	0.513409	1.40904	1.36591	6.72055	1.83971	0.701306	8.15038	4.94853	5.73799	1.42658	1.75952	3.04429	4.84927	1.36067	1.71774	2.74729	4.06907	2.04703	4.26551	7.62553	6.30952	1.41826	1.75921	1.81016	7.31168	0.601438	4.94488	5.84196	4.47278	2.29513	1.89916	2.40689
VIT_00s0541g00010	5.70944	5.21474	5.89981	3.62115	5.01507	6.35443	4.47996	10.1888	5.65448	7.90559	0.623881	4.42883	3.38595	0	4.14766	7.25614	5.32893	3.85057	5.46005	7.41493	4.27671	6.7456	5.61045	15.282	7.80346	1.91266	4.27974	6.51022	7.10334	1.29314	4.3088	2.20852	7.3261	0	7.77872	9.69434	4.19404	1.80272	4.96392	8.20963	3.39406	0.562437	3.00719	6.1811	6.5722	0.372731	12.2407	6.17226	4.81379
VIT_00s0541g00020	1.08751	1.0864	2.94991	2.71587	1.25377	0.668887	3.06524	5.66043	2.42335	1.00617	1.87164	0	1.50486	3.44387	1.96468	0.213416	1.8808	3.33716	1.93744	1.56104	1.22192	0.613237	2.10392	0	1.3323	4.78166	2.85316	1.75952	1.15973	1.61642	4.3088	0.490783	0	4.06907	2.86585	0	2.28766	7.81179	1.41826	0.586402	0.22627	0.562437	1.20288	0.61811	1.46049	1.86366	3.82522	2.84873	2.40689
VIT_00s0551g00010	165.03	154.052	125.371	107.729	139.168	102.674	147.367	74.7176	108.243	139.426	167.2	91.5292	94.4303	251.402	66.7992	102.866	75.2319	125.272	102.156	125.078	126.621	252.654	93.9751	93.22	118.194	211.349	74.1821	94.8381	122.496	135.456	78.2388	72.3905	100.734	164.797	75.3308	105.087	105.995	169.456	87.9323	135.019	174.907	254.222	89.0128	92.0984	127.063	172.575	78.7996	108.252	90.0178
VIT_00s0551g00020	84.5542	100.166	125.002	482.519	93.1968	106.019	147.603	152.832	106.627	100.329	171.567	88.5767	173.812	189.413	146.696	72.9882	105.952	264.406	288.854	81.5642	105.849	141.044	483.2	91.6918	114.007	160.026	242.518	78.6505	109.304	164.875	139.242	88.0955	84.2501	139.366	126.507	76.0036	98.7506	149.025	273.157	82.2429	100.464	102.364	483.556	85.2992	109.902	148.347	149.949	123.129	149.227
VIT_00s0551g00030	82.1072	108.423	61.9481	45.868	66.4497	81.6042	38.6691	28.3021	63.8149	93.1423	51.1583	90.0529	83.52	116.403	37.1107	73.415	81.5012	43.1263	50.5495	74.7347	119.137	94.4385	46.9875	82.0132	79.3669	63.4366	39.9442	62.9908	86.6897	61.1008	31.2955	87.6048	70.5137	55.9497	47.4912	94.2289	94.5565	70.0057	48.5046	80.4837	119.923	125.986	33.6805	80.9724	92.3759	60.0098	32.8969	65.0461	65.4675
VIT_00s0551g00040	0.815635	1.73825	0.737477	1.50881	2.08961	1.67222	2.59366	2.26417	2.82724	1.58112	1.24776	0.738139	1.88108	0	1.09149	1.2805	1.25387	0.256704	0.704522	1.36591	0.610959	0.613237	1.40261	3.56579	1.90328	4.1441	0.713289	3.51904	0.144966	2.90956	3.40169	1.47235	0.915762	1.01727	2.04703	0.387773	0.381276	0	0.992783	1.75921	1.35762	0.562437	1.80431	2.47244	1.82561	2.23639	2.29513	1.74089	4.09172
VIT_00s0555g00020	14.4096	7.82211	16.2245	3.92292	12.5377	6.68887	35.1323	4.52834	12.9245	23.8605	29.9463	2.21442	1.50486	12.3979	0.873192	2.77441	3.7616	4.10727	0.528392	9.95162	9.31713	73.5884	6.31176	7.64098	19.4135	72.0436	7.84618	12.8445	2.60939	30.3888	14.5139	1.71774	0.915762	4.06907	1.22822	1.93887	4.57532	11.7177	0.567305	11.1416	3.8466	32.0589	6.61582	9.27165	9.8583	39.5095	3.06018	7.91315	6.25793
VIT_00s0555g00050	1.63127	1.52097	1.84369	2.71587	1.67169	1.00333	1.65051	2.26417	1.21167	0.862429	3.74329	0	0.376216	1.37755	0.873192	0.640248	0	0.770113	0.880653	1.36591	1.83288	1.22647	2.10392	3.05639	0.761313	3.18777	2.85316	1.05571	0.724831	3.23285	2.72135	0.490783	0.915762	0	1.22822	1.16332	1.52511	0.901361	1.56009	0.586402	1.35762	2.24975	4.8115	1.23622	2.19073	1.49093	2.29513	2.21568	1.68483
VIT_00s0558g00010	11.9626	7.38755	11.0622	20.5199	10.866	8.02664	11.5536	18.1134	12.9245	5.03083	15.597	12.5484	12.0389	14.4642	14.8443	7.25614	5.01546	7.95784	19.9028	14.2445	6.72055	14.1044	22.4418	8.15038	8.18411	6.05676	21.3987	10.2052	6.08858	8.72868	11.7925	10.0611	12.8207	8.13814	12.6916	7.3677	14.1072	9.01361	16.5937	8.94263	9.50336	17.4356	27.0647	8.03543	12.7793	13.7911	16.831	12.9776	10.109
VIT_00s0558g00020	40.5099	48.8882	55.6795	54.9208	55.1658	61.872	55.8816	43.0192	67.4499	45.4212	67.3792	52.4079	103.083	57.1682	38.6388	53.5674	50.1546	39.7892	51.0779	40.1967	50.0986	58.8707	67.3254	88.126	56.3372	57.3799	50.6435	55.6008	51.463	56.5748	54.2002	64.2926	74.1767	63.0706	54.4511	43.0429	114.002	75.1134	43.5406	48.5248	79.8735	54.5564	57.738	63.0472	79.9618	63.7371	47.4328	52.8598	62.3386
VIT_00s0558g00030	86.4573	72.3545	77.4351	54.0155	37.1951	42.1399	40.5554	43.0192	43.6203	37.8031	34.9374	62.0037	65.0854	68.1886	70.9469	79.6041	53.6027	69.3102	79.611	82.735	64.9144	58.8707	46.9875	45.3365	36.7334	36.6594	39.2309	40.6449	65.6696	39.764	41.9541	59.8755	67.7664	67.1396	80.2437	81.0446	61.0042	49.2744	69.6367	88.1069	81.4573	68.6173	48.115	33.9961	43.0844	45.846	52.023	38.6162	42.8427
VIT_00s0559g00010	0.543757	1.30369	0.737477	2.71587	2.92546	2.3411	0.235787	1.13209	1.61557	0.862429	1.87164	2.95256	2.63351	0	2.40128	1.2805	1.56733	0.770113	1.93744	4.87824	1.37466	0.613237	2.80523	4.07519	2.47427	0.318777	2.85316	3.16714	1.73959	2.26299	0.680337	4.17166	3.66305	0	0	1.55109	2.28766	0.300454	2.83652	2.63881	2.03643	1.12487	4.21006	4.32677	3.65122	0.745463	1.53009	4.11484	3.12896
VIT_00s0561g00020	0	0.434562	2.94991	0	0	0	0	0	5.65448	1.29364	0	0	1.12865	0	0	1.2805	0.626933	4.36398	6.69296	0.390259	1.83288	0	0.701306	0	0	0	0	2.81523	3.91408	0.969854	1.36067	0	0.915762	0	0	1.55109	11.8196	6.60998	1.98557	0.1466	1.58389	0.562437	0.601438	0	0	0	0	4.58963	6.97999
VIT_00s0561g00030	39.1505	33.6785	49.4109	40.738	37.1951	44.8154	29.4734	35.0946	39.1775	38.8093	29.9463	51.6697	47.4032	19.2857	34.9277	37.988	38.8698	32.0881	38.5726	38.6357	40.0178	21.4633	41.3771	46.8647	48.153	28.0524	38.5176	44.5159	44.9395	32.975	43.3148	39.7534	48.5354	42.7252	26.6114	43.0429	49.9472	34.8526	38.4349	35.3307	41.4075	29.8092	34.282	42.6496	43.0844	29.8185	36.7221	48.4285	51.5075
VIT_00s0566g00010	4.35005	3.04193	14.3808	14.1829	3.7613	6.01998	31.3597	16.9813	4.03892	8.48055	26.8269	5.90511	11.6627	18.5969	29.2519	2.98782	1.56733	12.5785	4.051	4.29285	3.20754	13.4912	13.3248	5.09399	7.99379	62.1615	21.3987	7.03808	3.18925	22.6299	21.3172	6.87096	2.74729	30.518	21.2891	3.87773	7.62553	18.6281	7.09131	3.22521	4.29914	8.43656	12.6302	5.56299	6.5722	42.1187	22.1863	10.6036	7.22068
VIT_00s0566g00020	2.17503	1.30369	3.31865	1.81058	6.26884	11.7055	7.78099	12.4529	4.8467	5.60579	18.0926	4.42883	12.4151	39.2601	7.42214	4.0549	5.01546	3.08045	3.87487	1.17078	1.5274	9.19855	2.10392	6.62218	9.13576	24.8646	8.55947	6.86213	7.53824	19.3971	4.3088	11.0426	7.3261	17.2935	14.3292	5.8166	18.3013	6.00907	4.25479	2.78541	2.94152	9.56143	1.80431	4.32677	14.6049	17.1456	10.7106	5.53921	6.49861
VIT_00s0567g00010	32.8973	26.9428	30.6053	19.3128	46.3894	50.1665	16.2693	20.3775	28.2724	25.4416	39.3045	30.2637	16.1773	8.26528	12.443	40.7624	21.9426	26.1839	23.4254	43.7091	27.7986	14.7177	12.6235	32.0921	33.3074	9.56331	12.1259	29.7359	41.1704	29.4189	17.2352	15.7051	24.7256	10.1727	15.5574	51.5739	45.3719	18.3277	25.1032	33.7181	23.3059	24.7472	14.4345	32.7598	27.7493	13.4183	14.5358	25.4803	31.5303
VIT_00s0567g00060	0.815635	0.869124	1.47495	0.301763	1.67169	0.334444	3.06524	2.26417	0	1.00617	1.87164	0	1.50486	5.51019	2.18298	0.640248	1.25387	1.54023	1.58518	0.390259	0.30548	1.22647	0	2.03759	0.190328	17.5327	0.713289	0.527856	0.579864	5.49584	1.81423	0.245391	0	7.12087	1.22822	0.387773	0.381276	6.91043	0.992783	0.439801	0.22627	9.56143	1.20288	0.61811	1.09537	4.10005	1.53009	0.158263	0
VIT_00s0568g00010	8.97198	7.38755	8.84972	13.8811	11.7018	12.7089	12.4967	15.8492	13.7323	8.19307	14.9732	10.3339	12.7914	8.26528	14.4077	13.2318	11.5983	10.7816	14.4427	11.1224	8.24795	4.90589	14.7274	14.7726	10.2777	10.5196	13.5525	11.4369	11.0174	12.2848	20.1833	9.81566	16.4837	12.2072	15.9669	10.8577	12.2008	14.1213	16.5937	7.03682	8.14573	6.18681	11.4273	12.3622	10.9537	13.0456	16.831	13.4524	19.4958
VIT_00s0574g00030	14.6814	15.2097	20.6494	15.3899	11.2839	18.7288	22.3998	15.8492	18.9829	19.6921	19.3403	11.8102	25.5827	33.7499	19.2102	21.555	26.3312	20.5364	22.897	16.3909	25.0493	19.6236	14.7274	20.8853	19.2232	27.7336	18.5455	17.2433	18.7006	20.6902	19.7298	15.4597	14.6522	25.4317	14.3292	23.2664	19.4451	29.4444	22.9758	16.5659	17.8754	28.6843	12.0288	24.7244	18.2561	27.9549	19.8912	20.4159	19.2552
VIT_00s0577g00010	1.90315	0.651843	0.368738	2.4141	6.26884	4.34777	1.8863	2.26417	6.86616	2.29981	0.623881	5.90511	1.50486	0	2.83788	3.20124	0.626933	2.31034	1.93744	1.9513	1.37466	0	3.50653	5.09399	2.09361	0.637554	4.99303	7.03808	1.44966	0.646569	3.85524	0.736174	2.74729	0	1.63763	0.387773	2.28766	0	1.70191	3.37181	0.22627	0	2.40575	2.47244	0.730245	0.372731	0	6.80531	3.36965
VIT_00s0577g00020	8.70011	9.99492	13.6433	11.7688	12.1198	10.7022	15.7978	12.4529	11.7129	13.3676	18.7164	11.0721	10.1578	49.5917	9.82341	10.8842	11.9117	14.3754	10.9201	8.78084	15.1212	14.7177	12.6235	14.7726	11.8004	18.4891	12.1259	12.6685	9.8577	16.1642	8.39083	14.2327	14.6522	32.5525	10.2352	11.6332	7.24425	17.1259	11.4879	9.67563	7.01438	25.8721	7.21725	14.2165	10.9537	23.4821	10.7106	15.668	13.2379
VIT_00s0580g00010	25.8284	19.7726	16.2245	31.3833	26.7471	17.7255	22.6356	19.2455	15.7518	21.417	27.4508	27.3111	9.02919	12.3979	24.4494	31.1587	22.5696	18.4827	20.0789	25.9523	19.8562	8.58531	29.4549	16.3008	23.9814	15.3013	27.105	24.2814	21.5999	27.8025	21.9976	23.5576	21.0625	15.259	22.108	28.6952	9.91318	13.22	20.423	23.8959	16.9703	10.1239	26.4633	19.1614	20.812	16.0275	16.0659	16.9341	16.8483
VIT_00s0580g00020	6.52508	4.78018	3.68738	2.4141	5.433	2.67555	5.18732	0	1.21167	4.45588	3.74329	5.90511	1.50486	1.37755	3.49277	3.62807	2.50773	5.39079	1.58518	5.07337	2.90206	2.45295	3.50653	4.58459	4.37755	3.82532	5.70632	1.40762	2.31946	1.29314	3.85524	2.9447	1.83152	3.0518	2.04703	0.775547	0.762553	4.20635	3.262	4.39801	3.39406	3.37462	2.40575	2.47244	3.2861	3.35458	2.29513	1.42437	2.88827
VIT_00s0581g00010	8.15635	7.17027	5.89981	4.82821	7.10469	4.34777	4.47996	6.79251	3.23113	7.33064	9.35822	7.38139	7.52432	1.37755	3.92937	3.20124	2.19426	4.10727	2.81809	5.85389	7.17877	6.7456	4.20784	12.735	9.51641	6.69432	8.55947	6.68618	3.33422	8.08211	3.17491	8.09792	9.15762	7.12087	4.09406	3.10219	4.57532	3.00454	2.6947	8.79603	9.72963	3.37462	1.80431	4.32677	2.92098	6.70917	3.06018	4.11484	4.81379
VIT_00s0582g00030	7.34071	5.6493	19.1744	3.92292	0.835845	0.334444	2.59366	0	2.42335	6.32448	2.49553	5.16697	4.51459	9.64283	3.49277	1.92074	2.8212	4.36398	3.52261	6.82954	9.46987	10.425	2.10392	1.5282	1.14197	1.91266	0	4.22285	3.04429	1.93971	2.94813	4.66244	5.49457	16.2763	3.68466	1.93887	3.05021	17.1259	3.262	8.35623	12.6711	15.1858	4.8115	0.61811	0.365122	1.11819	0.765044	3.48179	3.61034
VIT_00s0583g00010	8.42823	7.38755	1.47495	5.73349	6.26884	7.02331	4.95154	6.79251	13.3284	6.32448	7.48658	5.90511	7.90054	2.75509	6.54894	10.6708	8.77706	6.67431	4.051	8.97597	7.17877	6.13237	6.31176	12.2256	8.37444	6.69432	6.4196	8.09379	10.0027	7.75883	5.4427	9.32488	11.9049	1.01727	4.50347	8.53102	8.76935	3.00454	6.09853	10.262	5.88303	2.24975	4.21006	10.5079	8.76294	4.84551	10.7106	10.2871	8.90551
VIT_00s0583g00020	15.7689	7.82211	2.21243	10.2599	9.61222	8.36109	2.35787	3.39626	4.44281	8.62429	0.623881	11.8102	1.12865	0	2.40128	12.3781	4.70199	10.7816	8.98266	13.2688	6.26233	0	11.9222	14.2632	5.70985	0.637554	4.99303	6.33427	7.53824	0	8.84438	0.736174	20.1468	1.01727	4.50347	9.69434	3.43149	1.80272	11.2043	13.927	2.03643	0	7.21725	7.41732	4.38147	0.372731	3.82522	6.64705	10.109
VIT_00s0583g00030	124.52	61.2732	4.05612	39.5309	128.302	66.2198	24.7577	54.3401	109.051	123.04	8.73434	102.601	14.6724	41.3264	43.223	80.2444	52.0354	71.1071	42.6236	106.151	64.1507	3.06618	53.2993	83.032	78.0346	14.9825	44.9372	113.841	59.2911	8.08211	34.4704	67.728	41.2093	2.03453	20.4703	49.2472	23.2579	2.40363	57.7233	113.909	31.2253	0	51.1222	114.969	44.1798	7.45463	45.1376	107.619	116.734
VIT_00s0583g00040	37.5192	46.7154	34.2927	36.2115	35.5234	42.4743	45.507	35.0946	46.4475	46.8586	8.11046	36.9069	45.5222	11.0204	41.4766	36.0673	39.4968	34.3984	29.0615	45.075	44.2945	16.5574	25.247	48.3929	39.7786	35.703	20.6854	36.774	38.706	11.6382	50.5717	39.508	41.2093	32.5525	38.0748	46.145	36.6025	50.7767	31.4854	40.0219	56.7939	29.8092	27.6661	37.0866	38.3378	16.7729	58.1434	47.4789	55.5993
VIT_00s0585g00020	97.8762	109.727	106.934	67.5949	101.137	102.005	83.9403	72.4535	101.781	111.253	71.1225	114.412	124.151	74.3876	63.5247	106.495	80.8743	91.3868	59.7083	105.76	103.863	68.6825	58.9097	115.124	81.4605	77.7816	69.9024	107.155	86.8347	68.213	68.2605	117.052	99.8181	100.709	47.9006	93.4534	113.62	94.3424	53.3267	111.71	128.748	84.928	64.9553	89.626	86.8991	66.7189	63.4987	98.9144	87.1296
VIT_00s0585g00030	37.5192	32.3749	28.3929	29.271	37.1951	38.1266	26.8798	39.623	37.158	27.0228	37.4329	45.0265	51.9178	27.5509	34.2728	42.0429	35.4217	27.2107	35.4022	40.3919	32.839	31.8883	32.9614	50.4305	39.2076	29.0087	37.8043	41.3487	38.416	34.5914	32.883	50.796	35.7147	30.518	47.4912	41.8795	48.8034	31.2472	40.5623	42.6607	39.3711	30.934	44.5064	43.2677	47.1008	35.7822	29.0717	38.9327	37.5476
VIT_00s0586g00010	53.8319	48.6709	36.5051	34.7027	38.031	42.8088	32.5387	50.9438	40.3892	34.3534	43.6717	39.8595	82.3913	27.5509	32.0898	40.7624	34.4813	25.4137	35.7545	50.7337	46.1274	43.5398	30.8575	51.4493	43.2045	31.5589	33.5246	42.7563	44.0697	41.0571	35.1508	49.3237	53.1142	50.8634	41.3501	43.4306	108.664	47.1712	29.7835	48.6714	61.093	38.2457	37.2891	34.6142	39.0681	32.4276	28.3066	30.3865	39.7138
VIT_00s0586g00020	27.4597	32.3749	30.2365	18.7093	22.9858	30.7688	22.164	19.2455	26.253	17.9673	39.9284	40.5976	70.3524	59.2345	24.4494	30.305	26.0177	19.7662	23.4254	24.9766	33.45	41.0869	15.4287	28.5263	24.933	29.965	17.8322	24.8092	23.4845	35.8846	15.8745	56.44	56.7772	62.0533	34.3901	38.3896	40.4153	36.0544	25.9542	24.0425	34.3931	45.5574	7.81869	22.252	28.4795	26.4639	16.0659	18.5168	17.5703
VIT_00s0586g00030	6.79696	3.25921	14.3808	3.01763	4.17923	18.0599	5.18732	0	15.3479	1.8686	1.87164	2.95256	42.8886	1.37755	1.30979	5.12198	1.56733	12.5785	23.4254	8.97597	10.3863	0.613237	3.50653	18.8478	3.04525	0.637554	0	5.45451	18.7006	1.29314	7.25693	1.22696	23.8098	18.3108	3.27525	5.42883	38.5089	14.7222	8.93505	7.18342	9.27709	8.999	5.41294	3.70866	6.5722	2.23639	20.6562	15.1933	15.6448
VIT_00s0587g00030	311.844	233.577	82.5974	76.0442	173.856	121.069	111.763	12.4529	164.788	135.401	41.1762	246.538	249.808	19.9744	47.1524	373.691	200.932	173.532	100.747	284.304	156.253	47.8325	81.3515	254.699	100.113	22.3144	18.5455	171.553	279.495	37.1777	19.2762	357.535	213.373	36.6216	24.9738	434.694	166.999	115.374	78.8554	287.044	209.526	94.4895	63.7524	164.417	105.52	51.0642	42.0774	134.998	95.7944
VIT_00s0587g00040	11.147	16.2961	32.0802	18.1058	10.4481	9.36442	13.4399	23.7738	5.65448	15.6675	28.6985	11.0721	10.5341	17.2193	18.1187	12.805	14.4195	12.8352	11.6246	9.95162	20.9253	26.3692	11.9222	9.16918	11.61	26.1397	8.55947	12.1407	14.2067	14.8711	13.8335	13.7419	10.0734	22.3799	18.4233	17.062	13.7259	19.8299	11.7716	10.4086	16.744	25.3097	10.8259	11.7441	15.3351	29.4458	16.0659	10.2871	10.109
VIT_00s0590g00010	2.4469	5.6493	2.94991	7.24231	2.50754	3.67888	2.35787	0	2.82724	4.59962	2.49553	5.16697	6.01946	4.82142	3.49277	5.54881	4.07506	2.05364	5.63618	4.29285	5.34589	7.35884	7.71437	0.509399	4.18722	2.23144	4.99303	2.63928	3.33422	4.2027	0.680337	4.66244	3.66305	4.06907	5.32228	5.42883	1.52511	2.10317	4.96392	4.10481	4.29914	1.68731	7.21725	6.1811	4.01635	0.745463	0	1.74089	3.61034
VIT_00s0590g00020	2.4469	4.5629	1.10622	0	6.26884	4.68221	1.41472	0	8.07783	3.59345	2.49553	4.42883	4.51459	3.44387	1.09149	2.13416	2.19426	2.82375	1.76131	1.36591	3.66575	3.67942	2.10392	5.60339	3.04525	4.78166	1.42658	2.99118	1.01476	1.93971	1.58745	4.17166	5.49457	4.06907	1.22822	1.93887	4.19404	3.30499	1.13461	2.49221	3.62033	5.06193	1.20288	6.79921	3.2861	2.98185	2.29513	3.64005	4.5731
VIT_00s0591g00010	15.2252	17.1652	20.6494	12.3723	11.2839	18.3944	11.5536	11.3209	14.944	9.19924	36.1851	24.3586	37.6216	19.2857	13.7528	18.7806	15.9868	15.1456	12.3291	18.3422	16.1904	22.0765	13.3248	13.7538	15.0359	14.9825	10.6993	13.5483	18.5557	27.1559	12.2461	22.576	19.231	17.2935	16.7857	20.552	29.7396	19.5295	14.3244	19.7911	21.2694	17.4356	13.8331	18.5433	17.1607	21.6184	9.18053	8.38794	13.7193
VIT_00s0591g00020	2.4469	3.47649	1.47495	3.62115	3.34338	4.34777	5.18732	3.39626	2.42335	3.0185	4.99105	1.47628	1.12865	0.688774	4.58426	2.98782	1.25387	2.56704	2.99422	2.73182	1.37466	3.06618	2.80523	0	1.90328	2.55022	3.56645	0.527856	1.59463	6.78898	1.58745	2.20852	2.74729	2.03453	2.45644	0.387773	0.762553	2.10317	2.26922	2.34561	1.35762	2.24975	2.40575	0.61811	2.19073	2.60912	0.765044	1.2661	1.68483
VIT_00s0592g00010	16.0408	12.1677	10.3247	28.0639	11.7018	13.3777	15.3262	6.79251	21.4063	14.805	8.73434	17.7153	19.5632	5.51019	11.5698	14.5123	14.4195	18.4827	22.5447	14.2445	12.6774	11.6515	26.6496	10.188	12.5617	11.476	15.6924	11.085	18.2657	14.5478	13.6067	22.576	17.3995	7.12087	10.6446	12.4088	12.2008	17.7268	24.1105	16.7125	10.1822	8.43656	29.4705	14.2165	10.9537	15.6547	11.4757	22.9481	18.0517
VIT_00s0592g00020	1.90315	0.869124	1.10622	3.92292	0.835845	1.67222	0.707362	3.39626	3.23113	0.574952	2.49553	0	2.63351	0	4.14766	4.90856	2.50773	0.256704	3.34648	3.12208	0.458219	0	7.01306	1.0188	1.71295	0.956331	5.70632	3.16714	2.89932	0.323285	3.40169	2.45391	1.83152	1.01727	4.50347	3.87773	4.57532	0.600907	1.70191	1.0262	0.678811	0	3.00719	0	1.09537	0.745463	2.29513	3.95658	3.61034
VIT_00s0598g00010	4.07817	3.69378	0.368738	1.81058	6.68676	4.34777	1.8863	1.13209	0	0	0	0	0	0	0	1.49391	2.8212	0.513409	1.23291	3.12208	3.97123	2.45295	2.80523	6.11278	6.85182	1.27511	4.99303	0	1.30469	0	0	0	0	0	0	3.10219	0	1.50227	0.850957	4.10481	2.71524	2.81219	1.20288	4.32677	6.93732	2.60912	4.59027	0	0
VIT_00s0598g00020	1.63127	0.869124	1.84369	5.43173	3.7613	2.3411	0.94315	4.52834	3.63502	1.29364	2.49553	0.738139	4.13838	2.06632	3.05617	2.98782	2.50773	0.770113	3.87487	1.17078	0.610959	1.22647	5.61045	2.03759	1.52263	2.23144	0.713289	0.703808	3.04429	4.84927	4.76236	1.47235	3.66305	0	4.09406	1.55109	1.52511	1.50227	3.68748	1.466	3.62033	3.37462	7.81869	5.56299	1.82561	1.86366	3.82522	2.53221	1.68483
VIT_00s0598g00040	7.88447	7.82211	5.89981	11.467	7.52261	8.69553	4.95154	10.1888	7.27005	4.45588	7.48658	5.16697	10.9103	5.51019	7.85873	7.46955	5.95586	4.62068	9.86331	6.82954	7.94247	4.29266	7.71437	5.60339	7.61313	3.50655	7.84618	4.57475	6.66844	6.78898	4.53558	9.32488	11.9049	6.1036	4.09406	5.04105	5.71914	4.20635	8.93505	8.64943	9.72963	6.18681	10.2244	11.7441	7.30245	3.35458	4.59027	5.85573	6.7393
VIT_00s0601g00010	0.815635	1.52097	1.84369	2.71587	1.25377	2.00666	3.06524	0	3.63502	2.29981	4.99105	1.47628	3.76216	1.37755	2.18298	3.84149	2.8212	1.02682	1.23291	2.14643	0.916439	1.22647	2.10392	4.07519	3.42591	6.05676	4.99303	3.51904	2.02953	3.23285	6.34981	3.68087	1.83152	1.01727	4.50347	3.48996	3.05021	2.10317	1.41826	2.19901	1.13135	2.24975	3.00719	1.85433	5.47683	5.59097	4.59027	2.84873	4.5731
VIT_00s0601g00030	50.5694	67.5744	49.4109	69.1037	61.8526	51.1699	53.7595	48.6797	54.5254	78.0498	38.6806	66.4325	54.1751	43.3927	56.9758	56.7686	53.9162	76.2412	79.9633	60.2951	69.3439	36.7942	70.8319	49.4117	59.3824	36.9781	56.3499	57.3604	49.4334	44.6133	57.6019	56.9308	51.2827	41.708	54.8605	57.3905	50.3285	51.678	76.1607	62.745	75.1218	46.1199	73.9768	56.248	53.3079	43.6096	68.854	62.8304	61.6165
VIT_00s0601g00040	4.35005	3.69378	0	2.11234	2.08961	3.00999	1.41472	9.05668	1.21167	3.59345	0	0.738139	1.50486	0	7.42214	4.69515	8.15012	2.82375	1.58518	2.53669	5.19315	0	1.40261	1.0188	3.23558	0	2.13987	0.87976	3.33422	0.646569	2.72135	2.9447	1.83152	0	3.68466	3.48996	2.66893	3.30499	1.70191	0.879603	4.07287	0	2.40575	1.85433	4.01635	0.372731	4.59027	0.949578	1.20345
VIT_00s0611g00010	11.4189	15.4269	25.0742	10.5617	17.9707	12.3744	9.4315	12.4529	8.88561	12.5052	5.61493	11.0721	16.9297	13.7755	8.51363	13.6586	9.40399	8.47125	8.45427	11.7078	16.1904	11.6515	9.81829	17.829	8.56477	9.24454	14.2658	9.32546	8.84293	8.72868	10.8854	13.0057	15.568	16.2763	11.054	7.75547	12.9634	11.7177	8.6514	13.927	13.1237	10.6863	8.42013	9.27165	8.39781	10.8092	9.18053	11.0784	9.62758
VIT_00s0612g00020	28.2753	39.5451	41.2987	44.9627	33.8517	31.4377	45.0354	26.038	28.6763	43.6964	49.9105	18.4535	21.0681	64.056	22.703	32.866	41.0641	62.3792	50.0211	30.05	34.6719	74.2016	54.7019	22.9229	37.3043	46.8602	47.0771	33.9587	37.2563	54.6351	37.4186	22.8214	18.3152	32.5525	28.249	38.7773	30.8834	67.3016	76.3025	33.2783	31.6779	57.931	52.3251	43.2677	43.0844	75.6645	29.8367	43.2058	30.8082
VIT_00s0612g00030	19.5752	22.8145	31.3428	23.2357	16.299	17.7255	26.8798	11.3209	21.0024	19.5484	19.3403	17.7153	29.7211	21.352	13.0979	16.2196	15.6733	23.3601	15.8518	18.1471	26.5767	20.2368	23.1431	15.7914	16.5586	17.214	22.8253	16.0116	16.961	20.3669	17.9155	23.5576	15.568	24.4144	13.101	16.6743	17.92	30.9467	20.8485	19.3513	26.9262	19.6853	18.0431	22.8701	13.1444	20.5002	16.831	16.6176	19.4958
VIT_00s0615g00020	1.63127	7.82211	5.16234	6.33702	0.417923	18.0599	1.65051	2.26417	0	9.19924	3.74329	7.38139	2.2573	45.4591	13.7528	0.426832	4.70199	14.1187	10.2156	0.585389	9.62261	6.13237	2.10392	1.0188	7.23247	4.78166	2.85316	0.703808	2.31946	2.26299	5.89626	6.87096	19.231	30.518	22.108	1.16332	6.86297	8.4127	4.96392	1.1728	2.03643	1.68731	1.80431	1.85433	10.5885	6.70917	2.29513	0.791315	1.92552
VIT_00s0615g00030	39.6942	102.774	194.694	191.921	64.778	89.9653	306.288	144.907	47.6592	123.04	300.087	59.0511	21.4443	29.6173	206.292	40.7624	99.3688	161.467	80.4917	31.611	90.4219	34.3413	51.1954	59.5997	183.286	178.196	217.553	48.0349	50.4482	311.323	306.152	38.2811	78.7555	71.2087	225.583	30.2463	21.3515	247.273	62.2617	43.2471	25.5686	30.3716	102.244	41.4134	127.428	531.888	117.052	42.4145	80.631
VIT_00s0616g00020	240.612	131.455	179.944	379.618	272.068	96.9886	331.281	196.983	274.242	254.56	94.2061	166.819	38.3741	84.7192	221.573	168.599	205.634	467.459	252.043	242.546	145.103	200.528	410.966	123.274	152.643	375.838	204.714	279.236	149.75	108.947	249.911	143.799	109.891	132.245	196.106	129.129	33.9336	198.6	346.481	218.288	66.7498	55.1188	440.252	176.161	128.158	239.666	231.043	418.131	198.809
VIT_00s0620g00010	5.98132	2.60737	0.737477	3.92292	2.92546	1.33777	3.06524	3.39626	0.403892	1.72486	3.11941	0	0	19.9744	3.05617	1.49391	2.19426	3.33716	1.93744	2.34156	1.37466	6.7456	2.10392	1.5282	2.09361	0.956331	2.85316	1.23166	7.97314	0.646569	2.49457	0	2.74729	1.01727	1.22822	2.71441	0.762553	3.60544	1.98557	1.75921	1.58389	6.74925	1.20288	1.23622	2.92098	2.23639	1.53009	2.53221	0.481379
VIT_00s0620g00020	393.952	467.806	372.426	662.369	380.728	410.028	322.322	331.701	427.721	385.937	363.723	360.95	800.212	355.407	332.905	293.02	354.53	460.784	478.899	385.771	417.285	386.952	699.202	368.805	365.621	394.646	405.148	354.367	375.317	398.61	349.693	436.551	454.218	380.458	326.706	283.462	450.669	421.837	411.154	442.147	516.123	288.53	676.016	353.559	369.139	405.532	341.975	466.559	440.462
VIT_00s0625g00020	1.08751	4.12834	1.47495	9.95817	3.7613	2.00666	2.12209	3.39626	0.403892	1.1499	2.49553	0.738139	0	18.5969	1.30979	0	0.313466	2.56704	1.58518	1.17078	3.66575	91.9855	1.40261	7.13158	3.04525	0.318777	2.13987	0.175952	0.869797	3.55613	1.58745	0.245391	7.3261	2.03453	17.1951	0	2.66893	1.20181	1.56009	1.90581	2.71524	38.2457	4.21006	3.09055	0.365122	7.0819	6.8854	1.58263	2.64758
VIT_00s0625g00040	35.0723	29.7675	69.3228	103.806	62.6884	44.1465	91.9571	84.9064	40.793	45.8525	58.021	38.3832	73.3622	87.4743	88.1924	24.3294	44.8257	58.2719	86.304	36.8795	41.2397	47.2192	77.845	51.4493	46.6304	76.1877	106.28	41.8766	39.4308	44.6133	84.5886	39.508	64.1033	91.554	76.1496	22.8786	28.5957	64.2971	50.0647	34.4511	31.2253	80.991	90.2157	53.7756	40.8937	83.4918	91.8053	60.2982	53.6737
VIT_00s0629g00020	4.62193	1.30369	2.94991	1.20705	2.92546	2.00666	1.8863	2.26417	2.01946	1.1499	0.623881	3.69069	1.12865	0.688774	1.52809	1.06708	0.940399	1.54023	0.704522	3.12208	0.458219	2.45295	3.50653	1.5282	0.951641	0.956331	1.42658	2.81523	1.30469	0.646569	1.58745	3.19009	0.915762	2.03453	0.818813	2.32664	3.43149	3.00454	1.98557	3.95821	1.58389	1.68731	0.601438	1.23622	1.46049	2.60912	2.29513	1.42437	0.481379
VIT_00s0630g00010	21.2065	10.864	10.3247	27.7622	22.9858	33.1099	6.36626	32.8305	29.0802	10.4929	15.597	17.7153	27.4638	9.64283	17.6821	50.3661	37.9294	9.75477	26.2435	22.2448	12.0664	8.58531	31.5588	26.9981	22.2684	9.56331	18.5455	31.6714	27.8335	17.7807	25.626	19.1405	27.4729	18.3108	23.3362	34.5118	28.5957	12.0181	24.5359	25.0687	14.255	12.9361	28.869	23.4882	27.0191	12.3001	22.1863	31.0196	28.1607
VIT_00s0632g00010	14.4096	6.73571	0.737477	5.43173	7.10469	3.00999	1.8863	13.585	8.07783	8.33681	1.24776	13.2865	0	0	10.6966	20.0611	10.9713	4.62068	4.051	14.8299	8.85891	0	4.90914	9.16918	5.70985	0.318777	4.27974	9.32546	8.69797	0	3.40169	13.9873	7.3261	0	6.1411	23.2664	2.66893	0.600907	4.68026	16.4193	2.94152	0	4.8115	4.32677	5.84196	0	6.12036	2.37395	2.40689
VIT_00s0640g00020	17.4002	33.6785	17.3307	3.92292	7.10469	19.3977	9.4315	4.52834	12.1167	13.9426	11.8537	10.3339	33.4832	18.5969	5.02086	14.5123	12.2252	3.08045	3.69874	18.7325	31.6171	19.0103	2.10392	37.1861	14.4649	14.0262	0.713289	9.85331	15.6563	7.75883	1.58745	10.7972	16.4837	30.518	5.73169	19.0009	34.3149	25.839	4.11296	17.2989	45.7066	26.4345	4.21006	13.5984	25.5586	9.69102	5.35531	5.22268	8.90551
VIT_00s0641g00010	9.24386	7.60483	8.11224	14.1829	12.5377	10.0333	7.30941	6.79251	9.28951	7.33064	21.8358	12.5484	13.1676	23.4183	12.443	7.68297	7.20973	14.8889	17.0847	10.7321	9.62261	11.6515	7.71437	12.735	8.37444	8.60698	5.70632	11.2609	11.3074	22.6299	14.2871	11.7788	8.24186	9.1554	27.0208	17.4498	11.8196	11.4172	15.6009	8.64943	9.05082	9.56143	10.2244	11.7441	8.39781	22.7366	15.3009	10.6036	8.42413
VIT_00s0642g00010	2.99066	2.82465	4.7936	4.82821	4.17923	2.67555	4.95154	6.79251	2.82724	3.30598	3.11941	2.95256	1.12865	2.75509	4.58426	3.62807	5.01546	6.16091	3.52261	3.51234	4.58219	4.29266	3.50653	3.05639	4.18722	1.91266	7.13289	2.63928	4.20402	7.43555	2.26779	4.90783	2.74729	2.03453	6.1411	2.71441	3.05021	5.40816	5.10574	5.71742	3.62033	4.4995	4.8115	6.1811	1.09537	4.84551	0.765044	3.64005	2.88827
VIT_00s0646g00030	92.1667	134.28	278.397	107.729	105.317	114.714	183.443	134.718	80.7783	115.278	160.337	95.958	164.783	126.046	136.655	74.0553	85.2628	145.808	132.626	87.0279	118.832	130.006	75.0398	115.634	113.436	179.471	124.826	79.8822	89.5891	143.215	140.376	103.31	139.196	180.056	140.426	91.9023	120.102	268.605	93.3216	87.9603	151.601	130.485	95.0272	77.2638	119.03	183.384	140.768	71.0601	70.2813
VIT_00s0647g00010	5.70944	5.6493	1.84369	6.63878	6.26884	8.02664	3.7726	4.52834	6.86616	3.59345	6.86269	7.38139	18.4346	0	10.0417	11.311	9.40399	3.08045	11.6246	6.82954	5.19315	2.45295	6.31176	7.64098	7.23247	3.18777	4.27974	8.7976	9.71273	9.37525	5.66948	4.66244	8.24186	4.06907	9.41635	10.8577	28.5957	3.60544	7.37496	6.01062	6.1093	4.4995	5.41294	5.56299	3.2861	1.86366	2.29513	8.22968	10.5903
VIT_00s0652g00010	16.8565	8.69124	4.42486	16.597	13.3735	8.36109	9.66729	26.038	7.27005	8.48055	8.73434	19.1916	4.51459	4.13264	17.9004	9.3903	4.38853	15.9157	12.5053	13.2688	7.94247	0.613237	9.11698	10.6974	7.99379	6.69432	18.5455	8.26974	6.52347	9.05197	11.1122	26.2569	10.0734	4.06907	16.7857	13.9598	2.28766	14.1213	10.2115	14.66	6.1093	1.12487	15.0359	11.126	6.5722	6.33643	28.3066	7.12184	4.81379
VIT_00s0652g00020	130.502	200.333	175.519	60.9561	112.839	235.448	71.2078	123.397	107.839	145.463	126.024	132.127	434.906	265.178	103.255	144.483	168.645	74.1876	106.207	142.835	221.167	187.65	61.0137	203.759	160.256	114.441	89.8745	133.899	167.436	151.62	98.1953	197.295	145.606	261.438	117.909	146.966	533.024	209.416	91.7616	137.071	438.286	427.452	57.738	147.728	262.158	164.747	113.227	121.071	136.23
VIT_00s0652g00030	195.752	135.801	112.465	125.835	172.602	149.162	128.504	196.983	215.274	129.795	119.785	164.605	242.283	70.9437	147.133	179.91	133.537	121.678	116.598	218.35	126.927	53.9648	158.495	236.361	154.166	63.4366	181.889	204.456	153.229	138.366	166.909	210.3	225.277	187.177	105.217	148.905	303.877	109.365	133.6	228.257	147.528	82.6783	134.121	152.673	118.3	62.2462	138.473	172.032	170.408
VIT_00s0657g00010	22.294	23.9009	41.6674	30.478	25.0754	15.7188	36.3113	21.5096	22.214	21.9919	30.5702	18.4535	15.8011	66.811	23.7945	11.5245	10.3444	37.7356	31.8796	20.6838	25.3548	43.5398	36.4679	31.0733	17.7005	26.1397	27.8183	17.5952	11.8872	34.2682	35.6043	11.288	11.9049	54.9324	24.5644	10.4699	24.783	43.8662	35.1729	21.5503	22.627	53.4315	40.2963	18.5433	21.1771	43.2368	22.1863	20.4159	19.9772
VIT_00s0658g00020	0.271878	1.0864	0.368738	1.20705	2.92546	3.67888	2.12209	2.26417	0.807783	1.72486	1.24776	0.738139	0	3.44387	0.654894	4.48173	2.19426	9.49806	9.15879	0.19513	0.30548	1.83971	0	2.03759	3.04525	0	3.56645	1.93547	4.20402	1.29314	4.53558	0.490783	0.915762	1.01727	5.73169	7.3677	0.381276	0.300454	10.4951	0.439801	0.452541	0.562437	1.20288	1.85433	2.19073	3.35458	3.82522	1.2661	1.44414
VIT_00s0659g00010	2.71878	1.73825	0.368738	2.11234	2.92546	1.67222	1.17894	4.52834	4.44281	1.43738	1.87164	3.69069	3.00973	0	3.49277	4.69515	4.07506	1.54023	3.69874	3.12208	1.22192	1.22647	4.20784	2.54699	1.3323	0.318777	2.85316	3.34309	2.46442	2.58628	2.94813	2.20852	2.74729	0	2.45644	3.10219	3.43149	1.20181	3.40383	2.78541	1.81016	1.12487	2.40575	1.23622	1.46049	1.86366	3.06018	4.43136	4.33241
VIT_00s0662g00010	37.5192	37.5896	50.1484	35.3063	22.5678	31.7721	68.3784	50.9438	35.9463	18.111	35.5612	33.2162	188.484	57.857	37.329	38.4149	23.51	39.5325	37.6919	41.5626	42.7671	64.3899	37.8705	51.4493	20.5555	28.6899	32.098	28.8561	37.9811	21.0135	40.5935	32.1463	71.4294	114.951	42.9877	32.573	136.116	103.957	37.7258	40.0219	69.9176	199.103	31.8762	16.0709	23.0027	36.5277	36.7221	32.1274	33.9372
VIT_00s0662g00030	11.147	21.2935	18.0682	11.467	0.417923	2.00666	2.12209	1.13209	0.807783	0.71869	6.23881	17.7153	115.875	59.9233	53.2647	20.0611	46.7065	15.659	23.2492	9.56136	17.4123	68.0693	20.3379	0.509399	1.3323	7.33187	0.713289	0.527856	40.4455	5.49584	1.58745	47.6059	23.8098	16.2763	47.4912	34.1241	15.2511	55.2835	18.7211	10.7018	49.7795	54.5564	7.21725	0.61811	3.2861	1.86366	0	0.316526	0.722068
VIT_00s0662g00040	35.6161	136.67	104.353	35.608	44.7177	196.653	119.073	124.529	48.8709	89.4051	208.376	41.3358	314.893	331.989	129.014	44.1771	106.892	51.3409	28.5332	34.9282	109.056	425.586	42.0784	55.0151	114.768	406.122	101.287	47.3311	67.4092	192.031	81.1869	136.192	85.1659	120.038	130.191	60.1049	555.901	284.53	29.4999	40.0219	317.231	292.467	23.4561	69.8465	141.302	260.912	65.0288	34.9761	104.7
VIT_00s0665g00010	1.35939	1.30369	0.737477	0.603526	2.50754	1.67222	3.7726	4.52834	1.61557	2.44355	1.87164	2.21442	0.376216	1.37755	1.30979	0.426832	2.19426	1.54023	1.05678	2.34156	1.83288	1.22647	1.40261	2.03759	2.6646	4.46288	2.13987	2.28738	1.59463	1.61642	1.36067	0.736174	0.915762	4.06907	0.818813	2.71441	0.762553	1.50227	1.84374	2.05241	1.13135	1.12487	1.20288	1.23622	3.2861	2.60912	2.29513	1.10784	2.40689
VIT_00s0665g00020	0.815635	1.30369	0.737477	0.301763	0	0.334444	1.41472	2.26417	1.21167	0.71869	1.87164	0	0	1.37755	4.14766	0	1.56733	0	0	0	0.30548	0.613237	0.701306	0	1.3323	1.59389	0.713289	0.351904	0.289932	3.23285	4.08202	0.736174	0	2.03453	3.27525	0	0	2.40363	0.283652	0.293201	0.22627	0	0.601438	0	3.2861	3.35458	0	0.949578	0.240689
VIT_00s0665g00030	70.1446	59.1004	4.7936	80.2689	145.437	37.7921	50.4585	81.5101	72.7005	111.11	3.11941	129.174	7.90054	7.57651	67.0175	90.2749	60.499	128.609	80.8439	76.2957	46.4329	1.83971	95.3777	74.8816	68.5182	1.91266	125.539	102.052	72.0482	7.11226	77.3317	44.6612	41.2093	1.01727	74.512	70.5748	12.9634	6.30952	82.401	75.9391	16.9703	5.06193	84.2013	73.5551	36.1471	6.70917	95.6306	128.668	81.8344
VIT_00s0665g00040	3.53442	2.60737	0.737477	1.20705	12.5377	9.36442	3.30102	6.79251	8.07783	5.17457	2.49553	9.5958	8.65297	4.82142	4.80256	4.26832	4.38853	1.02682	2.81809	4.09772	3.51301	1.83971	2.10392	9.67858	6.85182	3.50655	2.13987	8.4457	5.07381	2.90956	5.21592	5.8894	5.49457	0	2.45644	3.48996	11.4383	0.901361	3.54566	2.49221	3.62033	2.81219	2.40575	9.88976	10.5885	3.35458	6.8854	8.70447	6.7393
VIT_00s0665g00050	7.88447	3.69378	2.58117	3.31939	1.67169	1.33777	2.82945	3.39626	5.65448	2.01233	2.49553	2.95256	0.376216	0	5.67575	14.2989	5.32893	10.7816	5.28392	8.19545	1.37466	0.613237	3.50653	3.05639	0.761313	2.55022	2.85316	2.81523	7.10334	2.90956	4.08202	0.490783	2.74729	3.0518	3.27525	7.3677	0.381276	4.20635	3.54566	5.42422	2.2627	0	6.01438	3.09055	0.730245	2.98185	3.06018	6.17226	3.61034
VIT_00s0670g00010	99.5075	105.381	75.9601	181.359	111.167	115.383	82.5256	74.7176	111.07	92.7111	121.033	127.698	180.208	67.4998	73.3482	121.86	119.431	80.6052	118.712	101.663	95.0041	79.1075	206.885	114.615	122.571	84.1571	134.812	124.574	124.236	121.555	74.3835	158.278	108.976	83.4159	82.2907	120.985	142.597	100.652	123.389	101.008	127.617	68.6173	203.286	127.949	128.523	85.7282	94.8655	135.631	148.987
VIT_00s0670g00020	3.26254	2.17281	4.05612	7.84583	6.26884	5.68554	5.18732	4.52834	3.23113	2.01233	5.61493	0.738139	7.14811	5.51019	7.42214	3.62807	3.44813	3.85057	6.51683	3.70746	1.83288	1.22647	8.41568	3.05639	6.0905	8.60698	14.2658	2.46333	3.76912	6.46569	3.40169	3.92626	3.66305	13.2245	7.77872	2.71441	4.19404	6.30952	4.96392	2.63881	2.71524	3.93706	3.00719	4.32677	6.5722	8.94555	7.65044	3.48179	3.36965
VIT_00s0672g00010	17.1283	23.4663	13.6433	8.75112	18.8065	17.0566	16.5051	13.585	18.1751	16.3861	22.4597	30.2637	48.1557	26.8622	25.5409	25.6099	25.0773	13.6053	13.2098	18.3422	17.2596	15.9442	14.7274	17.3196	21.1264	19.1266	17.1189	19.5307	19.5704	19.0738	18.3691	43.6797	26.5571	22.3799	22.108	15.1232	17.5387	16.5249	13.7571	21.1105	23.9847	15.1858	8.42013	12.9803	18.6212	14.9093	15.3009	24.5308	16.1262
VIT_00s0674g00010	12.2345	8.03939	9.5872	22.0287	14.6273	20.0666	5.18732	20.3775	11.309	7.47438	6.23881	14.7628	22.9492	10.3316	18.337	11.311	9.71746	10.0115	15.6756	16.9763	10.9973	4.29266	21.7405	15.282	15.0359	5.73799	20.6854	14.9559	12.4671	8.08211	16.1013	19.3859	24.7256	5.08634	13.9198	11.2454	14.8698	5.10771	13.3317	13.0474	11.7661	6.18681	15.6374	10.5079	14.6049	5.21824	22.1863	20.4159	17.0889
VIT_00s0682g00010	7.06884	4.99746	8.11224	20.5199	5.85092	10.7022	7.5452	10.1888	6.05837	4.31214	13.7254	11.0721	23.7016	7.57651	12.2247	13.2318	10.0309	11.0383	20.0789	6.43928	6.87329	9.81179	17.5327	7.13158	6.0905	7.65065	19.2588	7.91784	11.0174	12.6081	9.7515	11.5334	18.3152	18.3108	13.101	12.7965	9.53191	11.1168	15.1754	6.15722	5.20422	8.999	25.8618	5.56299	4.74659	8.20009	12.2407	12.1863	15.4041
VIT_00s0682g00020	2.17503	1.0864	1.47495	6.33702	2.08961	0.668887	0.471575	1.13209	2.01946	1.29364	1.24776	1.47628	4.13838	1.37755	3.05617	2.34757	2.50773	2.05364	4.93166	1.56104	0.763699	3.06618	2.80523	1.5282	0.570985	0.956331	1.42658	2.11142	2.75436	1.93971	3.17491	1.22696	1.83152	2.03453	1.63763	2.32664	1.52511	1.80272	3.262	1.75921	1.13135	0.562437	3.60863	2.47244	1.09537	1.49093	1.53009	3.007	1.92552
VIT_00s0682g00030	3.53442	4.34562	18.4369	8.75112	4.17923	4.68221	8.95992	5.66043	4.8467	5.17457	11.2299	3.69069	4.51459	4.82142	3.27447	4.0549	5.32893	4.10727	5.98844	5.2685	7.17877	3.67942	9.11698	4.58459	3.99689	8.2882	10.6993	4.92666	3.62415	10.9917	10.6586	2.45391	0	10.1727	4.09406	4.26551	6.4817	6.91043	6.38218	4.69122	9.05082	6.74925	9.623	8.03543	3.65122	7.45463	7.65044	4.11484	7.22068
VIT_00s0682g00050	2.99066	3.47649	1.47495	6.03526	4.59715	2.3411	4.24417	7.9246	4.8467	6.61195	1.24776	2.21442	0.376216	0	11.1332	1.49391	1.25387	5.9042	7.92588	1.36591	3.0548	1.22647	4.90914	4.58459	3.80656	1.59389	12.8392	3.16714	1.88456	2.90956	11.1122	1.22696	0.915762	0	6.5505	0.387773	1.90638	0.300454	7.51679	2.63881	2.94152	0.562437	10.2244	4.32677	2.19073	0.745463	12.2407	4.58963	5.29517
VIT_00s0684g00010	9.78762	4.34562	6.26855	2.11234	3.7613	6.01998	5.6589	2.26417	9.28951	6.61195	3.74329	9.5958	29.7211	2.06632	6.76724	9.81713	3.44813	8.47125	5.28392	5.46363	3.51301	2.45295	1.40261	6.62218	6.0905	3.82532	4.27974	7.74189	8.26307	3.23285	5.21592	7.85253	8.24186	11.1899	4.91288	5.42883	24.4017	8.4127	6.66583	6.30382	11.3135	1.68731	3.00719	4.32677	7.66757	19.7548	9.18053	6.01399	11.7938
VIT_00s0684g00030	61.9883	79.3075	238.574	45.2644	35.1055	51.1699	194.76	75.8497	60.9876	50.8833	104.188	22.1442	63.9568	96.4283	93.2133	65.5187	67.7087	82.1454	29.4138	67.9051	56.6665	216.473	33.6627	51.9587	38.4463	406.441	34.2379	61.2313	59.871	81.1444	121.554	39.508	45.7881	255.334	73.6932	45.7573	57.1914	414.025	39.995	73.3002	78.7421	258.159	37.2891	25.3425	83.613	151.329	43.6075	56.8164	35.8627
VIT_00s0684g00040	39.1505	36.7205	32.0802	33.4957	28.4187	39.4643	31.1239	39.623	36.3502	44.4151	46.7911	32.4781	51.5416	36.505	52.6098	41.6161	59.5586	42.8696	40.51	43.5139	38.3377	35.5677	61.0137	28.0169	31.7848	41.441	34.9512	38.7094	44.0697	46.553	32.883	51.0414	23.8098	36.6216	33.9807	34.8996	44.2281	43.8662	42.2642	39.4355	44.349	42.7452	54.1294	37.0866	46.7357	51.0642	36.7221	45.105	52.2296
VIT_00s0686g00010	7.88447	8.03939	2.94991	11.1652	7.10469	8.36109	6.36626	9.05668	10.9051	9.0555	8.11046	6.64325	5.26703	4.13264	12.0064	7.68297	9.71746	7.95784	6.69296	9.1711	5.80411	9.19855	10.5196	4.58459	10.2777	7.96943	7.13289	7.74189	6.95837	8.72868	7.48371	11.288	10.0734	3.0518	11.054	3.87773	6.10042	4.80726	8.36775	8.20963	4.97795	1.68731	11.4273	8.65354	9.12806	7.82736	5.35531	10.6036	8.66482
VIT_00s0686g00020	7.06884	11.2986	12.1684	3.31939	5.85092	6.01998	8.01677	4.52834	7.67394	18.686	9.35822	16.9772	7.52432	17.2193	9.16852	8.32322	7.52319	11.8084	5.98844	8.19545	12.0664	11.0383	2.80523	4.07519	5.13886	8.2882	6.4196	10.2052	7.6832	10.6684	13.38	11.7788	10.0734	22.3799	9.82576	8.14324	10.6757	9.91497	4.11296	7.47663	8.82455	12.3736	7.21725	8.03543	6.5722	5.21824	6.12036	9.17926	8.18344
VIT_00s0698g00010	558.166	635.547	133.115	165.064	575.48	759.856	132.748	458.495	514.154	271.521	203.385	262.039	570.72	33.7499	113.952	405.49	398.102	62.6359	122.411	670.271	388.57	228.737	281.925	1127.81	597.821	414.729	206.854	438.824	516.949	203.993	136.067	458.146	291.212	87.485	127.735	546.761	724.425	155.935	139.841	630.822	1101.71	433.077	229.148	691.665	1404.99	64.4825	308.313	564.208	454.662
VIT_00s0701g00010	10.8751	11.9504	10.3247	17.5022	20.8961	25.7522	7.30941	16.9813	16.5596	7.90559	26.8269	22.8823	17.3059	28.9285	14.8443	15.5794	14.106	13.6053	29.0615	14.6347	7.33151	11.6515	10.5196	22.4135	15.2263	10.5196	22.8253	21.1142	18.2657	32.975	16.5549	19.8767	19.231	12.2072	33.5713	30.2463	18.3013	12.619	22.2667	13.7804	7.24065	8.999	12.6302	17.3071	14.2398	38.0186	27.5416	20.4159	17.5703
VIT_00s0704g00010	15.2252	17.1652	11.7996	12.674	18.8065	23.0766	8.25256	15.8492	17.3673	15.9549	15.597	13.2865	21.8205	15.153	9.82341	19.6343	15.3598	10.5249	16.0279	18.5373	14.5103	10.425	9.11698	15.7914	19.7941	7.65065	7.84618	17.5952	19.8604	18.1039	10.4318	22.3306	21.0625	11.1899	15.148	19.3887	26.3081	9.91497	14.0408	18.9115	21.0431	17.4356	10.8259	25.3425	18.6212	17.5184	8.41549	26.5882	19.9772
VIT_00s0704g00040	1.35939	0.434562	0	12.674	2.50754	0	0	0	0	0	0	2.21442	0	0	0.436596	0.426832	0.313466	2.05364	10.5678	0.780519	0	0	18.234	1.0188	0.380656	0	2.13987	0.703808	1.59463	0.323285	1.58745	1.22696	2.74729	0	1.22822	0	0.381276	0	10.0697	0.879603	0	0	17.4417	0	0.365122	0.372731	3.82522	2.37395	4.33241
VIT_00s0705g00010	0.543757	3.25921	6.63729	6.63878	0.835845	2.67555	8.25256	24.9059	0.807783	2.73102	4.99105	0	1.88108	6.88774	7.20384	5.12198	1.56733	2.05364	8.98266	2.34156	2.90206	14.7177	7.01306	10.188	4.75821	8.2882	17.8322	1.05571	2.75436	5.49584	1.36067	2.9447	5.49457	7.12087	8.18813	2.32664	1.52511	22.2336	5.24757	2.19901	4.75168	26.4345	3.00719	0	5.11171	4.10005	9.94558	0.633052	1.44414
VIT_00s0707g00010	9.51574	8.90852	2.21243	7.54407	2.08961	1.00333	2.35787	5.66043	9.28951	10.0617	1.24776	12.5484	8.27676	6.88774	29.0336	10.6708	7.20973	1.54023	12.8575	8.97597	7.63699	14.7177	11.2209	1.5282	0.951641	2.86899	2.85316	8.4457	5.94361	0.969854	4.3088	19.3859	10.9891	1.01727	13.5104	7.75547	3.43149	0.600907	15.6009	9.67563	5.20422	1.12487	12.6302	6.79921	2.55586	3.35458	2.29513	8.86273	8.18344
VIT_00s0710g00010	0.815635	0.869124	2.94991	2.4141	5.433	3.67888	10.6104	12.4529	2.82724	2.29981	1.87164	6.64325	8.27676	2.75509	3.27447	3.20124	0.940399	2.56704	3.34648	1.36591	2.13836	2.45295	0	7.13158	4.18722	8.92576	5.70632	1.75952	0.434898	2.26299	2.49457	2.9447	2.74729	10.1727	8.18813	1.55109	3.05021	4.5068	1.70191	1.61261	1.35762	1.12487	0.601438	1.85433	3.2861	4.84551	10.7106	1.74089	1.44414
VIT_00s0710g00020	10.8751	11.0813	22.8618	9.95817	25.0754	18.0599	29.0019	31.6984	12.9245	20.842	28.0747	18.4535	9.4054	10.3316	25.1043	14.5123	20.0618	10.0115	11.9769	9.56136	12.6774	19.6236	9.11698	14.2632	19.2232	56.1048	27.105	16.1876	9.71273	17.4574	17.6888	13.7419	9.15762	15.259	23.3362	19.7764	11.8196	51.3776	9.64418	9.08923	4.97795	16.8731	5.41294	20.3976	14.6049	52.9279	29.8367	17.4089	12.9972
VIT_00s0726g00010	0	0.434562	2.94991	1.50881	0	0.668887	1.8863	1.13209	1.21167	0.574952	5.61493	0.738139	0.752432	0.688774	0.436596	0.426832	0	3.33716	2.99422	0	0.610959	1.22647	4.20784	0.509399	0.380656	0.956331	2.85316	0.351904	0.289932	9.37525	2.49457	0	0	1.01727	0	0	4.19404	3.00454	3.97113	0.1466	0.905082	1.12487	4.8115	0	0.365122	2.23639	0.765044	1.10784	1.68483
VIT_00s0732g00010	29.9066	36.9378	68.9541	31.6851	31.7621	35.1166	68.1426	67.9251	23.8296	47.1461	38.6806	26.573	25.9589	16.5306	51.7367	36.7075	25.3908	57.5018	54.2482	24.001	42.4617	23.303	33.6627	58.0715	46.8207	69.8122	51.3568	27.0966	38.416	38.4709	76.4246	47.1152	31.1359	52.8979	63.458	33.7363	54.1412	93.1406	50.632	32.1055	57.0201	28.6843	38.492	35.2323	31.4005	51.0642	61.2036	28.4873	27.1979
VIT_00s0733g00010	25.5566	20.2071	37.6113	18.4075	31.7621	11.3711	22.164	12.4529	25.0413	14.9488	8.73434	14.0246	9.02919	23.4183	18.7736	21.3416	14.7329	27.4674	15.3234	28.8792	15.5795	17.7839	13.3248	25.9793	9.51641	26.4585	16.4057	29.7359	26.9637	9.69854	15.8745	15.7051	21.0625	23.3971	18.0139	26.7564	19.4451	42.9649	24.9614	26.3881	18.1016	25.3097	18.6446	16.689	17.891	19.382	17.596	19.1498	12.9972
VIT_00s0734g00020	19.5752	16.0788	24.3367	15.3899	17.1348	17.0566	14.8546	19.2455	30.2919	16.3861	28.0747	23.6204	38.7503	28.2397	20.9566	20.9148	17.8676	11.8084	11.0962	22.2448	14.9685	12.878	17.5327	17.3196	23.4104	20.083	17.1189	32.5511	18.8456	28.7723	22.2244	31.9009	25.6413	27.4662	25.3832	19.7764	26.6893	17.1259	12.6225	19.4979	21.9482	12.9361	18.0431	27.1969	21.9073	17.5184	20.6562	25.3221	24.5503
VIT_00s0734g00030	16.0408	11.7332	2.21243	25.0463	21.732	18.7288	7.5452	18.1134	14.944	12.5052	9.9821	24.3586	14.6724	3.44387	20.9566	22.4087	22.2561	15.1456	21.4879	17.5617	10.8445	2.45295	25.9483	15.282	18.0812	4.46288	23.5386	19.0028	22.4697	18.1039	24.7189	21.8398	14.6522	2.03453	13.5104	18.2254	12.2008	3.9059	22.1249	21.6969	9.50336	3.93706	24.6589	25.9606	16.4305	6.70917	19.1261	23.2647	17.811
VIT_00s0742g00020	11.9626	15.4269	21.7556	41.6433	16.299	17.0566	24.0503	19.2455	9.28951	15.8112	23.7075	8.85767	13.1676	16.5306	18.7736	10.8842	13.1656	21.5632	28.0048	10.537	11.6082	25.1427	39.9745	13.2444	16.3682	31.5589	24.2518	15.1319	13.0469	21.9834	17.6888	15.4597	12.8207	15.259	15.5574	14.3476	7.24425	27.3413	39.7113	12.6076	16.5177	16.8731	39.0935	19.1614	19.7166	29.0731	29.8367	20.2577	14.4414
VIT_00s0742g00030	48.6662	46.0636	50.1484	33.7974	48.897	44.8154	44.5638	50.9438	49.6787	37.3719	30.5702	47.2409	51.9178	43.3927	27.7239	68.7199	66.4549	49.8007	47.7314	54.2461	31.6171	39.2472	26.6496	46.8647	40.3496	23.2707	36.3778	51.5539	54.3623	35.8846	32.6562	55.2131	62.2718	35.6043	41.7595	76.7791	47.6595	36.6553	46.6608	54.2422	45.0278	41.6204	34.8834	49.4488	35.782	35.4095	48.1978	53.0181	48.6193
VIT_00s0742g00040	4.07817	2.39009	1.84369	5.73349	1.67169	3.34444	0.94315	2.26417	5.25059	2.58729	0	3.69069	2.63351	0	2.61958	2.77441	2.50773	1.79693	5.98844	2.73182	2.2911	1.83971	7.71437	3.05639	4.18722	1.27511	3.56645	4.3988	3.62415	2.26299	3.62847	3.19009	3.66305	2.03453	3.27525	4.65328	4.19404	1.80272	4.39661	2.63881	2.2627	2.24975	7.21725	4.32677	5.84196	0.745463	5.35531	5.53921	3.36965
VIT_00s0743g00010	0	0	0	0	1.67169	2.3411	2.12209	1.13209	0	0	0	2.95256	4.51459	0.688774	1.96468	4.26832	5.95586	1.54023	3.87487	0	0	0	0	4.58459	3.23558	2.23144	2.13987	0.351904	4.49395	0.323285	0	3.68087	1.83152	0	0.818813	3.48996	1.90638	2.10317	1.84374	0.1466	0.22627	0	0	6.1811	3.65122	0	0.765044	0.158263	0
VIT_00s0753g00010	11.4189	16.9479	14.7495	17.2005	3.7613	5.68554	12.2609	48.6797	1.61557	9.77419	6.86269	11.0721	2.63351	4.13264	129.451	17.9269	26.0177	32.0881	51.254	6.43928	21.5363	11.6515	9.11698	6.62218	6.47116	5.41921	67.0492	5.98237	15.8013	8.4054	10.8854	6.38018	5.49457	5.08634	176.454	38.3896	0.762553	13.22	43.1152	9.23583	5.20422	1.68731	21.0503	8.65354	7.66757	11.5547	54.3182	2.84873	3.85103
VIT_00s0753g00020	5.16569	16.7306	5.89981	13.5793	1.67169	2.00666	4.71575	12.4529	2.42335	13.7989	1.87164	2.21442	3.38595	0	41.2583	4.69515	17.2406	6.93102	4.5794	5.2685	10.2336	3.06618	14.7274	4.07519	3.42591	13.7074	14.2658	4.92666	4.92885	3.55613	13.6067	4.90783	2.74729	3.0518	16.3763	11.2454	6.4817	4.5068	12.1971	7.18342	12.4449	0.562437	12.6302	3.09055	7.30245	4.47278	10.7106	2.84873	3.36965
VIT_00s0757g00010	2.99066	2.17281	4.42486	5.73349	4.17923	6.01998	3.7726	4.52834	4.03892	3.0185	6.86269	3.69069	3.38595	2.06632	5.45745	5.54881	8.15012	6.16091	5.46005	2.73182	3.0548	3.67942	4.90914	5.09399	5.70985	3.50655	5.70632	3.34309	5.07381	6.78898	5.89626	4.66244	4.57881	3.0518	7.77872	4.65328	4.57532	5.40816	4.25479	3.81161	2.48897	2.24975	3.60863	4.94488	4.38147	4.47278	8.41549	4.43136	3.85103
VIT_00s0757g00030	5.98132	4.5629	2.58117	6.33702	5.433	5.01665	8.01677	4.52834	4.03892	5.60579	3.74329	8.11953	4.13838	0.688774	6.76724	5.97564	5.95586	11.0383	5.46005	8.39058	6.26233	9.19855	2.80523	5.09399	5.13886	9.88209	4.99303	5.63046	4.92885	6.14241	10.4318	6.13479	0.915762	10.1727	7.36932	7.3677	4.95659	5.70862	4.82209	6.89022	4.52541	8.999	3.00719	4.32677	8.03269	6.70917	6.8854	4.2731	3.85103
VIT_00s0759g00010	240.069	118.418	44.6173	349.441	218.574	91.3031	102.803	89.4347	273.838	192.897	53.0299	143.937	80.5103	32.3724	134.69	145.336	165.824	262.609	193.568	272.596	112.722	57.031	362.575	111.558	129.423	87.0261	154.071	248.268	150.91	48.4927	146.499	115.579	91.5762	43.7425	95.3917	125.639	69.011	42.0635	295.282	241.158	92.3183	15.1858	371.689	140.929	115.744	72.3099	150.714	399.614	212.769
VIT_00s0762g00030	0	0.651843	0.368738	0	1.67169	12.04	2.59366	1.13209	3.23113	18.8297	0.623881	3.69069	9.02919	8.95406	2.61958	6.40248	19.4349	0.513409	2.2897	0.19513	3.0548	3.06618	0	2.03759	12.181	6.37554	0.713289	6.68618	19.4255	2.58628	0.453558	13.7419	6.41033	4.06907	3.68466	8.53102	22.4953	6.30952	1.27644	0.439801	3.39406	1.68731	0	4.94488	14.97	4.47278	1.53009	2.21568	6.7393
VIT_00s0768g00010	6.2532	4.5629	2.21243	5.43173	3.34338	8.36109	3.06524	5.66043	7.67394	3.0185	2.49553	5.90511	13.5438	2.75509	7.42214	11.5245	8.15012	1.28352	5.46005	8.00032	3.66575	3.06618	3.50653	6.62218	7.23247	3.18777	7.84618	7.74189	8.69797	5.81912	6.34981	7.11635	8.24186	1.01727	6.95991	7.3677	9.53191	2.10317	5.81487	7.47663	5.20422	2.24975	3.60863	9.27165	7.30245	2.98185	3.82522	10.1288	12.5159
VIT_00s0768g00040	0.271878	0.434562	2.21243	3.92292	0.417923	0	0.235787	0	0.807783	0.71869	0	0.738139	0.376216	0	0.873192	1.70733	3.13466	0.256704	3.17035	2.14643	1.06918	0	0.701306	0.509399	0.570985	0.318777	0.713289	1.05571	1.73959	0.646569	0.453558	0.245391	0.915762	0	0.818813	4.26551	1.90638	0.300454	3.82931	1.61261	0.452541	1.12487	1.20288	2.47244	0.730245	0.745463	0.765044	0.633052	0.962758
VIT_00s0769g00010	30.7222	29.3329	125.371	83.8901	52.2403	39.1299	118.365	95.0952	55.3331	30.9037	233.955	28.0493	45.5222	64.7447	55.666	48.0186	51.7219	73.6742	82.4291	32.0013	42.0034	41.7001	94.6764	55.0151	48.9144	112.528	99.8605	49.6185	51.463	212.721	92.0723	31.6555	34.799	84.4332	63.458	32.9607	61.3855	143.617	65.6655	33.4249	45.0278	96.1768	89.6142	37.0866	56.2288	125.238	94.8655	70.5853	69.3186
VIT_00s0771g00010	0.815635	1.0864	1.10622	0.905288	0.835845	3.34444	1.41472	1.13209	3.23113	3.16224	0.623881	0.738139	2.63351	2.06632	2.61958	1.70733	0.313466	0.256704	2.2897	2.34156	1.06918	3.67942	2.80523	2.03759	1.3323	2.55022	2.13987	1.93547	1.88456	2.26299	1.58745	1.71774	0.915762	2.03453	1.22822	1.55109	0.762553	1.80272	1.98557	1.466	1.58389	1.12487	3.00719	1.85433	0	1.86366	2.29513	2.53221	1.92552
VIT_00s0771g00020	29.6347	28.4638	12.1684	31.0816	23.8216	19.7322	21.9282	21.5096	32.3113	35.9345	24.3314	33.9544	18.4346	15.8418	29.0336	30.0916	30.7197	41.8428	26.4196	32.5867	30.8534	8.58531	36.4679	15.282	27.9783	9.24454	26.3917	30.2637	23.3395	17.7807	33.5633	29.2016	24.7256	11.1899	22.5174	26.7564	16.3949	7.81179	36.8748	27.8541	23.3059	14.0609	37.2891	37.0866	14.6049	11.9274	19.8912	27.3795	19.0145
VIT_00s0772g00010	20.9346	22.5972	5.53108	9.65641	15.4631	29.7655	12.2609	29.4342	17.7712	21.417	6.86269	16.2391	4.89081	33.0611	26.6324	20.7013	27.8985	5.39079	10.744	16.3909	28.1041	31.2751	4.90914	12.2256	19.7941	13.7074	24.9651	19.0028	20.4402	8.4054	12.2461	31.6555	13.7364	11.1899	25.3832	16.6743	8.0068	19.5295	8.93505	19.9377	13.8025	27.5594	9.02157	20.3976	23.3678	16.7729	6.12036	14.2437	16.3669
VIT_00s0776g00010	10.8751	7.17027	7.00603	10.5617	10.866	10.0333	5.42311	9.05668	8.48172	7.61812	6.23881	8.11953	6.01946	0.688774	3.92937	4.48173	8.15012	8.98465	6.69296	7.80519	5.65137	6.7456	7.71437	13.7538	10.8487	6.37554	3.56645	8.7976	6.95837	3.55613	4.98914	6.38018	9.15762	2.03453	4.50347	3.48996	3.43149	1.80272	8.22592	7.91643	3.8466	3.37462	10.2244	6.79921	11.6839	6.33643	2.29513	8.5462	9.62758
VIT_00s0776g00020	8.97198	4.99746	5.89981	18.4075	9.1943	9.02997	6.13047	15.8492	15.7518	4.02467	14.3493	8.85767	13.1676	6.19896	15.2809	17.7135	17.2406	5.39079	10.0394	8.00032	5.34589	6.13237	23.1431	4.07519	10.8487	6.37554	12.1259	14.604	12.4671	16.4875	14.0603	11.0426	9.15762	5.08634	12.6916	13.9598	14.1072	4.80726	11.9134	7.18342	7.69319	11.2487	18.0431	6.1811	8.39781	9.69102	15.3009	9.02099	12.0345
VIT_00s0779g00010	23.6534	36.7205	46.8298	16.2952	30.0904	20.7355	27.1156	28.3021	15.3479	36.222	52.406	39.8595	21.0681	35.8162	45.1877	25.8233	28.5254	18.9961	17.9653	21.4643	34.9774	45.3795	23.1431	29.5451	30.2622	37.2969	28.5316	24.1054	17.5409	45.2598	35.6043	52.7592	28.3886	44.7598	45.8535	24.8175	16.0136	33.3503	15.4591	19.9377	28.0575	39.933	15.6374	37.7047	21.9073	51.4369	14.5358	18.9916	14.4414
VIT_00s0780g00010	28.8191	62.5769	98.0844	29.271	53.0762	80.9353	71.9152	70.1893	24.2335	40.5341	97.3255	47.2409	45.8984	133.622	48.0256	36.0673	29.4658	36.7087	39.9816	24.9766	67.6637	76.6546	24.5457	71.8252	68.7085	85.4323	50.6435	22.17	48.5636	83.4074	45.5826	38.0357	65.9349	66.1224	58.1357	45.7573	40.7966	92.8402	34.0383	33.4249	54.5312	78.7412	30.6733	49.4488	60.9754	108.465	32.8969	21.9986	32.0117
VIT_00s0780g00020	9.24386	9.77764	8.11224	16.8987	12.1198	6.68887	8.95992	27.17	13.7323	14.9488	7.48658	11.8102	9.02919	0.688774	18.9919	15.3659	16.3002	10.0115	14.9711	12.8786	14.2048	0.613237	15.4287	7.13158	10.6584	6.05676	20.6854	14.2521	10.0027	5.81912	18.3691	11.7788	10.9891	4.06907	21.2891	10.8577	4.57532	3.9059	15.3172	12.9008	4.52541	0	19.246	14.8346	6.93732	4.47278	20.6562	16.6176	13.4786
VIT_00s0780g00030	1.35939	9.1258	3.68738	10.8635	1.25377	21.7388	10.1389	2.26417	4.03892	3.0185	24.3314	0.738139	8.65297	117.092	1.52809	0	1.25387	10.7816	32.2319	1.36591	5.04041	83.4002	2.10392	5.60339	4.94853	1.59389	6.4196	2.11142	1.73959	26.8326	2.49457	0.736174	4.57881	32.5525	14.7386	1.55109	7.62553	10.5159	23.9686	2.49221	10.6347	153.545	3.60863	3.09055	3.2861	218.048	13.7708	2.05742	0.240689
VIT_00s0780g00040	0.271878	7.82211	16.2245	35.0045	19.2244	64.882	13.9115	7.9246	3.23113	2.29981	27.4508	28.0493	24.8303	128.112	4.36596	5.3354	9.71746	28.2375	46.6746	0.975649	6.72055	131.233	4.20784	36.1673	19.7941	25.8209	31.3847	1.58357	21.7449	23.5998	2.04101	4.66244	33.8832	17.2935	56.4981	24.4297	21.7327	19.5295	34.4638	2.49221	10.4084	64.6803	14.4345	12.3622	6.93732	45.4732	21.4212	2.37395	3.85103
VIT_00s0783g00010	22.8378	14.5578	8.84972	16.8987	18.8065	19.7322	10.3746	10.1888	20.1946	12.3615	16.8448	18.4535	21.0681	7.57651	16.1541	20.2745	17.5541	13.0919	18.3176	21.074	12.8301	8.58531	16.8314	20.3759	19.6038	5.10043	10.6993	21.2902	18.1208	15.5177	17.2352	22.8214	20.1468	11.1899	18.4233	20.552	21.7327	9.01361	10.9206	20.2309	17.6491	9.56143	12.0288	18.5433	16.0654	7.45463	19.1261	12.661	14.4414
VIT_00s0790g00020	0.271878	0.651843	0.368738	1.20705	1.25377	15.3844	8.25256	14.7171	0.403892	1.29364	5.61493	0.738139	5.64324	700.483	0.873192	1.70733	0.313466	3.08045	4.051	0.390259	0.610959	1.22647	0	9.67858	7.61313	8.60698	7.84618	0.703808	0.434898	2.90956	1.58745	2.20852	3.66305	4.06907	13.101	0.775547	18.3013	9.61451	2.97835	0.293201	0.452541	2.81219	0	0.61811	8.03269	12.3001	6.12036	0.316526	0.481379
VIT_00s0800g00010	13.8658	8.03939	5.16234	8.1476	10.866	7.35776	6.13047	13.585	20.5985	20.9858	2.49553	11.0721	5.26703	0	5.89405	8.53663	10.9713	8.98465	7.04522	14.4396	9.16439	0	11.9222	12.735	7.80346	0.956331	12.1259	18.1231	7.10334	3.55613	11.7925	10.5518	3.66305	0	7.77872	10.4699	10.6757	1.20181	7.37496	14.5134	9.9559	0	9.02157	17.3071	9.49318	0.745463	6.8854	20.8907	10.831
VIT_00s0800g00020	12.7783	13.4714	14.0121	15.9934	17.9707	24.0799	11.3178	16.9813	19.3868	13.2239	11.2299	11.8102	31.6022	4.13264	14.4077	17.2867	25.3908	6.16091	8.6304	13.8542	9.77535	5.51913	12.6235	18.3384	18.8425	8.2882	13.5525	15.4838	13.1919	12.6081	19.2762	20.8583	9.15762	8.13814	14.7386	12.4088	20.5889	6.60998	8.50957	13.7804	22.1745	7.87412	12.6302	16.0709	20.812	8.94555	16.831	14.4019	19.9772
VIT_00s0801g00020	1.90315	1.95553	3.68738	4.22468	2.08961	4.34777	5.6589	3.39626	2.42335	2.15607	3.11941	3.69069	2.2573	7.57651	5.67575	3.84149	3.13466	4.10727	4.93166	1.56104	2.13836	5.51913	4.90914	3.05639	3.42591	6.69432	5.70632	2.81523	2.89932	3.23285	3.62847	3.68087	3.66305	5.08634	6.5505	1.55109	1.52511	6.60998	3.12018	1.61261	3.62033	5.06193	4.8115	4.32677	2.19073	4.47278	3.82522	1.89916	2.40689
VIT_00s0802g00010	4.07817	2.60737	8.84972	3.92292	5.433	9.02997	7.5452	1.13209	5.25059	6.037	6.86269	2.21442	3.76216	9.64283	2.83788	2.34757	1.8808	12.8352	5.98844	2.14643	3.97123	6.7456	2.80523	1.5282	5.70985	14.345	2.13987	2.81523	7.39327	4.2027	4.98914	0.245391	0	13.2245	5.32228	1.55109	1.90638	8.11225	7.37496	3.22521	2.2627	20.2477	3.00719	4.32677	3.65122	5.59097	4.59027	5.38094	9.86827
VIT_00s0802g00020	9.78762	4.99746	2.21243	11.467	5.433	6.01998	8.01677	12.4529	8.07783	10.0617	3.11941	7.38139	4.13838	27.5509	10.26	10.244	9.71746	17.7126	26.0673	7.02467	7.02603	14.1044	16.13	3.05639	3.80656	2.55022	19.9721	5.10261	4.63892	0.646569	11.7925	4.90783	2.74729	6.1036	11.054	5.8166	2.28766	3.00454	16.7355	5.27762	5.20422	66.3676	15.0359	4.32677	3.65122	2.23639	11.4757	7.75489	5.53586
VIT_00s0804g00010	20.6628	35.4168	53.8358	18.1058	18.8065	17.7255	29.0019	31.6984	19.7907	23.2856	25.5791	27.3111	19.187	39.9489	24.2311	20.4879	18.181	17.1992	21.3118	22.635	26.2712	28.2089	18.9353	37.6955	17.8909	34.7467	19.2588	14.2521	17.5409	21.0135	16.5549	22.576	31.1359	40.6907	20.0609	22.8786	27.0706	35.754	19.9975	22.8697	36.6558	43.3077	18.0431	21.0157	18.9864	31.6822	26.0115	11.3949	8.90551
VIT_00s0804g00020	59.2695	21.9454	12.1684	66.9913	62.2705	31.1032	20.0419	24.9059	76.3355	43.6964	8.73434	40.5976	8.65297	0.688774	37.1107	67.6528	39.4968	40.0459	56.0095	74.1493	21.3836	2.45295	69.4293	41.7707	30.6428	5.41921	39.2309	66.6858	54.2173	10.3451	44.4487	29.2016	36.6305	8.13814	29.8867	39.5529	11.057	6.91043	67.2256	62.4518	12.2186	1.68731	94.4257	53.1575	30.6703	5.9637	55.8482	79.6063	66.671
VIT_00s0805g00010	1.90315	1.73825	2.58117	2.4141	2.08961	4.01332	0.707362	9.05668	6.05837	1.58112	3.74329	0.738139	4.13838	3.44387	2.40128	5.54881	4.07506	1.54023	5.63618	3.31721	2.13836	1.22647	2.10392	2.54699	3.42591	1.27511	4.27974	4.57475	5.07381	2.26299	3.17491	2.20852	2.74729	0	6.1411	5.42883	3.43149	2.10317	5.53122	2.78541	0.678811	5.62437	3.60863	1.23622	5.11171	1.86366	3.82522	3.32352	3.12896
VIT_00s0805g00020	6.2532	7.17027	2.58117	4.22468	6.68676	7.02331	5.6589	11.3209	5.25059	4.02467	5.61493	8.85767	3.76216	8.26528	4.36596	8.32322	11.9117	4.36398	6.16457	4.29285	7.94247	2.45295	6.31176	5.60339	6.66149	6.05676	8.55947	8.26974	6.66844	5.81912	6.12304	5.39861	6.41033	4.06907	1.22822	8.91879	3.43149	5.40816	5.67305	6.01062	3.16779	5.62437	1.80431	5.56299	4.74659	2.60912	5.35531	4.90615	7.46137
VIT_00s0813g00010	6.79696	8.90852	8.84972	15.9934	10.4481	10.3677	7.5452	18.1134	8.48172	9.91793	6.23881	9.5958	4.51459	1.37755	14.626	10.8842	5.32893	7.95784	8.45427	10.7321	6.10959	3.06618	12.6235	11.7162	9.51641	5.10043	11.4126	12.1407	6.37851	5.49584	15.421	8.5887	9.15762	6.1036	10.2352	6.97992	7.62553	1.80272	5.9567	9.38243	4.29914	1.12487	12.0288	9.88976	7.30245	4.84551	15.3009	11.0784	9.38689
VIT_00s0817g00010	3.26254	2.82465	1.47495	7.84583	3.7613	6.01998	1.8863	2.26417	6.46226	6.32448	3.74329	4.42883	3.38595	0.688774	5.89405	5.3354	3.13466	4.36398	4.93166	2.53669	3.51301	0	6.31176	1.5282	3.99689	0.318777	2.85316	5.10261	3.04429	1.93971	7.93727	2.45391	3.66305	0	4.91288	4.65328	3.05021	0	3.54566	2.63881	1.81016	0	4.8115	5.56299	6.5722	3.35458	5.35531	6.17226	6.7393
VIT_00s0818g00010	120.714	179.039	200.225	92.0377	135.825	155.851	156.799	90.5668	110.262	186.428	111.051	132.127	200.899	130.867	108.712	120.58	128.208	123.218	84.0143	121.566	182.677	111.609	84.1568	186.949	135.514	123.686	94.1542	110.85	134.094	115.089	135.614	171.038	165.753	147.504	110.54	112.842	159.373	202.506	77.1535	132.967	228.759	91.6773	98.6358	157	142.763	120.02	106.341	99.2309	117.456
VIT_00s0820g00010	26.916	31.2885	26.5492	15.9934	30.9263	24.7488	29.0019	12.4529	27.4646	37.3719	21.8358	33.2162	50.0368	19.9744	16.809	24.116	22.2561	26.1839	15.3234	25.562	34.6719	21.4633	18.9353	26.9981	22.4587	26.7773	15.6924	26.5688	23.3395	20.6902	18.1423	28.9562	29.3044	54.9324	17.6045	26.7564	33.5523	30.9467	16.0264	29.1735	33.488	32.0589	13.8331	37.0866	27.0191	26.0912	19.1261	27.3795	26.4758
VIT_00s0820g00020	0.271878	1.0864	0.737477	8.1476	0.417923	0.334444	1.17894	0	0	0.574952	0	0.738139	0	0.688774	2.40128	0.853663	1.25387	4.10727	7.39748	0.780519	1.06918	0	9.11698	0	0.190328	0.318777	4.27974	0.351904	1.01476	0	1.36067	0.736174	0	0	2.86585	0.775547	0	3.60544	7.23314	0.733002	0.22627	0	11.4273	0	0.730245	0.372731	2.29513	0.158263	0.962758
VIT_00s0823g00020	3.8063	2.17281	4.7936	10.2599	0	0	0	0	0	0	0	0.738139	1.50486	4.13264	4.14766	4.48173	3.13466	6.93102	11.6246	4.68311	1.68014	5.51913	7.01306	0	0	0	0	0	5.21878	0	0	2.20852	2.74729	8.13814	2.86585	3.87773	0	5.10771	7.65862	3.07861	3.62033	4.4995	10.8259	0	0	0	0	0	0
VIT_00s0838g00020	119.898	97.9937	85.5473	199.465	98.2118	57.5243	128.268	93.9631	96.1262	96.7357	72.3702	65.6944	56.0562	104.694	110.241	63.8113	71.1569	179.693	126.814	124.298	86.9089	129.393	207.587	60.6184	70.4215	166.72	102.714	102.756	65.0898	57.8679	118.152	73.6174	51.2827	118.003	78.1966	53.125	45.3719	118.98	170.191	113.469	81.6836	40.4955	211.706	80.3543	71.9291	123.747	97.1606	124.078	67.8744
VIT_00s0841g00010	3.8063	4.5629	5.16234	2.11234	0	0	0	0	0	0	0	0	0	0	0	2.98782	3.44813	2.56704	2.11357	3.70746	6.41507	5.51913	2.80523	0	0	0	0	0	2.75436	0	0	0	0.915762	0	0	2.71441	0	9.91497	2.41105	4.54462	5.20422	3.93706	3.60863	0	0	0	0	0	0
VIT_00s0847g00010	3.26254	4.5629	12.5371	2.4141	5.01507	5.01665	14.6188	3.39626	2.42335	2.15607	1.87164	0	0	0	0	0	0.313466	0	0	2.73182	5.95685	6.13237	0	11.2068	4.18722	9.88209	2.85316	0.351904	0.289932	2.26299	1.1339	0	0	0	0	0.387773	4.95659	0	0.283652	3.51841	7.01438	8.999	0.601438	4.32677	4.38147	10.8092	4.59027	0.949578	1.68483
VIT_00s0857g00010	0.815635	3.47649	3.31865	4.82821	5.433	4.01332	4.00839	4.52834	1.21167	1.8686	1.87164	0	0	0	1.30979	0.853663	0.313466	1.79693	2.2897	1.36591	2.59658	1.83971	0.701306	2.54699	3.42591	4.1441	7.13289	0.703808	0.289932	3.87941	5.21592	0	0	1.01727	0.818813	0	0.381276	4.20635	2.55287	1.3194	1.58389	2.24975	0.601438	3.09055	1.82561	4.10005	3.06018	1.2661	1.20345
VIT_00s0862g00010	2.17503	0.651843	1.47495	5.12997	0	1.00333	0.471575	5.66043	3.63502	1.29364	4.36717	0	4.51459	0.688774	3.27447	3.62807	0.940399	0.513409	2.2897	3.31721	0.916439	1.22647	5.61045	2.03759	1.52263	0.956331	2.13987	4.7507	1.01476	4.84927	3.17491	1.71774	1.83152	2.03453	3.68466	1.16332	6.4817	0.300454	2.26922	2.05241	1.58389	3.37462	5.41294	1.23622	2.19073	1.11819	2.29513	5.53921	4.81379
VIT_00s0862g00020	2.4469	1.52097	2.21243	6.63878	2.50754	4.01332	1.8863	5.66043	4.44281	1.58112	4.99105	5.90511	9.02919	2.06632	3.49277	3.84149	5.32893	0.770113	5.28392	2.53669	0.763699	1.83971	8.41568	3.56579	2.85492	0.956331	6.4196	5.10261	5.21878	5.81912	4.3088	7.36174	4.57881	5.08634	5.32228	3.48996	9.15063	1.80272	3.68748	2.49221	2.2627	1.68731	4.8115	3.09055	4.01635	1.11819	6.8854	5.06442	5.77655
VIT_00s0865g00030	53.56	48.8882	73.0102	202.785	55.5837	29.431	77.1025	66.793	31.0997	61.5199	21.8358	53.8841	31.2259	63.3672	46.0609	53.9942	40.4372	87.2795	147.421	53.6607	56.361	51.5119	260.886	48.3929	41.6819	48.7729	64.196	46.4513	42.0402	26.1861	34.4704	44.1705	40.2935	36.6216	49.1288	61.2682	40.7966	42.364	210.045	59.5198	44.349	39.3706	257.415	36.4685	40.8937	68.2099	72.6792	47.6372	49.3413
VIT_00s0868g00010	113.101	157.529	167.038	76.9495	115.347	109.697	124.26	69.0572	85.2211	127.639	169.072	115.15	106.845	148.086	68.3273	104.787	93.0995	85.2259	73.6226	105.37	127.996	174.772	93.9751	117.671	115.91	156.52	60.6296	72.8441	97.4172	145.155	66.2195	118.769	117.218	184.125	69.1897	115.556	115.527	212.12	73.8915	120.359	173.323	129.923	70.9697	108.169	119.76	151.329	56.6133	54.2842	74.6137
VIT_00s0868g00020	36.9754	45.4117	55.6795	191.921	43.464	29.431	60.3616	48.6797	38.7736	65.832	33.6896	62.7418	45.5222	61.3009	55.666	58.0491	55.1701	105.762	131.746	37.2698	49.1822	32.5015	282.626	51.4493	37.4947	38.2532	64.9093	37.8297	50.3032	28.1258	34.2436	40.9804	43.0408	41.708	47.0817	64.3704	46.5157	54.6825	209.477	49.8442	35.2982	35.4335	202.083	39.5591	33.2261	46.2187	56.6133	43.3641	54.1551
VIT_00s0872g00010	0.543757	0.869124	0.737477	3.92292	1.25377	1.33777	0.471575	4.52834	0	0	0	4.42883	0.376216	0	0.218298	8.32322	4.07506	1.28352	5.46005	2.53669	0	0	2.80523	4.07519	0.951641	0	2.13987	0	3.62415	0	0	1.22696	3.66305	0	2.86585	12.021	0	0	4.68026	0.586402	1.35762	0	0.601438	1.23622	0.365122	0	4.59027	0	0
VIT_00s0873g00010	32.0816	29.9848	51.6234	36.5133	30.0904	34.1132	35.8397	53.208	34.3308	21.2732	5.61493	18.4535	28.5924	39.9489	49.1171	30.7319	23.8234	35.4252	46.8507	30.8305	40.1706	35.5677	43.481	31.0733	27.4073	41.7598	41.3708	70.2049	34.067	20.6902	52.386	72.6359	22.894	44.7598	45.0347	38.3896	41.1778	102.154	83.9611	34.4511	50.6846	79.8661	55.3323	46.9764	31.4005	39.1368	103.281	28.0126	14.6821
VIT_00s0873g00020	2.99066	1.52097	4.7936	1.50881	1.67169	2.00666	2.35787	0	6.46226	1.1499	0	0.738139	1.50486	1.37755	3.27447	2.34757	1.56733	2.82375	3.69874	3.70746	1.68014	3.06618	4.20784	2.03759	0.951641	0.956331	0.713289	7.56594	2.17449	0.323285	1.1339	1.22696	2.74729	1.01727	0.818813	3.48996	2.28766	5.40816	6.80766	2.49221	1.58389	5.06193	2.40575	3.09055	1.82561	0.372731	4.59027	6.48878	1.44414
VIT_00s0875g00010	4.89381	3.91106	5.53108	9.05288	7.52261	5.01665	5.18732	4.52834	5.25059	4.59962	4.36717	5.90511	1.12865	3.44387	7.64043	8.75005	8.15012	5.9042	6.51683	4.09772	2.74932	5.51913	4.20784	4.58459	6.66149	7.96943	5.70632	4.92666	5.50871	7.43555	7.03015	5.15322	3.66305	5.08634	6.95991	5.42883	4.19404	2.70408	8.08409	5.71742	4.75168	2.81219	11.4273	6.79921	6.93732	4.47278	10.7106	8.07141	6.97999
VIT_00s0878g00020	143.552	141.667	124.265	144.243	135.407	89.9653	326.566	271.7	86.0289	135.401	296.344	192.654	22.573	52.3468	340.108	134.665	148.27	161.724	47.3791	117.273	116.235	258.173	120.625	97.8046	145.982	357.668	204.714	134.779	82.0508	276.408	275.99	179.872	102.565	85.4504	268.571	128.353	23.6391	70.907	70.6295	128.275	62.6769	62.993	140.135	110.642	117.204	489.396	146.123	101.447	85.6854
VIT_00s0878g00030	27.4597	28.0292	25.0742	22.6322	23.8216	28.4277	16.9767	26.038	17.7712	19.9796	25.5791	31.74	28.9686	12.3979	18.1187	24.7562	24.4504	12.8352	26.4196	25.1717	24.2856	28.8221	19.6366	23.4323	19.7941	25.5022	24.2518	23.9295	26.2389	30.3888	21.9976	23.0668	29.3044	22.3799	22.9268	28.6952	33.5523	24.0363	25.5287	29.6133	30.3202	38.8082	19.8474	22.252	29.5749	19.382	22.1863	28.8039	22.1434
VIT_00s0880g00010	0.815635	0.217281	0.737477	4.52644	1.25377	0.334444	6.83784	10.1888	1.61557	1.72486	4.99105	0.738139	0	0	8.29533	1.49391	0.940399	14.3754	6.69296	0.390259	0.458219	1.83971	6.31176	0	1.90328	1.59389	11.4126	1.58357	1.59463	2.26299	17.0084	0.736174	0	3.0518	7.36932	1.55109	0	12.619	5.81487	0.733002	0	1.68731	4.21006	0.61811	0.365122	1.11819	11.4757	2.05742	2.1662
[truncated: 17,366 more rows]
[truncated: 10 more columns]
