# Supplementary material for: Divergence in the transcriptional landscape between low temperature and freeze shock in cultivated grapevine (Vitis vinifera)
Source: Hortic Res. 2018 Mar 1;5:10. doi: 10.1038/s41438-018-0020-7 (PMC5830407; doi:10.1038/s41438-018-0020-7)
Supplement: Supplementary file 5 — Supplemental Data 2 [file 41438_2018_20_MOESM5_ESM.xlsx]

## Sheet: Shared DE genes by TRT
Supplemental Data 2. Differentially expressed genes shared between treatment types and gene annotation.
Upregulated LogFC>1, FDR<0.05														Downregulated LogFC>-1, FDR<0.05
[Acclimation] and [Acclimation F] and [Freeze]:			[Acclimation] and [Acclimation F]:			[Acclimation F] and [Freeze]:			[Acclimation] and [Freeze]:					[Acclimation] and [Acclimation F] and [Freeze]:			[Acclimation] and [Acclimation F]:			[Acclimation F] and [Freeze]:			[Acclimation] and [Freeze]:
VIT_18s0122g01210	Cuticular water permeability		VIT_05s0165g00260	Ankyrin		VIT_11s0052g01180	Xyloglucan endotransglucosylase/hydrolase 23		VIT_00s0505g00030	NADH dehydrogenase subunit 2				VIT_06s0004g00980	Dirigent protein pDIR9		VIT_00s0179g00110	Protein phosphatase 2C		VIT_03s0088g01150	Squalene monooxygenase		VIT_17s0000g08640	Unknown protein
VIT_00s0309g00050	EXPANSIN-like B1		VIT_16s0022g00860	Invertase/pectin methylesterase inhibitor		VIT_01s0146g00090	11-beta-hydroxysteroid dehydrogenase		VIT_00s0246g00080	NADH dehydrogenase subunit 7				VIT_00s0203g00170	Myb domain protein 92		VIT_12s0034g00910	R protein L6		VIT_07s0151g00360	Unknown protein		VIT_05s0020g00170	Zinc knuckle
VIT_04s0023g02480	Dehydrin 1b		VIT_05s0165g00220	Protein binding protein		VIT_05s0020g00330	Galactinol synthase		VIT_13s0073g00680	Endonuclease/exonuclease/phosphatase family protein				VIT_10s0042g00170	TCP family transcription factor 7		VIT_00s0201g00060	Unknown protein		VIT_14s0066g00830	Sirohydrochlorin ferrochelatase		VIT_00s0225g00080	MATE efflux family protein
VIT_19s0014g03300	NAC domain containing protein 2		VIT_16s0100g00740	Unknown		VIT_11s0052g01200	Xyloglucan endotransglucosylase/hydrolase 23		VIT_05s0077g02190	Chalcone reductase				VIT_08s0007g03140	Rac GTPase activating protein 1		VIT_08s0007g05630	No hit		VIT_10s0003g02680	Phytochrome E		VIT_19s0014g05130	Glycosyl transferase family 8 protein
VIT_10s0042g00960	DNAJ heat shock N-terminal domain-containing protein		VIT_13s0019g02840	Heat shock protein 18.2 kDa class I		VIT_11s0016g00860	Strictosidine synthase; Quinoprotein amine dehydrogenase, beta chain		VIT_19s0015g02910	CYP72A1				VIT_17s0000g02430	Phosphoethanolamine N-methyltransferase		VIT_18s0001g14900	La domain-containing protein		VIT_05s0020g02910	STE11 protein kinase homolog NPK1		VIT_02s0025g03190	2-oxoglutarate-dependent dioxygenase
VIT_00s0309g00090	EXPANSIN-like B1		VIT_12s0035g01240	No hit		VIT_08s0007g02360	Harpin inducing protein 1-like 9							VIT_01s0146g00420	No hit		VIT_04s0043g00440	Ribosomal protein S5 (RPS5B) 40S		VIT_03s0038g00820	3-oxo-5-alpha-steroid 4-dehydrogenase, C-terminal		VIT_04s0008g03960	DNA polymerase theta subunit
VIT_02s0012g01610	Beta-1,3-glucanase precursor		VIT_17s0000g09260	No hit		VIT_09s0002g06420	Lactoylglutathione lyase							VIT_07s0005g06160	No hit		VIT_18s0001g08090	IAA9		VIT_13s0084g00420	R protein MLA10		VIT_15s0046g02380	CYP86A8
VIT_11s0016g05430	Unknown protein		VIT_12s0059g00440	No hit		VIT_18s0089g01030	Ethylene-responsive transcription factor							VIT_12s0035g02150	ferric reduction oxidase 7 FRO7		VIT_07s0129g00480	Molecular chaperone DnaJ		VIT_16s0039g01910	Vegetative storage protein win4.5		VIT_11s0037g00530	Cellulose synthase IRX3
VIT_01s0011g06310	Inositol polyphosphate related phosphatase		VIT_16s0050g01790	BTI3 (VIRB2- interacting protein 3)		VIT_16s0050g00120	B57							VIT_19s0014g01280	Unknown		VIT_15s0046g00180	Pyridoxine 5'-phosphate oxidase		VIT_09s0002g01710	Zeta-cop, subunit of COP-I complex		VIT_18s0001g12640	CBS domain-containing protein
VIT_12s0035g02100	Glutathione S-transferase Z1 GSTZ1		VIT_08s0056g01350	Unknown protein		VIT_14s0006g01580	Unknown protein							VIT_01s0026g02270	Kinase		VIT_17s0000g06980	Ribosomal protein S19 (RPS19C) 40S		VIT_08s0007g06200	Rhodanese domain-containing protein		VIT_14s0066g00120	Unknown protein
VIT_08s0007g04680	Expansin EXPA9		VIT_03s0038g00660	cold regulated protein 27		VIT_08s0058g00440	ferritin							VIT_18s0001g06370	L-ascorbate peroxidase, chloroplast		VIT_01s0137g00520	CYP71B35		VIT_06s0004g05150	TOC75 (translocon outer membrane complex 75)		VIT_18s0122g00720	Metal ion binding
VIT_13s0064g01200	No hit		VIT_02s0025g04390	SEU1 protein		VIT_18s0001g06020	Phosphate-induced protein 1							VIT_17s0000g08160	Polygalacturonase BURP		VIT_01s0011g01080	ribulose-1,5 bisphosphate carboxylase oxygenase large subunit N-methyltransferase		VIT_19s0177g00340	Unknown protein		VIT_16s0013g00630	Cyclin-U4-1 (CycU4;1) CYCP4;1
VIT_08s0058g00430	ferritin		VIT_01s0011g05810	Adagio protein 1		VIT_16s0098g00220	Membrane located receptor							VIT_04s0044g00860	Protein BRUSHY 1 (Protein TONSOKU) (Protein MGOUN 3)		VIT_08s0007g07870	Basic helix-loop-helix (bHLH) family		VIT_05s0020g02970	RANGAP2 (RAN GTPASE activating protein 2)		VIT_14s0066g00010	Unknown protein
VIT_02s0025g00530	Unknown		VIT_15s0021g00050	Eceriferum 1 (CER1 protein) Sterol desaturase		VIT_19s0014g03290	NAC domain containing protein 19							VIT_00s0373g00010	Tubulin alpha-3 chain		VIT_16s0039g00530	BolA		VIT_17s0000g08900	LRR receptor-like kinase 2		VIT_06s0004g04000	Beta-ketoacyl-CoA synthase
VIT_07s0151g01070	Copalyl diphosphate synthase		VIT_00s0371g00100	Mannitol dehydrogenase		VIT_06s0004g06830	Asparagine synthetase							VIT_06s0004g07220	Indole-3-acetate beta-glucosyltransferase		VIT_16s0098g01620	Synbindin TRAPPC1		VIT_18s0001g03660	Aspartokinase-homoserine dehydrogenase		VIT_15s0046g00050	Arginine/serine-rich splicing factor RSP31 (RSP31)
VIT_14s0083g00850	Lipase GDSL 7		VIT_05s0049g00920	Inorganic phosphate transporter 1-4		VIT_08s0007g07670	NAC domain containing protein 47							VIT_08s0007g01850	Glycine-rich protein		VIT_03s0088g01220	Unknown protein		VIT_16s0039g02570	EMB1270		VIT_19s0085g00440	R protein MLA10
VIT_01s0011g05440	Unknown protein		VIT_06s0004g00150	MYR1 (MYB-related protein 1)		VIT_01s0026g01690	Ethylene-responsive transcription factor WRINKLED 1							VIT_05s0020g01140	Ribosomal protein L18		VIT_14s0068g01190	Aspartate kinase		VIT_10s0092g00170	Subtilase		VIT_07s0005g01860	Patatin
VIT_08s0007g03750	1,4-alpha-glucan branching enzyme IIB, chloroplast precursor		VIT_11s0037g00680	Leucine Rich Repeat receptor-like kinase		VIT_18s0041g00700	NAC domain containing protein 90							VIT_03s0091g00430	SWIB complex BAF60b domain-containing protein		VIT_12s0035g01520	Disease resistance protein RPS2		VIT_14s0030g01550	Cysteine synthase 7, cytosolic		VIT_06s0004g02710	Drug/metabolite transporter DMT family transporter
VIT_19s0090g00030	Serine/threonine Protein kinase BNK1		VIT_19s0014g03730	No hit		VIT_11s0052g01260	Xyloglucan endotransglucosylase/hydrolase 23							VIT_10s0116g00590	Pectinesterase family		VIT_05s0020g04110	ELIP1 (early light-inducible protein)		VIT_08s0007g08720	Pentatricopeptide (PPR) repeat-containing protein		VIT_00s2558g00010	TRNA synthetase, class II (D, K and N); Nucleic acid-binding, OB-fold
VIT_18s0001g10480	Cold regulated protein 27		VIT_09s0002g03160	PAB6 (poly(A) binding protein 6)		VIT_01s0011g03850	Unknown protein							VIT_14s0083g00320	Cinnamoyl-CoA reductase		VIT_13s0073g00690	Unknown protein		VIT_10s0003g00160	Pentatricopeptide (PPR) repeat-containing protein		VIT_15s0021g01690	Calcium-binding protein
VIT_13s0067g01960	Dehydration-responsive element-binding protein 2C		VIT_19s0014g04600	S-locus protein kinase		VIT_07s0005g00660	Late embryogenis abundant protein 5							VIT_15s0048g01130	Subtilase		VIT_13s0073g00430	BZIP transcription factor		VIT_14s0068g00280	Unknown protein		VIT_07s0005g02290	Unknown protein
VIT_17s0000g01460	Protein kinase AKIN gamma		VIT_18s0001g00220	Unknown		VIT_08s0007g07690	Polygalacturonase inhibiting protein PGIP1							VIT_08s0040g02680	Unknown protein		VIT_06s0004g07130	Cinnamoyl-CoA reductase		VIT_08s0040g00970	Plectin (myosin-like)		VIT_18s0001g14640	No hit
VIT_04s0008g02980	Lupeol synthase		VIT_16s0098g00900	Pseudo-response regulator 5 (APRR5)		VIT_03s0097g00460	Geraniol 10-hydroxylase							VIT_04s0008g06510	Unknown		VIT_05s0020g04130	Perakine reductase aldo/keto reductase		VIT_18s0001g07270	R protein MLA10		VIT_10s0003g03360	No hit
VIT_16s0100g00920	Stilbene synthase - grape		VIT_05s0077g01860	ERF (ethylene response factor) sub B-2		VIT_16s0100g00840	Stilbene synthase 4							VIT_07s0005g06300	Phototropic-responsive NPH3		VIT_19s0015g01130	Unknown protein		VIT_15s0046g02560	GLABRA 3		VIT_11s0016g05170	Nitrate transporter
VIT_10s0003g01920	RKF1 (receptor-like kinase in flowers 1)		VIT_13s0019g02770	Heat shock protein 17.6 kDa class I		VIT_18s0041g01290	Serine/threonine-protein kinase CCR4							VIT_12s0028g02370	Methyltransferase type 11		VIT_19s0014g03850	Cytochrome B6-F complex iron-sulfur subunit, PETC		VIT_03s0038g02920	S-adenosyl-methionine-sterol-C-methyltransferase		VIT_06s0004g06910	Unknown protein
VIT_01s0011g05620	No hit		VIT_10s0116g00900	Unknown protein		VIT_00s0265g00090	Unknown protein							VIT_03s0097g00240	No hit		VIT_05s0020g02250	Sugar transporter ERD6-like 16		VIT_16s0022g01740	Unknown protein		VIT_15s0021g01720	Calcium-binding protein
VIT_08s0056g00590	Chloroplast envelope membrane protein [Vitis vinifera]		VIT_10s0116g00540	Pentatricopeptide repeat-containing protein		VIT_04s0044g01230	Unknown							VIT_06s0004g04820	Salt stress-inducible protein kinase		VIT_08s0056g01690	LrgB-like family protein		VIT_15s0046g01340	Unknown protein		VIT_00s0131g00020	Annexin ANN4
VIT_18s0001g05100	No hit		VIT_12s0028g03510	S-locus lectin protein kinase		VIT_06s0080g00170	Aluminium-tolerance ALMT1							VIT_04s0008g02810	Chaperone protein dnaJ		VIT_07s0031g02030	Polypyrimidine tract-binding protein 3		VIT_04s0079g00290	Regulator of chromosome condensation (RCC1)		VIT_13s0064g01870	R protein MLA10
VIT_07s0005g05590	Unknown		VIT_11s0206g00110	Serine carboxypeptidase S28		VIT_03s0091g00690	Salt tolerance zinc finger							VIT_14s0068g01240	Pentatricopeptide (PPR) repeat-containing		VIT_07s0031g00680	Red chlorophyll catabolite reductase (accelerated cell death 2)		VIT_10s0003g00890	Magnesium-chelatase subunit chlI, chloroplast precursor		VIT_03s0091g00040	Limonoid UDP-glucosyltransferase
VIT_02s0087g00570	Unknown protein		VIT_08s0007g01370	Protease inhibitor/seed storage/lipid transfer protein (LTP)		VIT_18s0001g09240	No hit							VIT_14s0066g01390	Metal-dependent phosphohydrolase HD domain-containing protein		VIT_04s0008g00810	ATP synthase g subunit mitochondrial		VIT_12s0059g01180	Bromo-adjacenty (BAH) domain-containing protein		VIT_01s0026g00940	ARR3 typeA
VIT_19s0014g01940	Unknown		VIT_17s0000g05440	Unknown protein		VIT_12s0028g02430	Desacetoxyvindoline 4-hydroxylase							VIT_03s0038g03060	Transposase		VIT_12s0035g02060	Methionine S-methyltransferase		VIT_12s0028g00310	Protein kinase family		VIT_08s0007g08010	No hit
VIT_05s0049g01550	Peptide transporter protein 3		VIT_12s0059g02430	Chloroplast envelope membrane protein [Vitis vinifera]		VIT_18s0001g06170	Phosphate-induced protein 1							VIT_09s0002g03750	GATA transcription factor 11		VIT_04s0023g01810	Ribosomal protein L6		VIT_05s0020g01880	Unknown protein		VIT_11s0016g04840	Avr9/Cf-9 rapidly elicited protein 11
VIT_11s0016g01800	Protein kinase MK6		VIT_01s0026g02740	No hit		VIT_16s0013g01110	Ethylene-responsive transcription factor 5							VIT_05s0062g01430	Glycosyl hydrolase family 17 protein		VIT_01s0010g00820	2-oxoglutarate decarboxylase		VIT_00s0174g00330	formin protein AHF1		VIT_14s0128g00410	CYCP4;1 (cyclin p4;1)
VIT_01s0011g01810	No hit		VIT_01s0011g05310	CRR3 (chlororespiratory reduction 3)		VIT_05s0049g01020	Myb domain protein 14							VIT_14s0083g00260	No hit		VIT_14s0066g01280	Kinesin light chain		VIT_10s0003g01540	Pentatricopeptide (PPR) repeat-containing protein		VIT_13s0019g00170	Unknown
VIT_16s0050g02730	Receptor-like kinase LRK14		VIT_00s0218g00110	1-deoxy-D-xylulose-5-phosphate synthase, chloroplast precursor		VIT_05s0077g00430	Galactinol synthase							VIT_01s0010g00870	Menaquinone biosynthesis protein		VIT_17s0000g08540	Lipase GDSL		VIT_17s0000g05870	Aldose 1-epimerase protein		VIT_06s0004g05660	Glycosyl transferase family 1 protein
VIT_18s0001g06910	Purine permease 1 PUP1		VIT_04s0023g03590	Unknown		VIT_18s0001g14420	Unknown							VIT_12s0028g02650	RAB GTPase RABA1F		VIT_08s0007g03630	Calmodulin binding protein		VIT_11s0016g03700	Pentatricopeptide (PPR) repeat-containing protein		VIT_18s0001g15730	Dof zinc finger protein DOF3.5
VIT_07s0005g01980	Glycosyl transferase family 8 protein		VIT_10s0116g00910	CERK1 (chitin elicitor receptor kinase 1)		VIT_03s0017g01460	No hit							VIT_00s0218g00050	Kinesin motor protein		VIT_08s0056g01000	MATE efflux family protein		VIT_18s0001g15510	Unknown		VIT_02s0025g02620	BDG1 (BODYGUARD1) hydrolase
VIT_06s0004g00820	Ribosomal protein S2; Squalene/phytoene synthase		VIT_00s0264g00090	Phospholipase D delta isoform 1b		VIT_16s0100g00930	Stilbene synthase 2							VIT_10s0003g03170	CYP710A1 C-22 sterol desaturase		VIT_15s0045g01340	Ribosomal protein L18 50S		VIT_19s0014g04970	Ribosomal protein L24, chloroplast (CL24) 50S		VIT_04s0023g03750	Ascorbate peroxidase
VIT_10s0003g00470	Isoflavone methyltransferase/ Orcinol O-methyltransferase 1 oomt1		VIT_14s0083g01130	MAP3K-like protein kinase, putative, expressed		VIT_19s0015g01440	Unknown protein							VIT_08s0007g02050	Unknown protein		VIT_04s0008g02120	EMB2758 (embryo defective 2758)		VIT_10s0003g01550	IMK2 (inflorescence meristem receptor-like kinase 2)		VIT_06s0004g07770	Peroxidase
VIT_00s0367g00010	No hit		VIT_02s0012g01540	Zinc finger (C3HC4-type ring finger)		VIT_18s0072g00260	Ethylene-responsive transcription factor related to APETALA2 6							VIT_05s0049g01650	Cyclopropane fatty acid synthase		VIT_02s0025g02560	O-succinylhomoserine sulfhydrylase		VIT_12s0059g01060	Hydroperoxide lyase (HPL1)		VIT_18s0117g00390	far-red impaired responsive family protein
VIT_05s0077g01570	Pathogenesis protein 10 [Vitis vinifera]		VIT_13s0019g02740	Heat shock protein 17.6 kDa class I		VIT_08s0007g01090	DC1 domain-containing protein							VIT_13s0019g01950	R protein MLA10		VIT_17s0053g00380	Metal-nicotianamine transporter YSL7		VIT_07s0129g00190	Binding		VIT_11s0016g01460	BRXL4 (Brevis radix like 4)
VIT_05s0020g01750	Glutaredoxin		VIT_06s0004g05960	Unknown protein		VIT_16s0098g01000	No hit							VIT_15s0021g01000	Ribosomal protein L37a (RPL37aB) 60S		VIT_13s0067g03170	Transcription elongation factor S-II		VIT_04s0008g01870	ATMYB66/WER/WER1 (WEREWOLF 1)		VIT_19s0015g02700	Glutathione S-transferase 25 GSTU25
VIT_03s0038g04730	Polyphenol oxidase		VIT_11s0052g01250	Xyloglucan endotransglucosylase/hydrolase 23		VIT_02s0087g00710	ABA 8'-hydroxylase CYP707A1							VIT_14s0083g00080	Unknown protein		VIT_05s0020g03510	P-P-bond-hydrolysis-driven protein transmembrane transporter		VIT_10s0003g05420	S-2-hydroxy-acid oxidase, peroxisomal		VIT_04s0069g00610	Glutamate receptor protein
VIT_01s0011g01500	No hit		VIT_00s0587g00030	CBS domain-containing protein		VIT_05s0049g01980	3-isopropylmalate dehydratase large subunit 2							VIT_13s0106g00780	Hydrolase, alpha/beta fold		VIT_18s0001g07150	Serine/threonine-protein kinase		VIT_01s0010g02590	ATP-dependent DNA helicase RecQ		VIT_19s0014g03840	Unknown protein
VIT_06s0061g01210	Lysine histidine transporter 1		VIT_01s0011g01970	Pentatricopeptide (PPR) repeat		VIT_06s0004g07280	UDP-glucuronosyl/UDP-glucosyltransferase							VIT_10s0003g00060	L-histidine transmembrane transporter		VIT_11s0016g03820	Signal peptidase I		VIT_13s0019g01830	Calmodulin binding protein		VIT_01s0011g02630	No hit
VIT_05s0077g01530	Pathogenesis protein 10 [Vitis vinifera]		VIT_09s0002g08660	F-box protein (FBL14)		VIT_19s0140g00120	Gibberellin 2-beta-dioxygenase 1							VIT_01s0011g02030	Serine carboxypeptidase S10		VIT_18s0089g01210	Cupin super		VIT_06s0009g01320	L-ascorbate oxidase		VIT_10s0003g03440	No hit
VIT_02s0154g00520	Aspartyl protease		VIT_10s0003g01890	RKF1 (receptor-like kinase in flowers 1)		VIT_06s0004g04180	Zinc finger (C2H2 type) protein (ZAT11)							VIT_12s0028g03990	Ankyrin repeat		VIT_01s0026g02190	ABA-responsive protein (HVA22c)		VIT_01s0010g01900	Pentatricopeptide (PPR) repeat-containing protein		VIT_14s0068g01570	Glutaredoxin-like
VIT_05s0020g00840	No hit		VIT_02s0025g02510	Metal-nicotianamine transporter YSL1		VIT_08s0007g08620	No hit							VIT_19s0014g00400	Ribosomal protein L13		VIT_11s0016g02910	Acid phosphatase class B		VIT_08s0007g02490	2-cys peroxiredoxin BAS1, chloroplast precursor		VIT_11s0016g02860	Nudix hydrolase 8
VIT_15s0046g02850	Ankyrin protein kinase		VIT_13s0101g00250	Cinnamyl alcohol dehydrogenase		VIT_01s0011g02320	Unknown protein							VIT_19s0027g00080	Kinesin motor protein		VIT_00s0259g00190	Nudix hydrolase 2		VIT_10s0003g03070	Beta-ketoacyl-ACP synthase precursor		VIT_10s0003g02100	Lipase GDSL
VIT_08s0058g00410	ferritin 1 (FER1)		VIT_17s0000g04990	MADS-box APETALA 1		VIT_07s0005g01360	Zinc finger (C3HC4-type ring finger)							VIT_16s0022g00370	GDP-mannose transporter (GONST1)		VIT_00s1375g00010	Meiotic recombination 11 MRE11		VIT_01s0127g00420	Naphthoate synthase
VIT_03s0038g01370	ABA-responsive protein (HVA22)HVA22H		VIT_05s0165g00090	GAG-POL precursor [Vitis vinifera]		VIT_13s0067g00260	Nematode-resistance protein							VIT_06s0061g00770	Ribosomal protein L9, chloroplast (CL9) 50S		VIT_09s0002g05090	CENP-C		VIT_18s0041g02110	Unknown protein
VIT_09s0018g00820	Photosystem I assembly protein Ycf3		VIT_04s0023g03600	SEN1 (dark inducible 1)		VIT_18s0001g09230	Salt tolerance zinc finger							VIT_00s0868g00020	Histone H2A.6 HTA1		VIT_11s0118g00620	Methyltransferase type 11		VIT_10s0003g02170	Subtilase
VIT_00s0414g00020	Cellulose synthase CSLE1		VIT_05s0077g01270	Acyl-activating enzyme 7		VIT_17s0000g02100	Wall-associated kinase 2 (WAK2)							VIT_13s0064g00320	R protein PRF disease resistance protein		VIT_06s0004g03020	Beta-galactosidase		VIT_08s0058g01010	Unknown
VIT_00s0640g00020	Cig3		VIT_01s0011g04700	Heavy-metal-associated domain-containing protein		VIT_10s0116g01200	WRKY DNA-binding protein 6							VIT_18s0001g12030	Uracil-DNA glycosylase		VIT_01s0011g05600	Receptor-like protein kinase		VIT_00s0592g00020	Pentatricopeptide (PPR) repeat-containing protein
VIT_12s0057g00470	C2 domain containing protein		VIT_06s0004g00940	Carbamoyl-phosphate synthase, large subunit		VIT_17s0000g04380	Wall-associated kinase 1 (WAK1)							VIT_14s0128g00210	Xyloglucanase inhibitor		VIT_17s0000g08860	UBX domain-containing protein		VIT_18s0001g09500	CYP81B2v1
VIT_08s0032g00760	Translation initiation factor eIF-2 beta subunit		VIT_07s0031g01540	4-alpha-glucanotransferase		VIT_18s0001g06150	Phosphate-induced protein 1							VIT_13s0019g03260	Ribosomal protein L35a (RPL35aC) 60S		VIT_10s0003g04970	ATPase, BadF/BadG/BcrA/BcrD-type		VIT_05s0062g01090	Unknown
VIT_13s0073g00490	Serine/threonine-protein phosphatase BSL3		VIT_03s0038g00360	Isochorismatase hydrolase		VIT_18s0122g00690	Laccase							VIT_14s0108g01320	Plastocyanin domain-containing protein		VIT_07s0031g02330	Anaphase-promoting complex component APC8		VIT_15s0024g01460	FtsH protease
VIT_05s0077g01580	Pathogenesis protein 10 [Vitis vinifera]		VIT_03s0063g00350	Unknown		VIT_06s0004g03540	MAPK (MPK3)							VIT_08s0032g00190	F-box family protein		VIT_07s0005g02010	Nitrogen regulatory protein PII 1		VIT_13s0019g01040	Unknown protein
VIT_17s0000g00830	Nodulin MtN3 family		VIT_06s0004g01020	Dirigent protein		VIT_11s0016g01810	Unknown protein							VIT_05s0049g01860	Receptor-like protein kinase		VIT_05s0020g01980	Acyl carrier protein, mitochondrial 3		VIT_18s0122g00330	Unknown protein
VIT_00s0508g00020	Nuclear prelamin A recognition factor; Narf		VIT_01s0026g01660	Alpha-amylase isozyme C2 precursor		VIT_02s0025g02920	Quercetin 3-O-methyltransferase 1							VIT_18s0001g15710	Electron carrier/ oxidoreductase		VIT_06s0080g00300	Pentatricopeptide (PPR) repeat-containing		VIT_11s0052g00010	No hit
VIT_13s0067g03350	Ribosomal protein L4/L1 (RPL4A) 60S		VIT_16s0050g00900	AnthoMATE3, anthocyanin permease AM3		VIT_18s0001g00840	Syringolide-induced protein 14-1-1							VIT_08s0007g02620	Ribosomal protein S17 (RPS17A) 40S		VIT_05s0077g00600	Pentatricopeptide (PPR) repeat-containing protein		VIT_17s0000g01690	Argininosuccinate synthase, chloroplast precursor
VIT_04s0210g00050	Strictosidine synthase		VIT_10s0092g00310	Unknown		VIT_03s0017g01410	No hit							VIT_04s0008g05830	Armadillo/beta-catenin repeat		VIT_08s0040g02670	Lumen common protein , Chloroplast		VIT_10s0003g02150	Trehalose-phosphate synthase 1
VIT_08s0007g02260	Carboxylic ester hydrolase		VIT_17s0000g09100	Copper amine oxidase		VIT_13s0084g00560	CF2							VIT_19s0014g00110	Protein kinase		VIT_19s0090g00910	Alanine racemase		VIT_01s0010g01670	Zinc knuckle
VIT_02s0087g00560	Unknown protein		VIT_04s0008g04000	Dehydration-responsive protein (RD22)		VIT_06s0009g01620	Harpin-induced protein							VIT_15s0046g01450	Alpha-L-fucosidase		VIT_19s0014g05020	Histone H2A.6 HTA1		VIT_02s0154g00250	Oxysterol binding protein
VIT_05s0077g01140	BZIP transcription factor BZIP53		VIT_14s0060g01490	DnaJ homolog, subfamily A, member 5		VIT_10s0042g00920	Stilbene synthase							VIT_09s0096g00110	Ribonuclease P/MRP protein subunit POP1		VIT_00s0194g00010	Phenylalanine-tRNA ligase		VIT_03s0017g01670	Pentatricopeptide (PPR) repeat-containing protein
VIT_02s0012g00170	1,4-alpha-D-glucan maltohydrolase		VIT_19s0015g00710	Cellulose synthase CSLE1		VIT_18s0072g01010	Peptide chain release factor eRF subunit 1							VIT_14s0068g01780	Squamosa promoter-binding protein 13 (SPL13)		VIT_08s0040g02820	Unknown protein		VIT_18s0001g07290	Unknown protein
VIT_01s0011g01790	Galactose-binding like		VIT_05s0094g01330	Inositol polyphosphate 5'-phosphatase		VIT_09s0002g02970	Unknown							VIT_08s0058g01250	Unknown protein		VIT_00s0802g00020	Unknown protein		VIT_17s0000g04000	Actin-related protein 4
VIT_16s0100g00800	Stilbene synthase 4		VIT_05s0077g01540	Bet v I allergen		VIT_16s0050g01690	Receptor kinase homolog LRK10							VIT_09s0018g01870	D-3-phosphoglycerate dehydrogenase, chloroplast precursor (3-PGDH)		VIT_14s0030g02090	Calcium-transporting ATPase 12 ACA12		VIT_03s0063g01020	Armadillo/beta-catenin repeat
VIT_18s0001g01570	Seed maturation protein PM31		VIT_10s0003g01900	RKF1 (receptor-like kinase in flowers 1)		VIT_14s0068g01360	GEM-like protein 5							VIT_13s0067g02060	Biotin/lipoyl attachment domain-containing protein		VIT_04s0023g01140	GNS1/SUR4 membrane protein		VIT_17s0000g00080	Pentatricopeptide (PPR) repeat-containing protein
VIT_06s0004g01990	No hit		VIT_18s0001g09160	Cyclin, N-terminal		VIT_08s0032g01150	Syntaxin 1B/2/3/4							VIT_13s0019g03210	Lectin-like protein		VIT_12s0035g01080	Carotenoid isomerase 1, chloroplast precursor		VIT_19s0015g00650	Sun protein fmu
VIT_05s0029g01000	HcrVf3 protein		VIT_17s0000g06050	Ankyrin protein kinase		VIT_00s0469g00040	Cellulose synthase CSLE1							VIT_14s0083g00110	Allene oxide cyclase		VIT_06s0004g02730	Unknown protein		VIT_12s0059g01430	Argonaute (AGO1)
VIT_06s0004g08310	Unknown protein		VIT_15s0048g02380	DCL1 (DICER 1)		VIT_18s0001g08430	Branched-chain-amino-acid aminotransferase 2, chloroplast (Atbcat-2)							VIT_12s0028g02630	Rac-like GTP-binding protein RAC2		VIT_18s0122g00010	Peroxisomal membrane protein (PMP36)		VIT_00s1322g00010	Tubulin alpha-3 chain
VIT_06s0009g01770	Lipase GDSL		VIT_11s0037g00320	Serine carboxypeptidase S10		VIT_01s0011g03480	Cinnamoyl CoA reductase							VIT_14s0030g02180	GDP-mannose 3,5-epimerase 1		VIT_14s0108g01130	EXS family protein / ERD1/XPR1/SYG1		VIT_01s0026g02340	Ankyrin protein kinase
VIT_01s0010g02680	DNA-binding storekeeper protein		VIT_01s0137g00700	Lipase GDSL		VIT_02s0241g00100	Unknown protein							VIT_05s0020g01440	Unknown protein		VIT_04s0008g00170	Retrotransposon protein, Unclassified		VIT_03s0038g04760	Basic helix-loop-helix (bHLH) family
VIT_19s0015g01370	Molecular chaperone DnaJ		VIT_14s0006g03250	AWPM-19		VIT_12s0028g03270	Ethylene-responsive transcription factor 9							VIT_18s0001g02550	Delta-aminolevulinic acid dehydratase, chloroplast precursor		VIT_08s0040g00840	Exocyst complex component Sec15A		VIT_01s0026g01440	Pentatricopeptide (PPR) repeat-containing protein
VIT_16s0098g00360	CCT motif constans-like		VIT_15s0046g03190	Myb domain protein 17		VIT_00s0181g00080	F-box domain containing protein							VIT_07s0005g01180	Unknown protein		VIT_00s2269g00010	Armadillo/beta-catenin repeat		VIT_13s0019g00260	Photosystem II reaction center PsbP
VIT_17s0000g02410	Cold-induced wall associated kinase		VIT_13s0047g00550	Cinnamyl alcohol dehydrogenase		VIT_13s0019g01130	DC1 domain-containing protein							VIT_05s0020g01410	Ribosome 60S subunit biogenesis protein		VIT_12s0028g02340	Ketol-acid reductoisomerase		VIT_12s0034g01090	Lung seven transmembrane receptor
VIT_07s0005g01970	Galactinol synthase		VIT_14s0068g01820	Unknown protein		VIT_03s0063g01960	Non-symbiotic hemoglobin class 1							VIT_13s0019g02730	Unknown protein		VIT_06s0004g05380	Tropinone reductase		VIT_05s0062g00820	Unknown protein
VIT_00s0532g00030	Thioredoxin H		VIT_10s0003g01880	RKF1 (receptor-like kinase in flowers 1)		VIT_17s0000g06400	NAC domain containing protein 100							VIT_19s0014g01270	Unknown		VIT_14s0060g01580	Protein phosphatase 2C		VIT_08s0007g05200	Nudix hydrolase 16
VIT_01s0026g02710	NAC domain-containing protein 29		VIT_08s0040g00670	4-alpha-glucanotransferase		VIT_13s0156g00590	S-receptor kinase							VIT_04s0023g02120	GTP-binding protein era		VIT_06s0004g04230	Histone H2B1		VIT_06s0004g06820	Unknown protein
VIT_16s0050g00930	AnthoMATE1, anthocyanin permease AM1		VIT_14s0068g01380	Constans-like 14		VIT_18s0001g01060	Zinc finger (C3HC4-type ring finger)							VIT_15s0048g00520	Receptor-like protein kinase		VIT_08s0007g01610	KOW domain-containing transcription factor family protein		VIT_18s0117g00250	Pentatricopeptide repeat-containing protein
VIT_19s0090g01170	UPF0041		VIT_04s0044g00960	No hit		VIT_16s0013g01060	Ethylene-responsive transcription factor ERF105							VIT_08s0007g08970	Phosphate/phosphoenolpyruvate translocator		VIT_13s0156g00500	R protein disease resistance protein		VIT_07s0031g01660	CYP86A2
VIT_14s0128g00690	Germin protein 3		VIT_13s0067g00420	Protein kinase Xa21		VIT_11s0052g01270	Xyloglucan endotransglycosylase 6							VIT_12s0035g00990	Big apical meristem 1 BAM1		VIT_16s0050g02340	Regulator of nonsense transcripts 1		VIT_13s0074g00130	R protein MLA10
VIT_00s0250g00020	Protein tyrosine phosphatase		VIT_06s0004g06290	Binding		VIT_01s0011g04650	Unknown protein							VIT_19s0090g00530	Geranyl diphosphate synthase small subunit		VIT_05s0049g01940	Nuclear transport factor 2 (NTF2)		VIT_08s0058g00350	OAS high accumulation 1 OSH1
VIT_08s0007g01430	Universal stress protein (USP) family protein		VIT_18s0001g01850	Amino acid permease		VIT_13s0067g01070	Cys-3-His zinc finger protein							VIT_08s0007g08320	Pentatricopeptide (PPR) repeat-containing		VIT_11s0016g05750	HAT transposase		VIT_18s0122g00620	Cinnamoyl-CoA reductase
VIT_19s0015g00730	Cellulose synthase CSLE1		VIT_12s0028g01970	Serine/threonine-protein kinase NAK		VIT_08s0007g06560	Lectin protein kinase							VIT_07s0005g00370	Glycosyl hydrolase family 1 protein		VIT_00s0389g00040	CYP72A1		VIT_03s0017g00360	MADS-box protein SVP (short vegetative phase)
VIT_09s0018g01680	Unknown protein		VIT_18s0075g00270	Unknown		VIT_03s0180g00210	Myb domain protein R1							VIT_05s0102g00190	No hit		VIT_04s0008g00850	Unknown		VIT_09s0002g02390	Phospholipase D epsilon
VIT_19s0014g02450	ALF5 (Aberrant lateral root formation 5)		VIT_10s0003g03990	No hit		VIT_08s0040g00540	VQ motif-containing protein							VIT_13s0158g00210	RPM1 (resistance to p. syringae pv maculicola 1)		VIT_17s0000g07200	Flavonoid-3'-hydroxylase		VIT_08s0058g00280	Lectin protein kinase
VIT_17s0000g06250	RWP-RK domain-containing protein		VIT_18s0001g00100	Auxin-independent growth promoter		VIT_10s0042g00890	Stilbene synthase 1 [Vitis vinifera]							VIT_12s0121g00380	Xylan 1,4-beta-xylosidase		VIT_02s0025g01690	Unknown protein		VIT_12s0028g02240	Thioredoxin TTL3 (Tetratricopetide-repeat thioredoxin-like 3)
VIT_18s0001g15660	Pathogen-related		VIT_09s0002g05600	ABC transporter g family pleiotropic drug resistance 12 PDR12		VIT_14s0060g01300	Universal stress protein (USP) family protein							VIT_14s0066g01730	Cellulose synthase CSLC04		VIT_14s0083g00400	Leaf senescence protein		VIT_06s0061g00620	Short-chain dehydrogenase carbonyl reductase 3
VIT_19s0014g03960	Zinc finger (B-box type)		VIT_03s0038g02190	Nodulin		VIT_11s0052g01280	Xyloglucan endotransglucosylase/hydrolase 23							VIT_13s0084g00750	R protein MLA10		VIT_05s0049g01320	Unknown protein		VIT_05s0020g03830	Pentatricopeptide (PPR) repeat-containing
VIT_19s0014g03790	Diacylglycerol kinase		VIT_01s0010g03770	DnaJ homolog, subfamily B, member 12		VIT_04s0023g00580	Auxin-responsive SAUR32							VIT_17s0000g08990	Alliinase		VIT_03s0091g01130	Meprin and TRAF homology domain-containing protein		VIT_13s0156g00460	CC-NBS-LRR class
VIT_00s0226g00170	No hit		VIT_08s0007g02990	Unknown		VIT_03s0038g03530	LYS/HIS transporter 7							VIT_12s0035g00750	Disease resistance protein		VIT_14s0108g01480	Unknown protein		VIT_19s0090g01390	Acyltransferase
VIT_06s0004g05570	Subtilase		VIT_19s0014g03130	Stem-specific protein TSJT1		VIT_00s2563g00010	Glycogenin glucosyltransferase							VIT_18s0001g03610	Auxin-independent growth promoter		VIT_05s0020g00820	RelA/SpoT protein (RSH4)		VIT_07s0031g02900	Aspartyl protease
VIT_00s0762g00030	S-locus lectin protein kinase		VIT_08s0007g07310	No hit		VIT_11s0052g01190	Xyloglucan endotransglucosylase-hydrolase XTH3							VIT_08s0007g07330	No hit		VIT_00s0391g00020	Protein cbbY		VIT_03s0088g01250	D-threo-aldose 1-dehydrogenase
VIT_11s0016g04790	No hit		VIT_17s0000g00160	Glycyl-tRNA synthetase 1		VIT_18s0001g06940	Purine permease 1 (PUP1)							VIT_11s0016g04630	GAI protein.		VIT_00s0567g00060	Patatin		VIT_08s0105g00430	Omega-3 fatty acid desaturase, chloroplast precursor
VIT_14s0108g01420	DEFENSE NO death 1		VIT_10s0003g01940	RKF1 (receptor-like kinase in flowers 1)		VIT_18s0122g00180	Calmodulin CML37							VIT_00s2579g00010	Phosphoserine aminotransferase		VIT_18s0001g05710	Hydrolase, alpha/beta fold		VIT_15s0024g00390	Ribosomal protein L3
VIT_08s0007g03170	Unknown		VIT_04s0008g00610	Zinc finger (CCCH-type) family protein		VIT_11s0149g00060	Unknown							VIT_14s0108g01300	Division regulator MinE, Plastid		VIT_06s0061g01290	No hit		VIT_07s0104g01560	Transcription termination factor mitochondrial mTERF
VIT_13s0158g00170	R protein MLA10		VIT_11s0016g02030	Cytochrome f [Vitis vinifera]		VIT_06s0004g04010	Exocyst subunit EXO70 H7							VIT_09s0002g05150	IAA19		VIT_07s0005g01470	Unknown protein		VIT_12s0059g00270	NADPH-protochlorophyllide oxidoreductase
VIT_12s0028g03650	Two-pore calcium channel (TPC1)		VIT_01s0011g00730	Alpha-1,4-glucan phosphorylase type H		VIT_01s0011g04660	Unknown protein							VIT_14s0108g01660	Biotin carboxyl carrier protein of acetyl-CoA carboxylase		VIT_18s0122g01120	Pentatricopeptide repeat		VIT_15s0021g01850	Peptidyl-prolyl cis-trans isomerase FKBP-type FKB20-2
VIT_17s0000g02140	3-hydroxyisobutyrate dehydrogenase		VIT_00s0540g00020	Chitinase, class V		VIT_02s0025g02490	Unknown protein							VIT_03s0063g02130	UPF0326 protein hag1		VIT_06s0004g02950	Helicase conserved C-terminal domain containing protein		VIT_05s0020g00290	Zinc knuckle
VIT_05s0020g00390	Unknown protein		VIT_09s0002g01350	Growth-regulating factor 5		VIT_05s0049g02240	AWPM-19							VIT_07s0005g04150	Ribosomal protein L23 (RPL23C) 60S		VIT_14s0083g00970	Ribosomal protein L7A (RPL7aB) 60S		VIT_11s0103g00400	XH/XS domain-containing protein
VIT_07s0031g00340	F-box domain containing protein		VIT_01s0026g01780	Leucine-rich repeat transmembrane		VIT_17s0000g03390	Calmodulin binding protein							VIT_11s0052g01810	Protein kinase		VIT_04s0008g02840	Avirulence induced gene (AIG)		VIT_16s0022g00970	Pentatricopeptide (PPR) repeat-containing protein
VIT_09s0002g08670	Acetylornithine aminotransferase		VIT_16s0022g01690	Band 7 family		VIT_14s0108g01070	NAC domain containing protein 100							VIT_12s0035g00420	Disease resistance protein		VIT_01s0011g01770	No hit		VIT_04s0023g01220	Dolichyl-diphosphooligosaccharide-protein glycotransferase
VIT_14s0068g00840	RBR1 (retinoblastoma-related 1)		VIT_17s0000g03090	R protein disease resistance protein		VIT_07s0031g02610	NAC domain containing protein 2							VIT_01s0011g00590	Acclimation of photosynthesis to environment		VIT_08s0007g07010	Ribosomal protein L21 (RPL21A) 60S		VIT_09s0002g04240	Membrane protein
VIT_08s0058g00450	Substrate carrier, Mitochondrial		VIT_17s0000g03080	R protein MLA10		VIT_16s0013g00980	Ethylene-responsive transcription factor ERF105							VIT_03s0063g00770	Carboxyesterase 12; CXE12		VIT_02s0234g00080	Enoyl-CoA hydratase/isomerase		VIT_13s0139g00290	R protein disease resistance protein
VIT_10s0003g01600	WRKY DNA-binding protein 65		VIT_18s0001g00910	Transportin-2		VIT_02s0025g01950	Cellulose synthase CSLG3							VIT_01s0011g05520	Unknown protein		VIT_05s0020g01670	GTP1/OBG		VIT_12s0055g01110	LHCB6 (light harvesting complex PSII)
VIT_18s0041g02430	Aldehyde oxidase 1		VIT_13s0084g00240	Steroid sulfotransferase		VIT_05s0077g01280	Glycosyl hydrolase family 3 beta xylosidase BXL1							VIT_18s0122g01200	Pentatricopeptide (PPR) repeat-containing protein		VIT_06s0004g03420	Dof zinc finger protein DOF5.3		VIT_08s0007g05360	Strictosidine synthase
VIT_17s0000g05320	IFA binding protein		VIT_15s0048g02540	Pseudo-response regulator 9 (APRR9)		VIT_02s0012g00150	NAK-type protein kinase							VIT_17s0000g03790	Unknown protein		VIT_00s0335g00020	TIR-NBS-LRR disease resistance		VIT_09s0002g03860	RPS5 (resistant to p. syringae 5)
VIT_00s0357g00010	Senescence-associated protein		VIT_06s0080g00150	Subtilisin-like proteinase AIR3		VIT_00s0487g00010	Disease resistance protein (TIR-NBS-LRR class)							VIT_09s0070g00050	Ribosomal protein S12 (RPS12C) 40S		VIT_07s0005g04400	Photosystem II reaction centre W (PsbW)		VIT_05s0124g00530	Ankyrin protein kinase
VIT_13s0067g02500	Xanthine/uracil permease		VIT_00s0144g00040	R protein MLA10		VIT_19s0014g04940	Chitin-inducible gibberellin-responsive protein 1							VIT_16s0013g01990	CLL1B clavata1-like receptor S/T protein kinase		VIT_06s0004g06010	Transformer serine/arginine-rich ribonucleoprotein		VIT_11s0016g00040	BRI1 (brassinosteroid insensitive 1)
VIT_03s0017g00980	UDP-arabinose 4-epimerase 3		VIT_06s0080g00370	F-box domain containing protein		VIT_06s0004g06840	Protein phosphatase 2C							VIT_01s0010g01390	Phototropic-responsive NPH3		VIT_16s0050g01850	AAA-type ATPase		VIT_06s0009g03390	No hit
VIT_07s0005g00750	Sucrose synthase		VIT_17s0000g03190	Glycosyl transferase family 28 protein		VIT_06s0004g00020	NAC domain containing protein 32							VIT_08s0040g00440	Unknown protein		VIT_15s0021g01180	Tubulin-specific chaperone A		VIT_17s0053g00360	Pentatricopeptide (PPR) repeat
VIT_14s0066g00410	Aldose 1-epimerase		VIT_09s0002g02980	FRK1 (FLG22-induced receptor-like kinase 1)		VIT_01s0011g04570	No hit							VIT_09s0002g02640	Ribosomal protein S30 (RPS30C) 40S		VIT_01s0011g06290	Purple acid phosphatase 3 ATPAP3/PAP3		VIT_01s0026g00670	Unknown protein
VIT_03s0063g01380	Unknown protein		VIT_17s0000g07740	HhH-GPD base excision DNA repair protein		VIT_07s0031g02390	Phytoalexin-deficient 4 protein (PAD4)							VIT_12s0134g00560	Unknown protein		VIT_00s0324g00110	Haloacid dehalogenase hydrolase		VIT_18s0001g05040	Pollen Ole e 1 allergen and extensin
VIT_09s0002g03670	No hit		VIT_18s0157g00020	GIGANTEA protein		VIT_13s0158g00090	Unknown							VIT_14s0060g01420	Unknown protein		VIT_18s0041g01360	Protein translocon component Tic40, Chloroplast		VIT_11s0016g01710	Myosin-like protein XIK
VIT_07s0129g01030	Cinnamyl alcohol dehydrogenase		VIT_09s0002g02260	H(+)-ATPase 9 AHA9		VIT_10s0003g00480	Isoflavone methyltransferase/ Orcinol O-methyltransferase 1 oomt1							VIT_15s0046g03600	(+)-neomenthol dehydrogenase		VIT_00s1343g00010	Glycinamide ribonucleotide transformylase		VIT_13s0067g02570	Potassium transporter 2
VIT_12s0028g03590	Unknown protein		VIT_17s0000g09650	Glyoxal oxidase		VIT_08s0040g01820	No hit							VIT_06s0009g02020	Tubulin beta-4 chain		VIT_19s0015g01140	Unknown protein		VIT_18s0001g02010	No hit
VIT_19s0014g01870	Transcription elongation factor 1		VIT_17s0000g09640	RGLG2 (ring Domain LIGASE2)		VIT_07s0005g02570	WRKY DNA-binding protein 47							VIT_17s0000g02030	Molecular chaperone DnaJ		VIT_17s0000g07210	flavonoid 3'-hydroxylase [Vitis vinifera]		VIT_04s0023g03710	Myb domain protein 4
VIT_03s0017g01210	Phosphate-induced protein 1		VIT_06s0004g04550	Ankyrin repeat		VIT_02s0025g04730	Glyoxylate reductase							VIT_07s0191g00200	RNA helicase		VIT_15s0046g02710	SKP1 interacting partner 4 (SKIP4)		VIT_08s0040g00790	FK506-binding protein 4/5
VIT_04s0023g02650	CYP90D1 ROT3 (ROTUNDIFOLIA 3) steroid hydroxylase		VIT_15s0046g03550	(+)-neomenthol dehydrogenase		VIT_06s0080g00780	NAC domain containing protein 90							VIT_07s0005g02230	S-adenosylmethionine synthetase 1 (SAM1)		VIT_05s0049g00970	No hit		VIT_07s0031g01260	No hit
VIT_08s0058g00700	F-box protein (FBL3)		VIT_11s0016g01280	DNA-directed RNA polymerase III subunit C4		VIT_11s0118g00250	IMP dehydrogenase/GMP reductase							VIT_10s0116g01180	Unknown protein		VIT_08s0007g06710	Aha1 domain-containing protein		VIT_18s0001g14230	Hexokinase
VIT_02s0033g01370	Sodium:solute symporter family protein		VIT_06s0004g06400	Anthocyanidin 3-O-glucosyltransferase		VIT_10s0003g00140	Ethylene-responsive transcription factor 9							VIT_14s0171g00210	Ankyrin		VIT_15s0021g00940	Senescence-associated protein		VIT_17s0000g00900	Glutamate 1-semialdehyde aminotransferase
VIT_00s0287g00080	Vesicle-associated membrane protein		VIT_15s0046g00290	Auxin response factor 18		VIT_16s0098g00210	Receptor serine/threonine kinase							VIT_04s0023g01710	No hit		VIT_12s0035g01940	Unknown protein		VIT_16s0050g01070	MIND (accumulation and replication of chloroplast 11)
VIT_08s0007g02200	High mobility group protein B1		VIT_04s0023g02790	Dehydration-responsive protein		VIT_18s0001g07380	DNA-binding protein							VIT_12s0057g00460	Auxin-responsive protein		VIT_14s0083g00290	No hit		VIT_10s0092g00110	Ribose-5-phosphate isomerase
VIT_11s0016g01290	CYP72A1		VIT_10s0116g00530	Thiazole biosynthetic enzyme, chloroplast (ARA6)		VIT_03s0097g00710	Glutamyl-tRNA reductase 1							VIT_10s0042g00120	Unknown protein		VIT_07s0005g01300	Auxin-induced beta-glucosidase		VIT_15s0021g00530	Unknown protein
VIT_18s0001g14980	3-methyl-2-oxobutanoate dehydrogenase		VIT_16s0098g01860	ClpX, ATPase regulatory subunit		VIT_11s0052g01300	Xyloglucan endotransglycosylase 6							VIT_05s0094g01480	Dihydrodipicolinate reductase		VIT_00s0531g00040	Alkylated DNA repair protein		VIT_18s0001g15720	Leucine Rich Repeat receptor-like kinase
VIT_19s0090g01420	Wax synthase isoform 1		VIT_04s0044g00020	Catalase [Vitis vinifera]		VIT_04s0008g05760	WRKY DNA-binding protein 18							VIT_08s0058g00480	Unknown protein		VIT_04s0008g02640	PAP/fibrillin family		VIT_18s0001g11230	OSB1 (organellar single-stranded)
VIT_00s1003g00010	Senescence-associated protein		VIT_12s0035g00890	Ion channel DMI1, chloroplast precursor		VIT_19s0027g00230	NAC domain-containing protein 22							VIT_01s0010g01200	Cell elongation protein / DWARF1 / DIMINUTO (DIM)		VIT_14s0006g02990	3-ketoacyl-CoA synthase		VIT_15s0048g00550	Abnormal floral organs
VIT_08s0007g08740	No hit		VIT_08s0105g00250	Aluminum activated malate transporter 1		VIT_16s0013g01080	Ethylene-responsive transcription factor ERF105							VIT_07s0141g00740	fimbrin 1		VIT_16s0098g01160	Subtilisin protease		VIT_05s0029g01410	No hit
VIT_16s0050g02660	Pyruvate kinase		VIT_15s0046g02840	Ankyrin protein kinase		VIT_15s0046g03360	Unknown protein							VIT_08s0032g01030	Glutaredoxin		VIT_17s0000g01800	Unknown protein		VIT_06s0004g03130	Auxin response factor 4
VIT_05s0077g02080	Branched chain alpha-keto acid dehydrogenase E2 subunit (din3)		VIT_17s0000g10110	Response regulator ARR11 Type-B		VIT_08s0007g07730	CYP93A1 2-hydroxyisoflavanone synthase							VIT_11s0118g00180	HHP1 (heptahelical protein 1)		VIT_03s0091g01010	LIM domain protein WLIM1		VIT_14s0081g00540	No hit
VIT_03s0038g04480	SEC14 cytosolic factor		VIT_13s0101g00500	Ribonuclease H2 subunit A		VIT_14s0060g02320	Respiratory burst oxidase protein B (ATRBOHB)							VIT_11s0016g00560	Peroxiredoxin bcp		VIT_08s0007g05650	Unknown protein		VIT_00s0340g00040	Beta-hexosaminidase beta chain precursor
VIT_19s0014g01800	Homogentisate 1,2-dioxygenase		VIT_08s0032g00670	Glutamate carboxypeptidase (AMP1)		VIT_06s0004g00590	Lysine decarboxylase							VIT_15s0046g02210	Zinc finger (C3HC4-type ring finger)		VIT_14s0006g01410	fructokinase-2		VIT_01s0011g03560	fiber protein Fb34
VIT_02s0025g04890	CYP76B1		VIT_18s0001g14030	Lysine decarboxylase		VIT_05s0094g01230	Allyl alcohol dehydrogenase							VIT_07s0005g02780	Unknown protein		VIT_08s0056g01160	BDG1 (BODYGUARD1) hydrolase		VIT_03s0063g02020	Tic Complex Tic62 Subunit
VIT_04s0044g01300	DNA cross-link repair protein		VIT_08s0032g00800	Carotenoid isomerase, chloroplast precursor		VIT_02s0025g01720	GDA2							VIT_06s0080g01160	Aspartyl protease		VIT_19s0014g03460	Unknown protein		VIT_01s0011g04730	Unknown protein
VIT_18s0086g00180	MATE efflux family protein		VIT_14s0060g01570	Kinesin motor protein		VIT_02s0025g04660	Senescence-inducible chloroplast stay-green protein 1							VIT_11s0016g00960	Subtilase		VIT_04s0043g00770	Pentatricopeptide (PPR) repeat-containing protein		VIT_01s0011g04750	Unknown
VIT_00s0590g00020	No hit		VIT_14s0128g00900	MORC family CW-type zinc finger 4		VIT_01s0011g04870	Homeobox-leucine zipper protein 17 (HB-17)							VIT_00s0211g00130	Unknown		VIT_18s0001g00820	Thioredoxin-like protein CDSP32		VIT_18s0001g12090	Unknown protein
VIT_09s0002g06320	R protein disease resistance protein		VIT_14s0068g01060	Unknown		VIT_03s0063g01790	Transducin protein							VIT_02s0033g00260	Pinoresinol-lariciresinol reductase		VIT_05s0049g00950	Phosphoenolpyruvate carboxylase kinase		VIT_00s0322g00030	Alpha-6-galactosyltransferase
VIT_05s0020g01960	Na+/H+ antiporter isoform 2		VIT_13s0101g00510	Ribonuclease H2 subunit A		VIT_02s0087g00930	9-cis-epoxycarotenoid dioxygenase							VIT_16s0013g01960	Chromosome condensation		VIT_06s0004g04490	Unknown protein		VIT_05s0029g00640	Retrotransposon
VIT_00s0264g00020	Zinc finger (C3HC4-type ring finger)		VIT_01s0011g04820	Molecular chaperone DnaJ		VIT_06s0004g04590	Epsin N-terminal homology (ENTH) domain-containing							VIT_07s0141g00700	R protein MLA10		VIT_04s0008g07110	Aspartic proteinase nepenthesin-2 precursor		VIT_17s0000g03690	Ribulose-1,5-bisphophate carboxylase/oxygenase small subunit
VIT_10s0003g01390	Cupin, RmlC-type		VIT_08s0040g00230	Exportin 7		VIT_02s0025g04880	Geraniol 10-hydroxylase							VIT_03s0180g00140	Acetyl xylan esterase AxeA		VIT_19s0015g01410	No hit		VIT_08s0040g03370	Pentatricopeptide (PPR) repeat-containing
VIT_19s0014g03090	CBS domain-containing protein		VIT_17s0000g02700	Alpha-dioxygenase 2		VIT_16s0100g01200	Stilbene synthase							VIT_02s0025g00550	Unknown protein		VIT_05s0020g03170	Lipoxygenase		VIT_05s0029g00400	Kinesin PAKRP1L
VIT_07s0031g02060	Cellulose synthase CESA2		VIT_07s0005g05000	Leucine-rich repeat		VIT_08s0007g08840	Glycosyl transferaseHGA1							VIT_11s0016g00580	Unknown		VIT_01s0010g01850	Regulator of nonsense transcripts 1		VIT_01s0113g00470	Unknown protein
VIT_12s0055g00250	UDP-glucose glucosyltransferase		VIT_04s0023g01110	PQ-loop repeat protein		VIT_12s0028g00610	Aspartyl protease							VIT_13s0019g02810	Glucuronosyl transferase		VIT_09s0002g03190	DNA repair protein		VIT_10s0116g01670	Prephenate dehydratase with ACT region
VIT_07s0005g04620	Unknown		VIT_04s0023g03430	Basic helix-loop-helix (bHLH) family		VIT_02s0025g01280	WRKY DNA-binding protein 53							VIT_13s0158g00260	R protein MLA10		VIT_10s0597g00050	Heat shock transcription factor B2A		VIT_10s0003g05030	Leucine-rich repeat family protein
VIT_11s0037g00810	Unknown protein		VIT_01s0010g00920	Chaperonin GroEL		VIT_13s0067g02420	No hit							VIT_08s0007g04340	Peptidylprolyl isomerase		VIT_03s0038g04450	Basic leucine-zipper 11 GBF6		VIT_05s0020g01110	Pectinacetylesterase
VIT_05s0020g03050	Unknown		VIT_06s0004g05120	ARR1 typeB		VIT_00s0187g00120	Cystatin							VIT_02s0025g02880	Subtilase		VIT_09s0002g03530	ABI1 (ABA insensitive 1)		VIT_07s0104g01440	Phototropic-responsive NPH3
VIT_18s0122g00320	PLATZ transcription factor		VIT_07s0129g00570	Transducin family protein / WD-40 repeat		VIT_18s0166g00010	Protein kinase Xa21							VIT_17s0000g01980	Potassium channel SKOR		VIT_03s0088g01040	Aminotransferase AGD2		VIT_17s0053g00780	Homeodomain GLABROUS11
VIT_18s0001g08820	Unknown protein		VIT_00s0698g00010	Catalase		VIT_14s0068g02150	Kelch repeat-containing F-box family protein							VIT_08s0056g00660	Pentatricopeptide (PPR) repeat-containing		VIT_01s0011g01610	Protein kinase C inhibitor		VIT_04s0008g03640	FAD-binding domain-containing protein
VIT_05s0020g03030	Leucine-rich repeat family protein		VIT_10s0003g00090	DRM1 dormancy/auxin associated		VIT_08s0007g05720	No hit							VIT_05s0020g03320	Copper amine oxidase		VIT_04s0044g01010	Pectinesterase family		VIT_12s0035g01470	Disease resistance protein RPS2
VIT_07s0005g01350	Universal stress protein (USP) family protein		VIT_12s0028g02410	1-aminocyclopropane-1-carboxylate oxidase		VIT_16s0050g01250	Heavy-metal-associated domain-containing protein							VIT_15s0048g02610	Ribosomal protein P1 acidic 60S		VIT_18s0001g04880	Unknown protein		VIT_07s0129g00600	Peptidase aspartic
VIT_08s0040g02470	Inorganic pyrophosphatase		VIT_06s0009g01050	Zinc knuckle		VIT_11s0016g04490	IAA16							VIT_05s0049g01740	Actin related protein 2/3 complex, subunit 2		VIT_12s0035g01820	Proton-dependent oligopeptide transport (POT) family protein		VIT_09s0054g00430	Unknown protein
VIT_04s0023g02450	Papain cysteine proteinase		VIT_18s0001g09430	Tetratricopeptide repeat (TPR)-containing		VIT_16s0100g00810	Stilbene synthase [Vitis vinifera]							VIT_06s0004g00720	Glucan endo-1,3-beta-glucosidase 4 precursor		VIT_06s0061g01600	Ribosomal protein P2 60s acidic		VIT_07s0151g00930	Unknown protein
VIT_18s0001g01110	Monooxygenase (MO2)		VIT_06s0004g06020	Alpha-glucan phosphorylase, H isozyme		VIT_17s0000g07030	Cis-zeatin O-beta-D-glucosyltransferase							VIT_09s0018g01970	Unknown protein		VIT_13s0019g04440	Zinc finger (C3HC4-type ring finger)		VIT_08s0007g03540	Anthocyanin membrane protein 1 (Anm1)
VIT_02s0154g00010	Auxin-responsive SAUR11		VIT_07s0005g02700	KCO5 (Ca2+ activated outward rectifying K+ channel 5)		VIT_01s0011g04550	Unknown protein							VIT_15s0021g00880	ferredoxin-related		VIT_08s0007g01660	Chaperone protein dnaJ-related		VIT_09s0002g03940	AP2/EREBP transcription factor
VIT_08s0040g00380	Zinc finger (DHHC type) family		VIT_13s0019g03480	HAD superfamily hydrolase		VIT_07s0005g01240	Triacylglycerol lipase							VIT_10s0003g03250	Unknown protein		VIT_18s0001g02820	Transducin protein		VIT_08s0040g00250	Tyrosine-specific protein phosphatase
VIT_04s0210g00080	Strictosidine synthase		VIT_14s0030g02290	Pentatricopeptide (PPR) repeat		VIT_08s0007g01070	DC1 domain-containing protein							VIT_07s0031g00540	Rapid ALkalinization Factor RALFL34		VIT_15s0046g01210	Arbutin synthase		VIT_12s0035g02080	Unknown protein
VIT_07s0031g02100	No hit		VIT_14s0068g02130	fidgetin-like 1		VIT_05s0020g02290	Endonuclease							VIT_02s0025g00740	Pinoresinol forming dirigent protein		VIT_09s0070g00380	Unknown protein		VIT_13s0019g01610	XH/XS domain-containing protein
VIT_16s0050g02670	Spermine synthase		VIT_17s0000g01790	4-coumarate-CoA ligase 2		VIT_08s0056g00180	Translation initiation factor IF-2B subunit delta							VIT_16s0100g00330	Unknown protein		VIT_08s0007g04800	Carbonic anhydrase precursor		VIT_11s0016g05810	Potassium channel SKOR
VIT_18s0001g08190	No hit		VIT_08s0007g06690	Growth-regulating factor related		VIT_08s0058g00290	Receptor lectin protein kinase							VIT_07s0031g01680	CYP86A1		VIT_13s0019g03180	Unknown protein		VIT_11s0016g05460	BRI1-KD interacting protein
VIT_18s0001g08920	No hit		VIT_06s0004g08080	Zinc finger (C3HC4-type ring finger)		VIT_00s0324g00060	UDP-glycosyltransferase 85A8							VIT_02s0025g03680	Tubulin beta-8 chain		VIT_02s0241g00170	Zinc finger (C2H2 type) family		VIT_01s0026g00700	RNA recognition motif (RRM)-containing protein
VIT_04s0008g05110	Unknown		VIT_14s0171g00160	Adenylate kinase		VIT_04s0210g00030	Strictosidine synthase							VIT_12s0028g00510	Lipase class 3		VIT_19s0085g00390	Unknown protein		VIT_00s0181g00020	Armadillo/beta-catenin repeat
VIT_04s0008g06710	Zinc finger (C2H2 type) family		VIT_08s0007g04610	UGT73C2 (UDP-glucosyl transferase 73C2)		VIT_01s0011g05950	NSL1 (necrotic spotted lesions 1)							VIT_05s0094g00420	Endosperm defective 1 EDE1		VIT_17s0000g02650	Myb domain protein 7		VIT_07s0104g00050	Unknown protein
VIT_00s0287g00030	No hit		VIT_09s0002g00810	S-2-hydroxy-acid oxidase, peroxisomal		VIT_02s0012g02190	Cellulose synthase CSLD2							VIT_14s0006g02530	Non-specific lipid-transfer protein 2 (LTP 2)		VIT_03s0038g02160	Thaumatin		VIT_09s0002g03760	Unknown
VIT_01s0011g01290	N-carbamyl-L-amino acid amidohydrolase		VIT_13s0067g02130	Dehydration-induced protein (ERD15)		VIT_08s0040g01780	Lysine decarboxylase							VIT_08s0058g00950	Curculin-like (mannose-binding) lectin family		VIT_05s0077g01130	Seed maturation protein PM36		VIT_13s0156g00190	No hit
VIT_07s0104g00800	Indole-3-acetic acid-amido synthetase GH3.6		VIT_17s0000g02400	Toc64 (translocon outer membrane complex 64)		VIT_18s0166g00190	U-box domain-containing protein							VIT_01s0011g03210	Aspartyl protease		VIT_15s0048g00950	Glutathione S-transferase Z2 GSTZ2		VIT_07s0005g03230	Transcription factor TSRF1
VIT_00s0531g00050	Acetyl-CoA acetyltransferase, cytosolic 1		VIT_07s0005g04200	No hit		VIT_03s0063g01780	Extra-large G-protein (XLG1)							VIT_15s0048g02820	Basic helix-loop-helix (bHLH) family		VIT_01s0011g01800	Inositol monophosphatase family protein		VIT_15s0046g02400	Glycerol-3-phosphate acyltransferase 8
VIT_03s0038g03940	Tonoplast monosaccharide transporter2		VIT_00s0527g00010	Cig3		VIT_06s0080g01090	CCR4-NOT transcription complex subunit 7/8							VIT_02s0025g00730	Pinoresinol forming dirigent protein		VIT_03s0088g00400	Tubulin alpha-6 chain		VIT_06s0004g07040	Glutaredoxin
VIT_08s0040g00030	No hit		VIT_07s0031g03000	Ribulose 1,5-bisphosphate carboxylase large subunit		VIT_07s0005g03220	Ethylene-responsive transcription factor ERF098							VIT_02s0025g04550	Glucose-methanol-choline (GMC) oxidoreductase		VIT_03s0038g00220	Purple acid phosphatase 10 ATPAP10/PAP10		VIT_18s0041g00350	Dienelactone hydrolase
VIT_04s0008g03770	Aspartate aminotransferase P1		VIT_12s0028g01860	Protein kinase Xa21		VIT_16s0013g01000	Ethylene-responsive transcription factor ERF105							VIT_18s0001g08910	No hit		VIT_18s0001g00320	LYS/HIS transporter 7 LHT7		VIT_05s0020g00690	PPR2
VIT_14s0083g01000	Zinc finger (C3HC4-type ring finger)		VIT_14s0068g02200	Unknown protein		VIT_05s0049g01200	S-locus lectin protein kinase							VIT_19s0090g01070	Glucan endo-1,3-beta-glucosidase 7 precursor		VIT_05s0020g03130	Plastocyanin domain-containing protein		VIT_09s0018g01650	Wrinkled1 (AP2/ERBP)
VIT_17s0000g10100	Response regulator ARR11 Type-B		VIT_07s0104g01140	No hit		VIT_00s0317g00070	Disease resistance-responsive							VIT_02s0154g00240	Oxysterol binding protein		VIT_15s0046g00100	WNK kinase 6		VIT_00s0259g00160	Acyl carrier protein, mitochondrial 3
VIT_05s0077g02140	fatty acid multifunctional protein (MFP2)		VIT_01s0026g02490	Apyrase		VIT_08s0058g00690	WRKY DNA-binding protein 33							VIT_15s0048g01170	Subtilisin serine protease		VIT_08s0040g00780	P-coumaroyl shikimate 3'-hydroxylase isoform 1		VIT_18s0001g08650	Growth-regulating factor 1
VIT_13s0019g01220	Scarecrow transcription factor 3 (SCL3)		VIT_14s0060g01450	3'-5' exoribonuclease		VIT_05s0020g03140	Sugar transporter 13							VIT_16s0050g02160	Timeless ATIM		VIT_04s0008g05120	Phospholipase/carboxylesterase		VIT_11s0037g01230	Basic helix-loop-helix (bHLH) family
VIT_12s0057g01100	Nudix hydrolase 2		VIT_04s0008g06170	Unknown protein		VIT_16s0100g00400	Ethylene-responsive transcription factor ERF025							VIT_02s0025g03480	Kinesin motor domain containing protein		VIT_17s0000g03840	Agenet domain-containing protein		VIT_13s0067g02450	Uroporphyrinogen decarboxylase
VIT_17s0000g02970	MATE efflux family protein		VIT_19s0135g00030	Caffeate 3-O-methyltransferase 1		VIT_19s0093g00550	9-cis-epoxycarotenoid dioxygenase 2							VIT_02s0025g01350	Primase polypeptide 1		VIT_03s0038g02450	Constans interacting protein 4		VIT_11s0016g00130	Omega-6 fatty acid desaturase, chloroplast (FAD6) (FADC)
VIT_19s0177g00110	Translation initiation factor eIF-1		VIT_06s0004g07210	CCT motif constans-like		VIT_05s0020g01830	UPF0497 family							VIT_08s0007g03190	Nucleic acid-binding, OB-fold		VIT_03s0038g03570	Monocopper oxidase SKS5 (SKU5 Similar 5)		VIT_04s0044g01180	Cell division protease FtsH
VIT_07s0151g00800	Unknown		VIT_05s0062g00250	Xyloglucan endotransglucosylase/hydrolase 15		VIT_17s0000g03720	Lateral organ boundaries protein 41							VIT_05s0049g00610	No hit		VIT_06s0004g02840	Ribosomal protein L12 (RPL12C) 60S		VIT_03s0038g00380	Xylulose kinase
VIT_04s0008g01260	Zinc transporter ZIP4		VIT_07s0005g00970	DNA binding		VIT_00s0487g00050	R protein disease resistance protein							VIT_18s0001g12280	Unknown protein		VIT_06s0004g05770	Heat shock protein 17.6 kDa class I		VIT_14s0060g01400	Pentatricopeptide (PPR) repeat-containing protein
VIT_06s0004g05810	TPR-containing protein kinase		VIT_17s0000g05010	Unknown		VIT_18s0041g00430	Patellin-1							VIT_05s0077g02120	Unknown protein		VIT_13s0067g01970	Laccase		VIT_15s0024g00910	NFD4 (nuclear fusion defective 4)
VIT_13s0047g00250	EIN3		VIT_04s0008g06760	Chlororespiratory reduction 4 CRR4		VIT_13s0064g01220	Zf A20 and AN1 domain-containing stress-associated protein 5							VIT_13s0139g00360	Unknown protein		VIT_04s0008g01290	CGA1 (cytokinin-responsive GATA factor 1)		VIT_13s0064g01790	R protein MLA10
VIT_02s0154g00610	Pex19 protein		VIT_08s0007g02240	Calcium/proton exchanger CAX3		VIT_09s0002g01320	Germin-like protein							VIT_18s0122g01400	Exostosin family protein		VIT_11s0037g00860	Haemolysin-III related		VIT_18s0122g00650	No hit
VIT_18s0001g06950	Purine permease 1 (PUP1)		VIT_18s0001g09510	CYP81B2v1		VIT_03s0038g00490	GATA transcription factor 12							VIT_08s0007g07210	Ribosomal protein S28 (RPS28C) 40S		VIT_13s0147g00060	Ribosomal protein S25 (RPS25E) 40S		VIT_06s0009g00880	Axial regulator YABBY2
VIT_02s0012g01590	Unknown protein		VIT_08s0058g00490	Unknown protein		VIT_17s0000g08010	Trehalose 6-phosphate synthase							VIT_11s0016g02970	MAP kinase kinase 6		VIT_16s0039g02040	4-coumarate-CoA ligase 3		VIT_06s0004g01270	Callose synthase catalytic subunit
VIT_11s0037g00950	S-adenosylmethionine decarboxylase proenzyme		VIT_04s0008g03670	Tesmin/TSO1-like CXC domain-containing		VIT_14s0108g01000	Calcium-binding EF hand							VIT_04s0023g03060	Kinesin motor protein		VIT_18s0001g12390	Glucan endo-1,3-beta-glucosidase 7 precursor		VIT_06s0004g00410	Carboxyl-terminal peptidase
VIT_10s0405g00070	RAB GTPase RABA5A		VIT_11s0016g04830	Protein arginine N-methyltransferase		VIT_07s0197g00130	Disease resistance protein (TIR-NBS-LRR class)							VIT_12s0059g01590	Lipase GDSL		VIT_01s0011g05480	Dynein light subunit lc6, flagellar outer arm		VIT_03s0038g02230	Subtilisin-like serine protease 2
VIT_08s0058g01130	WNK5 (Arabidopsis WNK kinase 5)		VIT_11s0016g00050	Unknown protein		VIT_19s0014g01830	Glutamate receptor protein							VIT_05s0049g01050	Unknown		VIT_11s0016g00060	No hit		VIT_14s0081g00060	Photosystem II reaction centre W (PsbW)
VIT_08s0056g00430	Unknown protein		VIT_10s0003g02910	FLS2 (flagellin-sensitive 2)		VIT_02s0012g01390	Unknown							VIT_03s0063g01950	Unknown		VIT_04s0008g06980	Unknown protein		VIT_07s0104g01760	Unknown
VIT_12s0028g01030	Unknown		VIT_05s0049g00100	DNA-binding protein		VIT_17s0000g08450	Carbonic anhydrase chloroplast							VIT_07s0141g00340	Lipoxygenase		VIT_07s0151g00310	NIMA protein kinase NEK1		VIT_07s0031g02700	Amidase
VIT_02s0025g03000	NGA1 (NGATHA1)		VIT_15s0021g01010	Phosphatidylinositol-4-phosphate 5-kinase		VIT_12s0134g00240	Avr9/Cf-9 rapidly elicited protein 20							VIT_05s0062g00520	UDP-glucose:flavonoid 7-O-glucosyltransferase		VIT_14s0060g02070	Protein phosphatase 2C		VIT_04s0008g03270	GATA transcription factor 11
VIT_01s0011g00560	DREPP plasma membrane polypeptide		VIT_13s0019g00490	PHD zinc finger protein		VIT_03s0132g00350	Wall-associated receptor kinase-like 10							VIT_14s0068g01140	DnaJ homolog, subfamily B, member 12		VIT_07s0141g00730	Histone H1		VIT_15s0024g00870	Unknown
VIT_08s0007g00540	Haloacid dehalogenase hydrolase		VIT_01s0011g04290	Receptor serine/threonine kinase PR5K		VIT_16s0039g01170	Phenylalanine ammonium lyase							VIT_06s0009g01530	Embryonic abundant protein		VIT_02s0025g00390	Unknown protein		VIT_09s0002g06300	Unknown
VIT_18s0122g01340	BTB/POZ domain-containing protein		VIT_18s0001g13310	GTP1/OBG family protein		VIT_06s0009g03540	No hit							VIT_05s0020g02890	GPI-anchored protein-like protein II		VIT_14s0128g00880	MYB related DIRP family protein		VIT_00s0253g00040	Monocopper oxidase SKS17 (SKU5 Similar 17)
VIT_14s0108g00980	Cycling DOF factor 1		VIT_13s0019g03550	APETALA2 (AP2) floral homeotic protein		VIT_06s0080g00790	MYB divaricata							VIT_06s0004g03470	Unknown protein		VIT_11s0118g00680	Ribosomal protein S11 (RPS11A) 40S		VIT_18s0089g01000	F-box family protein
VIT_04s0210g00060	Mucin-like protein		VIT_05s0077g01560	Pathogenesis protein 10.3 [Vitis quinquangularis]		VIT_08s0056g01190	Myb domain protein 105							VIT_14s0006g02290	DREB sub A-4 of ERF/AP2 transcription factor		VIT_18s0001g07790	Unknown		VIT_08s0007g01500	DNA binding / nuclease
VIT_17s0000g08370	RCD one 2 (SRO2)		VIT_12s0035g01410	No hit		VIT_07s0197g00240	R protein disease resistance protein							VIT_00s0480g00060	Polyphenol oxidase [Vitis vinifera]		VIT_13s0064g00160	Unknown protein		VIT_05s0077g01080	PAPA-1-like family protein
VIT_02s0025g02790	Starch synthase		VIT_07s0031g03130	PHD finger transcription factor		VIT_16s0013g00390	No hit							VIT_01s0011g02940	Basic helix-loop-helix (bHLH) family		VIT_01s0010g00330	Clavata1 receptor kinase (CLV1)		VIT_16s0039g00320	Alcohol dehydrogenase 1
VIT_12s0034g00080	Anthocyanidin 3-O-glucosyltransferase		VIT_09s0002g08090	Oxidoreductase, 2OG-Fe(II) oxygenase		VIT_03s0038g03800	Protein kinase APK1B							VIT_05s0062g00430	UDP-glucose:flavonoid 7-O-glucosyltransferase		VIT_04s0044g01020	Pectinesterase family		VIT_12s0059g02480	CYCP2;1 (cyclin p2;1)
VIT_00s0317g00060	Unknown protein		VIT_14s0060g02240	U6 snRNA-associated Sm-like protein LSm4		VIT_13s0019g00480	Zinc finger (C2H2 type) family							VIT_15s0048g00330	GAE3 (UDP-D- glcucuronate 4-epimerase 3)		VIT_08s0007g00030	Cation/hydrogen exchanger 20 (CHX20)		VIT_11s0016g01160	GCN5 N-acetyltransferase (GNAT)
VIT_00s0125g00180	Zinc finger (C3HC4-type ring finger)		VIT_06s0004g02180	Histidinol-phosphate aminotransferase		VIT_03s0091g00470	Protein phosphatase 2C							VIT_13s0067g02770	Transcription factor related		VIT_06s0004g08150	Trans-cinnamate 4-monooxygenase		VIT_01s0010g02740	4-coumarate-CoA ligase
VIT_07s0104g00870	WD40		VIT_08s0007g08860	Transcription initiation factor TFIIB		VIT_18s0001g00360	ERD10 - dehydrin							VIT_01s0011g01990	Glycine decarboxylase		VIT_06s0009g03420	C2 domain-containing protein		VIT_00s0225g00070	MATE efflux family protein
VIT_06s0004g07500	WRKY DNA-binding protein 33		VIT_01s0011g05960	Trehalose-phosphatase		VIT_16s0039g01070	Glutathione S-transferase 25 GSTU7							VIT_06s0004g04120	Aquaporin TIP1;3		VIT_02s0087g01020	CRK10 (cysteine-rich RLK10)		VIT_07s0129g00280	Unknown protein
VIT_14s0171g00140	Lys Motif-Type Receptor-Like Kinase LYK10		VIT_13s0084g00150	Choline kinase		VIT_14s0006g01600	Unknown							VIT_13s0019g02640	Subtilisin protease C1		VIT_17s0000g06650	IBS1 (impaired in baba-induced sterility 1)		VIT_06s0080g00600	No hit
VIT_08s0007g04470	Vacuolar protein sorting 37C		VIT_18s0001g13120	GTP-binding protein hflX		VIT_18s0041g00270	R protein PRF disease resistance protein							VIT_02s0154g00560	No hit		VIT_00s0233g00030	Trehalose-6-phosphate phosphatase		VIT_17s0000g00460	V-type H+-transporting ATPase subunit C
VIT_10s0003g00990	Pyruvate decarboxylase isozyme 2		VIT_14s0030g00710	Na/H antiporter		VIT_18s0001g11580	CYP82A3							VIT_09s0018g00520	Plastocyanin domain-containing protein		VIT_14s0066g01550	Aldehyde dehydrogenase 1 precursor		VIT_07s0141g01030	R protein MLA10
VIT_18s0117g00130	Pi starvation-induced protein		VIT_12s0028g01390	Small heat shock protein ACD31		VIT_14s0060g00760	Galactinol synthase							VIT_17s0000g01360	Unknown protein		VIT_17s0000g02910	Unknown protein		VIT_00s0652g00010	Dof zinc finger protein DOF1.4
VIT_02s0012g01130	No hit		VIT_00s0228g00070	Ankyrin		VIT_08s0007g05580	Embryo-abundant protein							VIT_04s0044g00990	PGSIP1 (Plant glycogenin-like starch initiation protein 1)		VIT_09s0002g05990	6-4 photolyase		VIT_16s0039g01650	Transporter-related
VIT_19s0014g02740	Metallothionein		VIT_03s0017g02260	Protease inhibitor/seed storage/lipid transfer protein (LTP)		VIT_14s0068g01850	No hit							VIT_09s0002g05270	Gibberellin 3beta-hydroxylase3		VIT_13s0067g00170	Autophagy 18 ATG18d		VIT_07s0151g00010	No hit
VIT_01s0011g03070	AP2 domain-containing protein RAP2.8		VIT_15s0045g00540	Vesicle coat complex COPII, subunit SEC23		VIT_16s0013g01120	Ethylene-responsive transcription factor ERF105							VIT_07s0104g01830	Glutathione S-transferase 8 GSTF8		VIT_18s0166g00250	No hit		VIT_13s0019g01880	R protein MLA10
VIT_02s0236g00130	SNF1-related protein kinase SRK2F		VIT_06s0004g06130	Thiamine biosynthesis protein ThiC		VIT_13s0067g03780	Leucine-rich repeat protein kinase							VIT_00s0207g00010	Anthranilate N-benzoyltransferase protein 1		VIT_06s0004g05180	Ribulose bisphosphate carboxylase/oxygenase activase, chloroplast		VIT_08s0032g00890	Alpha-L-arabinosidase
VIT_08s0007g04230	Unknown protein		VIT_04s0044g01110	Alcohol dehydrogenase 6		VIT_05s0094g00340	Chitinase class IV							VIT_09s0018g01220	Zinc finger (C3HC4-type ring finger)		VIT_13s0084g00850	NADPH:quinone oxidoreductase		VIT_00s0245g00050	Oleoyl-acyl carrier protein thioesterase, chloroplast precursor
VIT_14s0068g01800	SEPALLATA3		VIT_06s0061g00970	Prolylcarboxypeptidase		VIT_05s0094g00160	No hit							VIT_05s0077g01450	GATA transcription factor 16		VIT_18s0001g05640	Unknown protein		VIT_11s0103g00420	XH/XS domain-containing protein
VIT_17s0000g09190	Octicosapeptide/Phox/Bem1p (PB1) domain-containing protein		VIT_14s0030g01090	Quinone oxidoreductase		VIT_11s0052g00450	WRKY DNA-binding protein 11							VIT_10s0003g02220	Subtilisin		VIT_06s0080g00270	Zinc finger (C2H2 type) protein (WIP3)		VIT_18s0001g05160	Glycosyl hydrolase family 3 protein
			VIT_12s0028g01710	Unknown		VIT_10s0003g00410	MLO6 (mildew resistance locus O 6)							VIT_13s0067g02260	Pentatricopeptide (PPR) repeat-containing protein		VIT_00s0475g00020	Zinc finger (C3HC4-type ring finger)		VIT_17s0000g04710	Pentatricopeptide (PPR) repeat-containing protein
			VIT_07s0031g01200	RNase L inhibitor protein		VIT_01s0137g00790	No hit							VIT_14s0108g00700	Aquaporin NIP1;2		VIT_07s0129g00470	Unknown protein		VIT_09s0018g01210	Receptor kinase TRKe
			VIT_17s0000g07490	Unknown protein		VIT_13s0084g00570	CF2							VIT_17s0000g04470	No hit		VIT_18s0001g07850	Lyase		VIT_19s0090g01230	Microtubule associated protein (MAP65-1a)
			VIT_16s0013g00330	Ribulose 1,5-bisphosphate carboxylase [Vitis aestivalis]		VIT_16s0039g02500	Shikimate kinase							VIT_10s0092g00050	Ribosomal protein L17		VIT_04s0023g01890	Unknown protein		VIT_03s0091g00260	Zinc finger protein 4
			VIT_12s0028g01320	Unknown protein		VIT_16s0013g00440	No hit							VIT_00s0508g00040	Unknown protein		VIT_15s0046g00450	Phosphatidic acid Phosphatase		VIT_07s0129g01070	Leucine-rich repeat protein kinase
			VIT_11s0016g05870	Unknown protein		VIT_19s0014g02190	Tyrosine aminotransferase							VIT_02s0087g00840	ABC transporter G member 3		VIT_12s0121g00060	R protein MLA10		VIT_12s0035g00760	ATP phosphoribosyl transferase
			VIT_07s0005g01520	WRKY DNA-binding protein 35		VIT_06s0004g04960	Scarecrow-like transcription factor 14 SCL14							VIT_03s0088g00380	Tubulin alpha		VIT_00s0322g00020	HHP4 (heptahelical protein 4)		VIT_16s0039g02470	Chromomethylase CMT2
			VIT_14s0060g02440	Indeterminate(ID)-domain 2		VIT_07s0104g00850	Pto kinase interactor							VIT_14s0066g02130	Thaumatin		VIT_06s0004g01450	Lipoxygenase (LOX2)		VIT_19s0090g00570	Salicylic acid-induced fragment 1 protein
			VIT_19s0177g00280	DNAJ heat shock N-terminal domain-containing		VIT_19s0014g02460	Plastocyanin domain-containing protein							VIT_11s0078g00420	Galactokinase		VIT_08s0040g01720	No hit		VIT_18s0001g14320	Unknown protein
			VIT_05s0020g01210	No hit		VIT_08s0007g08520	Unknown protein							VIT_07s0031g00110	Unknown protein		VIT_19s0014g04750	Glycosyl hydrolase family 1 protein		VIT_18s0001g04920	No hit
			VIT_16s0100g00220	No hit		VIT_16s0050g01700	Receptor serine/threonine kinase PR5K							VIT_14s0083g00940	Auxin-independent growth promoter		VIT_00s0357g00080	Glucan 1,3-beta-glucosidase		VIT_03s0091g00240	Haloacid dehalogenase hydrolase
			VIT_08s0058g00680	Integral membrane protein, putative		VIT_08s0007g01650	Auxin-independent growth promoter							VIT_19s0090g00670	MutS homolog 5 MSH5		VIT_00s0264g00120	Transformer serine/arginine-rich ribonucleoprotein		VIT_18s0001g08080	No hit
			VIT_01s0010g02810	Unknown protein		VIT_10s0003g00980	Unknown protein							VIT_16s0050g00350	Tubulin beta-8		VIT_13s0019g04280	Aquaporin PIP2B		VIT_02s0025g02420	Major Facilitator Super
			VIT_14s0128g00110	Basic helix-loop-helix (bHLH) family		VIT_01s0010g02930	Calmodulin							VIT_15s0048g02900	CYP78A3p		VIT_06s0004g03410	Ribosomal protein S23 (RPS23B) 40S		VIT_14s0006g00170	Pentatricopeptide (PPR) repeat-containing protein
			VIT_07s0129g00300	formamidase, putative / formamide amidohydrolase, putative		VIT_04s0008g05700	ACT domain-containing protein							VIT_11s0016g02430	Dual-specific kinase DSK1		VIT_08s0007g07200	Tocotrienol/plastoquinone prenyltransferase		VIT_12s0057g01020	fasciclin-like arabinogalactan protein FLA2
			VIT_04s0023g00770	Unknown protein		VIT_03s0063g01770	No hit							VIT_12s0034g01760	Unknown protein		VIT_11s0037g00410	Zinc finger (C2H2 type) family		VIT_06s0009g02780	Histone mRNA exonuclease 1
			VIT_11s0016g01470	Lecithine cholesterol acyltransferase		VIT_14s0060g01320	Universal stress protein (USP) family protein							VIT_17s0000g04950	Steroid sulfotransferase		VIT_08s0007g01330	Unknown protein		VIT_08s0040g00850	Thylakoid lumenal 20 kDa protein
			VIT_11s0016g00630	DEAD-box ATP-dependent RNA helicase 17		VIT_05s0049g01120	Glutathione S-transferase 25 GSTU7							VIT_03s0091g00640	Ribosomal protein S29 (RPS29C) 40S		VIT_00s0259g00170	Unknown protein		VIT_07s0141g00720	fimbrin 1
			VIT_11s0016g03210	NADP-dependent malic enzyme		VIT_06s0004g04950	Scarecrow-like transcription factor 14 SCL14							VIT_08s0007g08680	Unknown protein		VIT_13s0019g02940	Cis-zeatin O-beta-D-glucosyltransferase		VIT_08s0007g02000	Glycerol-3-phosphate acyltransferase 8
			VIT_18s0001g14020	5'-3' exoribonuclease 2		VIT_16s0050g00390	4-coumarate-CoA ligase							VIT_14s0030g01950	Transferase		VIT_01s0127g00390	Pentatricopeptide (PPR) repeat		VIT_01s0026g00970	Cupin family protein
			VIT_06s0004g02660	Exonuclease RRP41 (RRP41)		VIT_00s0225g00120	Unknown protein							VIT_17s0000g02040	Unknown protein		VIT_19s0090g00860	SWAP (Suppressor-of-White-APricot)		VIT_11s0016g02900	Leucine-rich repeat family protein / extensin
			VIT_06s0009g01940	GCN5 N-acetyltransferase (GNAT)		VIT_09s0054g00530	Zinc finger (B-box type)							VIT_19s0014g02390	No hit		VIT_18s0001g12940	Dihydrofolate reductase-thymidylate synthase		VIT_09s0002g09150	RAE1 RNA export 1 homolog
			VIT_12s0055g00440	No hit		VIT_00s0216g00060	Nuclear transport factor 2 (NTF2)							VIT_04s0023g02870	Disease resistance protein Hcr2-5D		VIT_07s0130g00250	4,5-DOPA dioxygenase extradiol		VIT_00s0174g00300	Intron maturase, type II
			VIT_15s0021g02180	DNA helicase SNF2 domain-containing protein		VIT_03s0132g00340	Wall-associated receptor kinase-like 10							VIT_16s0039g02400	Protein kinase FU (FUSED)		VIT_05s0094g00480	Ethylene-responsive protein		VIT_08s0007g02170	Yippee
			VIT_12s0028g03700	Two-pore calcium channel (TPC1)		VIT_05s0020g03710	GCN5 N-acetyltransferase (GNAT)							VIT_00s0220g00070	Latex cyanogenic beta glucosidase		VIT_17s0000g03440	EMB2454 (embryo defective 2454)		VIT_00s0448g00020	R protein PRF disease resistance protein
			VIT_06s0009g02480	Myb domain protein 65		VIT_07s0129g01050	Myb domain protein 73							VIT_09s0002g00490	Lipase GDSL 5		VIT_09s0002g05400	ABC transporter g family pleiotropic drug resistance 12 PDR12		VIT_19s0014g02230	Ribosomal protein S20, Chloroplast 30S
			VIT_19s0085g00950	NAC domain-containing protein 20		VIT_08s0040g00990	Transcription elongation factor S-II							VIT_18s0089g01230	fructokinase-2		VIT_01s0026g01050	Myb family		VIT_03s0038g02960	Pentatricopeptide (PPR) repeat-containing protein
			VIT_18s0001g10370	S-ribonuclease binding protein SBP1		VIT_06s0004g07230	Indole-3-acetate beta-glucosyltransferase							VIT_05s0020g02670	Ring zinc finger protein		VIT_06s0004g07700	Basic helix-loop-helix (bHLH) family		VIT_17s0000g10280	Nucleotide diphosphate kinase II, chloroplast (NDPK2)
			VIT_16s0039g00310	Unknown protein		VIT_04s0008g02510	Receptor kinase homolog LRK10							VIT_07s0151g00570	OB-fold nucleic acid binding domain containing protein		VIT_00s0291g00060	Inorganic phosphate transporter 2-1, chloroplast precursor		VIT_04s0023g00080	CYP97B
			VIT_03s0063g00920	NADPH:quinone reductase		VIT_18s0001g14260	No hit							VIT_01s0026g02030	Basic helix-loop-helix (bHLH) family		VIT_18s0122g01320	Catalase 3		VIT_03s0088g00300	Unknown
			VIT_10s0003g00130	ERF Domain protein 12		VIT_18s0001g11130	Calmodulin-binding protein AR781							VIT_16s0050g00150	Copper-binding family protein		VIT_17s0000g05710	Unknown		VIT_17s0000g00280	Magnesium-protoporphyrin O-methyltransferase
			VIT_18s0072g00890	Leucine-rich repeat protein kinase		VIT_16s0098g01170	Homeobox-leucine zipper protein HB-12							VIT_18s0001g09090	NPGR1 (no pollen germination related 1)		VIT_02s0025g01260	NADPH HC toxin reductase		VIT_13s0064g00980	Telomerase reverse transcriptase (TERT)
			VIT_17s0053g01010	Transcription initiation factor TFIIB		VIT_16s0050g01720	Receptor serine/threonine kinase PR5K							VIT_12s0142g00160	Unknown protein		VIT_18s0001g14310	Flavonone- 3-hydroxylase		VIT_10s0003g02110	Lipase GDSL
			VIT_15s0046g01410	Unknown protein		VIT_02s0012g01400	PLATZ transcription factor							VIT_01s0011g04200	Amino acid permease		VIT_13s0019g01180	Glucan endo-1,3-beta-glucosidase precursor		VIT_13s0019g01410	OBP3 (OBF-binding protein 3)
			VIT_14s0036g00370	Serine/threonine-protein phosphatase PP1		VIT_07s0104g00830	Sugar transporter ERD6-like 7							VIT_08s0058g01110	Ovate family protein 4 OFP4		VIT_18s0001g13210	Lectin jacalin		VIT_13s0067g00990	Heat shock protein-related
			VIT_19s0090g01780	Zinc finger (CCCH-type) family protein		VIT_17s0000g07730	Armadillo/beta-catenin repeat / U-box domain-containing protein							VIT_00s0357g00020	Beta-hydroxyacyl-ACP dehydratase		VIT_04s0008g01130	Solute carrier family 25		VIT_05s0020g01310	SRG1 (senescence-related gene 1)
			VIT_08s0007g08350	Cyclin-related		VIT_17s0000g07790	N-hydroxythioamide S-beta-glucosyltransferase							VIT_10s0092g00360	VPS2.2 SNF7		VIT_13s0047g00080	ZIFL1 (Zinc induced facilitator 1)		VIT_08s0007g08380	Cellulose synthase CESA3
			VIT_07s0104g00150	Outer envelope membrane protein		VIT_14s0030g01490	Cysteine synthase							VIT_01s0026g00300	Zinc finger (C3HC4-type ring finger)		VIT_13s0074g00110	Bark storage protein A precursor		VIT_11s0016g04580	Pentatricopeptide (PPR) repeat-containing protein
			VIT_14s0006g01980	Zinc finger (C3HC4-type ring finger)		VIT_07s0005g01760	Glycerol-3-phosphate acyltransferase 3 (AtGPAT3)							VIT_02s0012g01340	Ubiquitin-specific protease 20		VIT_01s0011g05450	Unknown protein		VIT_07s0031g00130	Kinesin protein FRA1 (fragile fiber 1)
			VIT_04s0044g00070	RAB GDP dissociation inhibitor 1 ATGD1		VIT_08s0007g01360	Unknown protein							VIT_18s0072g00330	Nucleic acid binding		VIT_18s0001g04130	Unknown		VIT_12s0035g01960	Stichel
			VIT_02s0025g04100	CCR4-NOT transcription complex subunit 2		VIT_05s0077g00190	Sodium-inducible calcium-binding protein (ACP1)							VIT_11s0016g03750	Myb-related protein 3R-1 (Plant c-MYB-like protein 1) MYB3R1		VIT_18s0001g08480	EMB1273 [Arabidopsis lyrata subsp. lyrata]		VIT_08s0007g03520	Purple acid phosphatase 22- ATPAP22/PAP22
			VIT_00s0252g00060	DnaJ homolog, subfamily C, member 7		VIT_17s0000g02990	MATE efflux family protein							VIT_12s0134g00200	Methyltransferase		VIT_17s0000g06600	No hit		VIT_16s0098g01910	Germin-like protein subfamily 3 member 4
			VIT_19s0014g02170	4-amino-4-deoxychorismate lyase		VIT_14s0006g01250	GTPase activating protein							VIT_08s0058g00340	Unknown protein		VIT_14s0006g01290	Myb domain protein 113		VIT_18s0001g05840	RNA recognition motif (RRM)-containing protein
			VIT_01s0010g00640	No hit		VIT_17s0000g07070	UDP-glucoronosyl and UDP-glucosyl transferase							VIT_07s0129g00560	No hit		VIT_12s0059g02730	Unknown protein		VIT_09s0054g00840	Unknown protein
			VIT_02s0025g02200	Methyltransferase type 11		VIT_11s0016g00280	Bifunctional lysine-ketoglutarate reductase/saccharopine dehydrogenase							VIT_02s0025g02650	Cellulase CEL2		VIT_19s0015g00920	Heterogeneous nuclear ribonucleoprotein A1/A3		VIT_11s0016g02410	MYB divaricata
			VIT_14s0068g01010	Unknown protein		VIT_16s0100g01030	Stilbene synthase [Vitis quinquangularis]							VIT_13s0106g00740	Bile acid:sodium symporter		VIT_06s0009g02640	Hydroxymethylglutaryl-CoA lyase		VIT_04s0008g05470	EIN3-binding F-box protein 2
			VIT_09s0002g06980	Chloroplast post-illumination chlorophyll fluorescence increase protein		VIT_14s0006g00180	Aspartyl protease							VIT_18s0001g02790	Unknown protein		VIT_16s0098g00730	Ribosomal protein L9 (RPL90A/C) 60S		VIT_12s0059g00290	Calmodulin-binding region IQD33
			VIT_10s0116g01630	Endonuclease/exonuclease/phosphatase family		VIT_06s0004g04140	Myb domain protein 59							VIT_12s0035g01030	Unknown protein		VIT_05s0020g04440	Unknown protein		VIT_01s0137g00720	Lipase GDSL
			VIT_19s0027g01790	Acetylornithine aminotransferase		VIT_16s0013g00480	Unknown protein							VIT_13s0064g01070	Unknown		VIT_03s0038g02730	Mutator-like transposase		VIT_07s0151g00340	Sulfate transporter 3.1 (AST12) (AtST1)
			VIT_07s0185g00040	Unknown protein		VIT_02s0033g01390	No hit							VIT_17s0000g06630	Unknown protein		VIT_03s0038g00840	BPC4/BBR/BPC4/BPC4		VIT_15s0021g01130	Rho GTPase; Rho GTP binding protein
			VIT_04s0044g01260	SEU3B protein		VIT_17s0000g06860	SNAP25ous protein SNAP30							VIT_14s0068g01210	Sex determination protein tasselseed-2		VIT_04s0023g02050	Inorganic pyrophosphatase		VIT_05s0029g01490	Ankyrin repeat
			VIT_15s0046g02120	EMB3001 (embryo defective 3001)		VIT_14s0128g00120	Ring-H2 finger protein ATL3B							VIT_01s0010g00240	CTP-synthetase		VIT_06s0004g06540	Undecaprenyl pyrophosphate synthetase		VIT_13s0156g00540	Disease resistance protein (CC-NBS-LRR class)
			VIT_17s0000g01330	Unknown protein		VIT_02s0025g04340	Osmotin							VIT_03s0063g02360	Epicotyl-specific tissue protein		VIT_05s0049g02350	HAD superfamily hydrolase		VIT_13s0019g04030	Serine carboxypeptidase SCPL27
			VIT_05s0102g00250	Unknown protein		VIT_04s0008g00800	Ferrochelatase-2							VIT_12s0028g00040	Unknown protein		VIT_04s0023g03780	Cell cycle checkpoint protein RAD17 (AtRAD17)		VIT_14s0083g00370	Unknown protein
			VIT_18s0001g10470	Protein kinase MK6		VIT_01s0011g03390	Unknown protein							VIT_11s0052g01620	Pathogenesis-related protein 1 precursor (PRP 1)		VIT_11s0016g02650	Ribosomal protein L31 (RPL31C) 60S		VIT_14s0060g00440	Glucan endo-1,3-beta-glucosidase-related
			VIT_03s0167g00220	MEK1		VIT_05s0020g02270	Unknown							VIT_00s0375g00030	Alpha-galactosidase		VIT_15s0046g01220	No hit		VIT_08s0040g00630	Hydroxyproline-rich glycoprotein
			VIT_15s0046g00020	Ubiquitin-protein ligase		VIT_14s0108g00970	Pentatricopeptide (PPR) repeat							VIT_04s0008g01800	Myb domain protein 7		VIT_15s0046g02420	Aquaporin TMP-C		VIT_06s0004g08070	BZIP transcription factor, putative (bZIP52)
			VIT_08s0040g02710	UDP-glucuronic acid decarboxylase 1		VIT_16s0050g02510	WRKY DNA-binding protein 53							VIT_02s0012g01440	Zinc finger (C3HC4-type ring finger)		VIT_01s0011g02200	Glutamine synthetase		VIT_13s0064g00420	Steroid sulfotransferase
			VIT_15s0046g00010	No hit		VIT_14s0219g00040	Zinc finger (C3HC4-type ring finger)							VIT_12s0059g01250	Endo-1,4-beta-glucanase		VIT_06s0061g01300	Prephenate dehydratase		VIT_05s0049g01350	Kinesin phragmoplast-associated kinesin-related protein 2 (PAKRP2)
			VIT_10s0003g00430	Unknown protein		VIT_16s0100g01000	Stilbene synthase 4							VIT_04s0023g01610	DDM1 (decreased DNA methylation 1)		VIT_00s0551g00020	Ribosomal protein L15e		VIT_09s0002g04840	Unknown
			VIT_03s0038g00960	Transcription factor TFIIF		VIT_13s0084g00670	Unknown protein							VIT_14s0030g00740	ACP2 (Acyl carrier protein 2)		VIT_05s0020g01970	Vesicle-associated membrane protein 27 VAP27-2		VIT_01s0113g00420	Zinc finger (DHHC type)
			VIT_14s0066g02230	Binding		VIT_19s0014g02180	No hit							VIT_05s0020g02280	Unknown protein		VIT_12s0121g00310	Somatic embryogenesis receptor kinase 1 SERK1		VIT_19s0014g01330	Peptide-N4-asparagine amidase A
			VIT_10s0003g01980	RKF1 (receptor-like kinase in flowers 1)		VIT_18s0001g10450	ABA-responsive element-binding protein 2 (AREB2)							VIT_11s0016g04090	DNA repair protein MutS		VIT_11s0052g01630	Anthocyanidin 3-O-glucosyltransferase		VIT_12s0035g00480	Disease resistance protein
			VIT_00s0125g00310	Unknown protein		VIT_00s0324g00080	UDP-glucoronosyl and UDP-glucosyl transferase							VIT_11s0052g00570	Nodulin MtN21		VIT_19s0027g01890	Amino acid permease		VIT_02s0025g03500	Unknown protein
			VIT_11s0016g03010	Glutamate carboxypeptidase 2		VIT_01s0127g00700	Unknown protein							VIT_11s0118g00530	Unknown		VIT_01s0010g01180	Unknown protein		VIT_00s2125g00010	C-4 sterol methyl oxidase
			VIT_17s0000g03650	Unknown protein		VIT_01s0127g00470	Galactinol synthase							VIT_17s0000g04130	MYB divaricata		VIT_10s0003g03310	EMB2756 (embryo defective 2756)		VIT_02s0087g00240	Unknown protein
			VIT_08s0007g00200	Ankyrin repeat		VIT_18s0001g06560	No hit							VIT_14s0128g00450	Kinesin motor protein		VIT_16s0098g01230	Cytochrome b5		VIT_01s0137g00740	Unknown protein
			VIT_19s0014g02720	Unknown protein		VIT_14s0060g01910	Nodulin MtN3 family							VIT_18s0001g01200	No hit		VIT_04s0023g00830	Calreticulin 3 (CRT3)		VIT_19s0014g00100	Chalcone isomerase 3
			VIT_07s0151g00300	Unknown protein		VIT_19s0014g03180	Ethylene response factor							VIT_18s0001g09920	Cyclin delta-3 (CYCD3_1)		VIT_04s0023g01800	Maf, septum formation protein		VIT_01s0026g02120	Microtubule end binding protein 1 (EB1)
			VIT_16s0100g00510	F-box family protein		VIT_02s0025g04850	CYP76B1							VIT_00s2607g00010	Phosphoserine aminotransferase		VIT_13s0067g02870	Chalcone-flavanone isomerase		VIT_14s0171g00100	Blue (type 1) copper domain
			VIT_14s0060g01970	F-box domain containing protein		VIT_17s0000g04400	Wall-associated kinase 1 (WAK1)							VIT_17s0053g00590	Kinase interacting protein		VIT_17s0000g04560	Kinetochore protein		VIT_01s0010g03540	Microtubule associated protein (MAP65-6)
			VIT_05s0020g04860	Zinc knuckle		VIT_02s0025g03290	Hydroxyproline-rich glycoprotein							VIT_01s0026g01240	Beta-1 3 galactosyltransferase 5		VIT_11s0016g00890	Unknown protein		VIT_06s0004g05040	Protein-S-isoprenylcysteine O-methyltransferase
			VIT_07s0104g00690	GPI transamidase component Gpi16 subunit		VIT_04s0008g00540	Oleosin OLE-3							VIT_13s0074g00500	Cellulose synthase CSLA09		VIT_13s0067g02170	Unknown protein		VIT_14s0066g01790	GASA like
			VIT_19s0015g00280	DNA topoisomerase VIA (SPO11-1)		VIT_06s0004g01030	Dirigent protein							VIT_00s0865g00030	Histone H2A.6 HTA1		VIT_09s0002g04360	Thylakoid membrane phosphoprotein 14 kda, chloroplast precursor		VIT_05s0020g03350	SEC14 cytosolic factor
			VIT_18s0001g00380	Alcohol dehydrogenase		VIT_04s0008g05510	SYNC1 protein, related							VIT_01s0010g01810	Tetratricopeptide repeat (TPR)-containing		VIT_16s0039g00200	Ubiquinol-cytochrome c reductase subunit 8		VIT_17s0000g00840	Unknown protein
			VIT_16s0100g01310	DNA mismatch repair protein MSH3		VIT_00s0374g00020	S-locus lectin protein kinase							VIT_13s0067g01520	Transcription factor related		VIT_17s0000g09110	Ribosomal protein L27A (RPL27aC) 60S		VIT_01s0010g01660	Receptor protein kinase
			VIT_07s0005g02800	ADP-glucose pyrophosphorylase large subunit 2		VIT_06s0004g07270	UDP-glucoronosyl and UDP-glucosyl transferase							VIT_03s0180g00320	Indole-3-acetate beta-glucosyltransferase		VIT_02s0025g01920	Cellulose synthase CSLG3		VIT_14s0066g01110	Ribosomal protein L12-1, chloroplast (CL12-A) 50S
			VIT_03s0038g04590	F-box domain containing protein		VIT_01s0011g06250	Xyloglucan endotransglycosylase							VIT_02s0012g00140	Novel plant snare 11		VIT_09s0002g02060	Unknown protein		VIT_05s0020g02370	S-adenosylmethionine decarboxylase
			VIT_18s0041g01280	Adenylate kinase, chloroplast		VIT_14s0068g02190	Chloride channel protein B							VIT_04s0008g06030	Ribosomal protein L39 (RPL39C) 60S		VIT_19s0015g01650	Phenylalanine-tRNA ligase		VIT_13s0019g04460	Phenylalanine ammonia-lyase 2 (PAL2)
			VIT_00s0203g00100	AarF domain-containing kinase ABC1		VIT_18s0001g04660	No hit							VIT_01s0011g06350	Unknown		VIT_09s0002g06390	Peptide deformylase		VIT_07s0031g02480	Beta-galactosidase
			VIT_09s0002g06660	DEAD box RNA helicase RH15		VIT_16s0100g00860	Chalcone synthase							VIT_18s0001g05380	TTL1 (tetratricopetide-repeat thioredoxin-like 1)		VIT_17s0000g03270	CYP77A5P		VIT_17s0000g03700	Kinesin motor protein-related
			VIT_01s0010g00690	DNA-directed RNA polymerase		VIT_18s0041g02410	Aldehyde oxidase 1							VIT_19s0027g01870	Amino acid permease		VIT_12s0028g03790	No hit		VIT_04s0023g01170	Unknown protein
			VIT_07s0129g00370	Unknown protein		VIT_01s0010g03940	Sphingosine-1-phosphate lyase							VIT_06s0004g03050	fasciclin arabinogalactan-protein (FLA11)		VIT_05s0049g02320	HAD superfamily hydrolase		VIT_07s0151g00590	Inositol-1,4,5-trisphosphate 5-phosphatase CVP2, type I
			VIT_05s0124g00410	UBX domain-containing protein		VIT_08s0007g06580	Lectin protein kinase							VIT_09s0002g05730	Esterase		VIT_00s0299g00080	Unknown		VIT_01s0137g00710	Alpha-L-fucosidase 2 precursor
			VIT_16s0098g00590	Unknown protein		VIT_02s0154g00260	Nitrate transporter							VIT_11s0016g02960	Glucan endo-1,3-beta-glucosidase 4 precursor		VIT_04s0008g04740	GCN5 N-acetyltransferase (GNAT)		VIT_19s0090g00400	Zinc finger (C3HC4-type ring finger)
			VIT_12s0134g00150	Geranylgeranyl transferase type-2 beta subunit.		VIT_13s0156g00610	S-receptor kinase							VIT_18s0001g01730	Shikimate kinase		VIT_14s0068g00920	Chalcone synthase (CHS)		VIT_17s0000g06350	LHCA4 (Photosystem I light harvesting complex gene 4)
			VIT_08s0040g03210	Hydroxyproline-rich glycoprotein family protein		VIT_18s0001g15010	F-box and leucine-rich repeat protein 1							VIT_19s0015g00530	fasciclin arabinogalactan-protein (FLA1)		VIT_01s0011g03950	Wall-associated kinase		VIT_12s0059g02420	Peroxidase ATP11A (gb|X98802).
			VIT_14s0171g00120	Unknown protein		VIT_11s0016g04080	Multiprotein-bridging factor 1c MBF1C							VIT_18s0001g12360	Deoxyuridine 5'-triphosphate nucleotidohydrolase		VIT_00s0415g00070	No hit		VIT_14s0108g00430	ABC transporter B member 16
			VIT_18s0001g05420	UNE2 (unfertilized embryo sac 2); carbohydrate transporter		VIT_00s0181g00120	WD-repeat protein							VIT_08s0040g02430	Unknown protein		VIT_17s0000g03160	No hit		VIT_02s0025g02890	Ribosomal protein L11
			VIT_16s0039g00280	Unknown protein		VIT_12s0034g00140	UDP-glucose glucosyltransferase							VIT_00s0194g00340	No hit		VIT_02s0025g00930	Multidrug resistance-associated protein 14		VIT_14s0108g01340	Pentatricopeptide (PPR) repeat
			VIT_14s0030g00030	Glutathione synthetase, chloroplast precursor		VIT_01s0011g05930	S-adenosyl-L-methionine:carboxyl methyltransferase							VIT_04s0008g05130	TSO1 (chinese for 'ugly')		VIT_17s0000g00730	ATP binding / DNA binding		VIT_03s0063g02460	Transcription termination factor mitochondrial mTERF
			VIT_08s0040g02860	RSZ33 (Arginine/serine-rich Zinc knuckle-containing protein 33)		VIT_04s0044g01880	Auxin Efflux Carrier							VIT_14s0030g00330	Sugar transporter ERD6-like 8		VIT_06s0004g01510	Lipoxygenase (LOX2)		VIT_14s0030g00300	Sugar transporter ERD6-like 3
			VIT_17s0053g00910	Cyclic nucleotide-binding transporter 1		VIT_02s0025g04220	Myb domain protein MYB3R-4							VIT_01s0011g05500	Beta-1,3-glucanase		VIT_13s0064g00390	Polyamine oxidase		VIT_13s0101g00300	R protein MLA10
			VIT_11s0118g00480	Leucine-rich repeat		VIT_12s0059g00880	WRKY DNA-binding protein 6							VIT_02s0012g01350	No hit		VIT_10s0003g00290	Homeobox-1		VIT_15s0048g02510	Basic helix-loop-helix (bHLH) family
			VIT_18s0166g00290	Protein kinase		VIT_19s0090g00420	Translation initiation factor eIF-1							VIT_14s0219g00210	Ubiquitin family		VIT_10s0071g00890	Unknown protein		VIT_06s0009g01640	Receptor protein kinase
			VIT_15s0046g02500	Unknown protein		VIT_05s0020g04300	Ca2+-ATPase 13 ACA13, plasma membrane							VIT_01s0010g00510	Unknown protein		VIT_03s0063g02490	Glucan endo-1,3-beta-glucosidase 7 precursor		VIT_06s0004g03600	DNA repair protein RAD51 homolog 2
			VIT_05s0077g01510	Unknown protein		VIT_18s0001g08300	Tubulin alpha-6 chain							VIT_01s0137g00750	Protein phosphatase 2C		VIT_00s0386g00050	Xyloglucan endotransglucosylase/hydrolase precursor		VIT_01s0011g06190	Histidine kinase (AHK4) (WOL)
			VIT_17s0000g09210	No pollen (Osnop)		VIT_14s0030g01520	Cysteine synthase [Vitis pseudoreticulata]							VIT_18s0122g00470	Spindle checkpoint protein Bub1b		VIT_13s0106g00710	EMB2745 (embryo defective 2745)		VIT_18s0001g02000	Zinc finger (C2H2 type) family
			VIT_14s0036g00750	Protein phosphatase 2 (formerly 2A), regulatory subunit B''		VIT_06s0004g05090	Zinc finger (C3HC4-type ring finger)							VIT_10s0116g01610	Monocopper oxidase SKS4 (SKU5 Similar 4)		VIT_01s0011g03720	BEE1 (BR Enhanced expression 1)		VIT_06s0004g01780	Serine/threonine-protein kinase OXI1
			VIT_14s0030g01850	Pseudouridylate synthase		VIT_02s0025g01900	Cellulose synthase CSLG3							VIT_10s0003g01460	Nucleobase-ascorbate transporter 2 (NAT2)		VIT_00s0566g00010	Unknown protein		VIT_07s0031g01990	Ribonucleotide reductase large subunit A
			VIT_00s0226g00020	RabGAP/TBC domain-containing protein		VIT_19s0014g04540	S-locus protein kinase							VIT_03s0017g00690	Unknown		VIT_19s0027g01150	Phenylalanine-tRNA synthetase		VIT_11s0016g03930	Dimethylaniline monooxygenase, N-oxide-forming
			VIT_11s0037g00150	WRKY DNA-binding protein 32		VIT_02s0234g00130	Ethylene responsive element binding factor 1							VIT_03s0017g01950	Pectinesterase family		VIT_19s0138g00120	1,3-beta-glucan synthase		VIT_13s0074g00440	Spermidine synthase / putrescine aminopropyltransferase
			VIT_15s0048g00970	Cytokinesis Sec1 protein (KEULE)		VIT_14s0083g00520	Proline oxidase							VIT_09s0002g08590	Pentatricopeptide (PPR) repeat-containing protein		VIT_00s0259g00200	Nudix hydrolase 2		VIT_12s0059g00750	Prephenate dehydratase
			VIT_15s0048g00770	Kinesin motor KHC		VIT_18s0001g11250	R protein MLA10							VIT_14s0060g00240	Myb domain protein 61		VIT_01s0026g01250	Unknown protein		VIT_04s0008g05450	Phospholipase D alpha 1 precursor (PLD 1) (Choline phosphatase 1)
			VIT_00s0469g00050	Cellulose synthase CSLE1		VIT_06s0004g01140	GRIK1 (geminivirus rep interacting kinase 1)							VIT_01s0011g01200	Myb family transcription factor		VIT_13s0084g00880	NADPH:quinone oxidoreductase		VIT_13s0064g01080	Thylakoid lumenal 19 kDa protein, chloroplast precursor
			VIT_07s0005g01570	No hit		VIT_18s0072g00170	BRI1 (brassinosteroid insensitive 1)							VIT_16s0050g02260	Unknown protein		VIT_09s0002g04150	Isochorismatase protein rutB		VIT_11s0065g01100	Pentatricopeptide (PPR) repeat-containing protein
			VIT_15s0046g02480	Protein kinase		VIT_06s0080g00450	Calcium-binding protein CML							VIT_05s0049g00480	Zinc finger (C3HC4-type ring finger)		VIT_05s0077g01990	Epoxide hydrolase 2		VIT_09s0002g04010	Ferredoxin
			VIT_07s0129g01000	F-box family protein		VIT_14s0083g00920	No hit							VIT_04s0023g03370	Flavonone- 3-hydroxylase		VIT_09s0002g01380	ATMYB66/WER/WER1 (WEREWOLF 1)		VIT_18s0001g11360	VRN1 (reduced vernalization response 1)
			VIT_17s0000g03590	Unknown protein		VIT_03s0017g01400	Adhesive/proline-rich protein							VIT_02s0025g00760	Pinoresinol forming dirigent protein		VIT_13s0019g02550	Subtilisin protease C1		VIT_13s0320g00060	Carboxyl-terminal peptidase
			VIT_06s0061g00220	Transcription initiation factor TFIIB		VIT_12s0028g01410	Heat shock transcription factor A4A							VIT_11s0052g00630	Metallothionein		VIT_04s0044g01990	Lectin protein kinase		VIT_08s0056g00500	Unknown protein
			VIT_16s0098g01050	RNA binding / nucleic acid binding / nucleotide binding [Arabidopsis thaliana]		VIT_14s0060g00790	Galactinol synthase							VIT_14s0060g01520	GATA transcription factor 16		VIT_08s0056g01070	MATE efflux family protein		VIT_19s0014g00480	LRR receptor-like serine/threonine-protein kinase
			VIT_11s0016g00260	Tac7077		VIT_12s0034g01870	Cupin							VIT_09s0002g00420	Senescence-associated protein		VIT_14s0006g02610	Unknown protein		VIT_02s0025g03610	Phosphoribosylanthranilate transferase
			VIT_00s0181g00260	High-level expression of sugar-inducible like 1		VIT_05s0077g01480	ARR1 typeB							VIT_04s0008g05560	IAA29		VIT_11s0052g01510	MATE efflux family protein		VIT_06s0004g01310	Enoyl-[acyl-carrier-protein] reductase [NADH], chloroplast precursor
			VIT_18s0001g06270	Transcription factor jumonji (jmjC) domain-containing protein		VIT_08s0007g03530	Zf A20 and AN1 domain-containing stress-associated protein 4							VIT_18s0001g14490	Thaumatin		VIT_18s0001g02760	Lipase GDSL		VIT_08s0040g00300	No hit
			VIT_19s0015g01210	KH domain-containing protein		VIT_16s0039g01330	Receptor kinase homolog LRK10							VIT_09s0002g09020	No hit		VIT_15s0046g00170	MYBPA1 protein [Vitis vinifera]		VIT_12s0057g00890	Glycosyl hydrolase family 17 protein
			VIT_03s0017g01140	Cis-zeatin O-beta-D-glucosyltransferase		VIT_14s0068g01490	NAC domain-containing protein 83							VIT_02s0012g01450	Basic helix-loop-helix BHLH071		VIT_13s0019g00330	Aquaporin TIP1;3		VIT_07s0031g01910	Unknown protein
			VIT_10s0003g03190	RNA recognition motif (RRM)-containing		VIT_19s0015g01280	Myb domain protein 103							VIT_04s0023g01910	Myb family		VIT_00s0194g00330	Proline-rich family protein		VIT_16s0050g00380	Tubulin beta-1
			VIT_05s0020g02400	F-box protein (FBL4)		VIT_15s0048g00530	Auxin-responsive SAUR11							VIT_06s0004g04300	Histone H2B		VIT_13s0067g03750	Stigma/style ABC transporter WBC19		VIT_16s0100g00290	L-idonate dehydrogenase
			VIT_10s0042g00560	Unknown protein		VIT_18s0086g00210	S-locus receptor protein kinase							VIT_12s0059g00190	Beta-expansin (EXPB3)		VIT_02s0025g00950	Multidrug resistance-associated protein 14		VIT_03s0091g00410	Unknown protein
			VIT_17s0000g07820	LIM domain protein WLIM1		VIT_02s0025g01430	Zinc finger (C3HC4-type ring finger) family protein ATL1E							VIT_08s0040g00480	Unknown		VIT_11s0052g01090	4-coumarate-CoA ligase 2		VIT_02s0087g00380	No hit
			VIT_08s0007g02130	CPL2 (CTD phosphatase-like 2)		VIT_13s0019g04060	MLO1							VIT_08s0058g00270	Importin beta-2		VIT_03s0017g01700	Glycine cleavage system H protein, mitochondrial		VIT_04s0023g03610	MLO4 (mildew resistance locus O 4)
			VIT_10s0003g03910	TCP family transcription factor 24		VIT_13s0067g02630	No hit							VIT_16s0022g00960	Invertase/pectin methylesterase inhibitor		VIT_18s0001g06760	Clathrin assembly protein 16		VIT_14s0108g01180	Unknown protein
			VIT_11s0118g00420	Heparanase protein 3 precursor		VIT_00s0262g00090	Receptor kinase RK20-1							VIT_05s0020g00680	ABC transporter G member 21		VIT_00s0184g00120	R protein L6		VIT_14s0036g00470	Unknown protein
			VIT_18s0122g00160	Pitrilysin		VIT_11s0016g00940	Receptor							VIT_03s0038g00300	Minichromosome maintenance protein 4		VIT_18s0041g02080	12-oxophytodienoate reductase 2		VIT_05s0094g00880	Unknown
			VIT_18s0001g12230	Unknown protein		VIT_12s0028g00930	Glutathione S-transferase 9 GSTF9							VIT_01s0011g05360	High mobility group protein HMGI/Y-1		VIT_18s0001g04910	Sulfate transporter 1.3		VIT_05s0049g00300	1-aminocyclopropane-1-carboxylate oxidase homolog 1
			VIT_06s0004g08100	VP1/ABI3 family regulatory protein		VIT_06s0061g00440	Heavy-metal-associated domain-containing protein							VIT_08s0007g03240	Carbonic anhydrase precursor		VIT_09s0002g06350	Partner of SLD five, PSF1		VIT_08s0007g00410	Myb domain protein 91
			VIT_17s0000g07540	paired amphipathic helix protein Sin3a		VIT_14s0068g00850	Potassium transporter (KUP3)							VIT_06s0009g01660	RPS2 (resistant to p. syringae 2)		VIT_11s0118g00390	Oxidoreductase, 2OG-Fe(II) oxygenase		VIT_03s0063g02340	Dehydration-responsive protein (RD22)
			VIT_07s0104g01300	No hit		VIT_08s0040g00870	BZIP transcription factor BZIP28							VIT_18s0001g12300	Unknown protein		VIT_12s0134g00460	Unknown		VIT_17s0000g02460	Wuschel related homeobox 1
			VIT_18s0001g02050	TolB protein-related		VIT_13s0074g00550	Amino acid transporter family							VIT_00s0391g00030	Unknown		VIT_13s0158g00360	Calcium-transporting ATPase 11 ACA11		VIT_08s0058g01310	Elongation factor P, putative, expressed
			VIT_06s0004g08120	No hit		VIT_11s0037g00510	Heat shock protein 70							VIT_08s0040g02960	Unknown		VIT_03s0063g00580	Rad54		VIT_09s0018g00270	Unknown protein
			VIT_08s0105g00300	Phospholipase C		VIT_17s0000g09470	Nitrate transporter3.1							VIT_01s0011g00080	Universal stress protein (USP) family protein		VIT_01s0127g00720	Carbonic anhydrase, beta		VIT_15s0046g00120	Unknown protein
			VIT_18s0001g11720	EMB2756 (embryo defective 2756)		VIT_11s0052g01220	Xyloglucan endotransglycosylase 6							VIT_02s0241g00050	Unknown protein		VIT_08s0040g02950	Zinc finger (C3HC4-type ring finger)		VIT_00s0203g00120	Jumonji (jmjC)
			VIT_14s0006g01970	Auxin efflux carrier family		VIT_08s0007g07320	Unknown protein							VIT_15s0048g00370	Transketolase, chloroplast precursor		VIT_08s0040g00160	Unknown protein		VIT_11s0052g00530	Zinc-binding protein
			VIT_14s0060g02200	Phospholipid/glycerol acyltransferase		VIT_12s0059g01240	Nitrate transporter (NTP3)							VIT_08s0058g00330	Unknown		VIT_12s0028g02540	Glucan endo-1,3-beta-glucosidase 1 precursor		VIT_01s0150g00390	Minichromosome maintenance protein 2
			VIT_00s0287g00070	No hit		VIT_18s0072g00990	Leucine-rich repeat protein kinase							VIT_01s0026g02290	Origin recognition complex subunit 6		VIT_06s0004g07880	Allergen		VIT_19s0015g01120	Clavata-like kinase
			VIT_00s2481g00010	Unknown		VIT_10s0003g01160	Basic helix-loop-helix (bHLH) family							VIT_03s0091g00420	No hit		VIT_04s0008g02750	BZIP transcription factor BZO2H2		VIT_07s0031g00020	Phosphoric monoester hydrolase
			VIT_12s0057g01140	AarF domain containing kinase		VIT_10s0523g00040	Alternative oxidase 4, chloroplastic/chromoplastic							VIT_16s0022g00670	Vacuolar invertase 1, GIN1		VIT_18s0001g05060	2,3-bisphosphoglycerate-dependent phosphoglycerate mutase		VIT_08s0007g06340	Unknown protein
			VIT_02s0025g04050	Rab/Ypt GTPase Ara4-interacting protein		VIT_18s0001g15120	Unknown protein							VIT_17s0000g10270	No hit		VIT_07s0005g04270	No hit		VIT_00s0282g00020	K+ efflux antiporter (KEA3)
			VIT_06s0004g08250	Leucine-rich repeat transmembrane protein kinase, putative		VIT_14s0006g02910	Unknown protein							VIT_12s0055g01100	Beta-hydroxyacyl-ACP dehydratase		VIT_01s0011g02880	Cationic amino acid transporter 8		VIT_12s0028g03350	Squamosa promoter-binding protein 4 (SPL4)
			VIT_18s0001g08810	Unknown protein		VIT_07s0104g00440	Endo-1,3;1,4-beta-D-glucanase precursor							VIT_06s0004g03760	Laccase		VIT_16s0050g00750	Short-chain dehydrogenase/reductase		VIT_02s0025g02710	NAC Secondary wall thickening promoting factor1
			VIT_05s0020g00880	5-nucleotidase		VIT_11s0016g05740	Calmodulin-5 (CAM5)							VIT_05s0049g01720	Unknown		VIT_07s0031g02800	Transcription factor		VIT_00s1338g00010	DNA-directed RNA polymerase III subunit C34
			VIT_03s0132g00210	Methylmalonate semi-aldehyde dehydrogenase		VIT_05s0077g01970	Zinc finger (C3HC4-type ring finger)							VIT_07s0005g02580	Zinc finger (DHHC type)		VIT_12s0059g01640	Unknown protein		VIT_06s0080g00250	Sialyltransferase
			VIT_06s0004g06350	Pleckstriny (PH) domain-containing protein		VIT_01s0010g03020	Calcium-binding protein CML							VIT_18s0001g07650	VIN3		VIT_02s0025g02570	CYP78A8		VIT_12s0057g00180	Wound-induced
			VIT_18s0001g12220	Indeterminate(ID)-domain 2		VIT_00s0404g00050	fiber protein							VIT_01s0011g04990	Chaperonin		VIT_15s0048g02410	Myb CCA1 (circadian clock associated 1)		VIT_10s0116g00790	Pseudouridine synthase
			VIT_19s0014g00830	RKF1 (receptor-like kinase in flowers 1)		VIT_17s0000g03380	Calmodulin binding protein							VIT_07s0005g03090	Cyclin-dependent protein kinase CDT1A		VIT_17s0000g01620	Uridine/cytidine kinase 1		VIT_12s0035g00410	Disease resistance protein
			VIT_16s0100g00720	Heat shock transcription factor B2A		VIT_11s0118g00360	Leucoanthocyanidin dioxygenase							VIT_06s0004g06730	Microsomal omega-3 fatty acid desaturase		VIT_04s0008g07140	Chloroplast nucleoid DNA binding protein		VIT_00s0226g00070	Protein shoot gravitropism 7
			VIT_06s0004g05980	Antiviral helicase SKI2		VIT_13s0019g01980	Aspartic proteinase nepenthesin-2 precursor							VIT_18s0001g12690	Isoflavone reductase protein 4		VIT_12s0028g01150	Transparent testa 12 protein		VIT_01s0011g04620	Unknown protein
			VIT_17s0000g02570	MAPK (MPK8)		VIT_09s0002g07110	KEG (keep on going)							VIT_11s0016g03250	Lachrymatory factor synthase		VIT_09s0002g00320	Pectinesterase PME3		VIT_17s0000g00250	Unknown protein
			VIT_00s0516g00030	Dehydrogenase/reductase SDR family member 4		VIT_18s0157g00190	Choline kinase							VIT_18s0089g01020	Ethylene-responsive transcription factor		VIT_15s0045g01120	6-phosphofructokinase		VIT_07s0151g00440	AP2 domain containing protein
			VIT_12s0035g01420	Zinc finger (C3HC4-type ring finger)		VIT_18s0001g08420	Unknown							VIT_19s0014g02800	Unknown protein		VIT_04s0008g00320	Leucine-rich repeat family protein		VIT_07s0031g00120	Leucine-rich repeat transmembrane protein kinase
			VIT_06s0009g00440	LHW (lonesome highway)		VIT_16s0013g02160	No hit							VIT_05s0020g02920	Unknown protein		VIT_14s0083g01200	Nitrilase		VIT_00s0965g00010	Magnesium-chelatase subunit chlD, chloroplast precursor
			VIT_01s0011g06550	Na+/H+ antiporter SOS1		VIT_18s0001g06030	Erg-1							VIT_08s0007g06520	Actin beta/gamma 1		VIT_04s0008g02280	Unknown protein		VIT_09s0002g03030	FRK1 (FLG22-induced receptor-like kinase 1)
			VIT_09s0018g01740	Unknown		VIT_04s0023g02610	Epoxide hydrolase 2							VIT_11s0016g02330	Prenylated rab acceptor (PRA1)		VIT_13s0106g00720	Unknown protein		VIT_01s0244g00030	ACP4 (Acyl carrier protein 4)
			VIT_18s0001g08180	Calcineurin phosphoesterase		VIT_04s0008g00470	Early nodulin Enod93 protein							VIT_00s0682g00050	Unknown		VIT_08s0007g01810	ANTR2 (anion transporter 2		VIT_04s0008g06590	Kinetochore protein NUF2
			VIT_06s0004g03840	Chitinase 2		VIT_09s0002g01080	Lipoxygenase							VIT_00s0189g00010	Unknown protein		VIT_17s0000g03230	Alpha-mannosidase		VIT_13s0019g00320	Photosystem II protein P PsbP
			VIT_09s0002g04000	Ribonuclease Z		VIT_05s0062g01010	Aldo/keto reductase AKR							VIT_11s0016g01020	flavonoid 3-monooxygenase		VIT_09s0002g06330	Partner of SLD five, PSF1		VIT_18s0157g00090	Alliin lyase precursor
			VIT_01s0127g00460	Iron sulfur cluster assembly protein 1		VIT_18s0001g01310	Wall-associated receptor kinase 5							VIT_13s0067g03020	Unknown protein		VIT_07s0104g01420	Glutaredoxin		VIT_00s0186g00090	Zinc finger (C3HC4-type ring finger)
			VIT_15s0021g02260	Fibrillin-11		VIT_02s0025g04560	Copper amine oxidase							VIT_14s0006g00920	Unknown protein		VIT_03s0091g00160	NtPRp27 secretory protein		VIT_04s0044g00060	RWP-RK domain-containing protein
			VIT_19s0015g01750	WD-40 repeat		VIT_02s0025g01020	BZip transcription factor G- box binding factor 3							VIT_02s0025g02700	Glutaredoxin family protein		VIT_16s0098g00310	Unknown protein		VIT_05s0020g04920	fertility restorer
			VIT_11s0206g00030	Chitinase, class V		VIT_05s0020g02720	7S globulin precursor, basic							VIT_14s0066g00220	Elongation factor EF-Tu RABE1B		VIT_13s0019g05110	Amino acid binding protein		VIT_09s0002g04080	IAA9
			VIT_09s0002g02100	DEAD box RNA helicase (RH20)		VIT_11s0016g03890	Short-chain dehydrogenase/reductase (SDR)							VIT_03s0088g00260	Serine carboxypeptidase S10		VIT_12s0057g00950	No hit		VIT_17s0000g08480	ATMYB66/WER/WER1 (WEREWOLF 1)
			VIT_15s0021g00320	No hit		VIT_19s0014g04790	Organic cation/carnitine transporter4							VIT_08s0007g06640	Growth-regulating factor related		VIT_19s0093g00110	Glutathione S-transferase 22 GSTU22		VIT_07s0151g00450	Basic helix-loop-helix (bHLH) family
			VIT_00s2395g00010	No hit		VIT_17s0000g01280	WRKY DNA-binding protein 75							VIT_19s0093g00590	Myosin heavy chain-like protein		VIT_06s0080g00280	Bile acid sodium symporter		VIT_07s0005g05510	Kinase-like protein TMKL1
			VIT_17s0000g03640	Proline-rich protein precursor		VIT_09s0054g01620	Myb family							VIT_03s0038g02220	Cofilin		VIT_14s0108g00350	3-dehydroquinate synthase		VIT_14s0060g02330	Actin binding formin homology 1
			VIT_08s0007g06280	Unknown		VIT_02s0025g03140	Nodulin MtN21 family							VIT_07s0005g06500	FRK1 (FLG22-induced receptor-like kinase 1)		VIT_05s0020g03730	Lipid transfer protein		VIT_17s0000g03130	Unknown protein
			VIT_10s0003g00180	Drought induced 19 protein		VIT_07s0104g00930	Gibberellin receptor GID1L2							VIT_12s0028g01800	Ribosomal protein L11 (RPL11D) 60S		VIT_17s0000g00710	DNA-binding protein		VIT_10s0003g00330	HSL1 (HAESA-like 1)
			VIT_00s0203g00180	Unknown protein		VIT_08s0032g00460	No hit							VIT_17s0000g02660	Myb domain protein 6		VIT_11s0052g00120	Purple acid phosphatase 28- ATPAP28/PAP28		VIT_08s0007g06170	Anthranilate phosphoribosyltransferase
			VIT_04s0023g01920	Bg55		VIT_18s0001g07600	Unknown protein							VIT_07s0005g04130	Acid phosphatase class B		VIT_14s0128g00520	Alpha-L-fucosidase 2 precursor		VIT_00s1365g00010	fimbrin 1
			VIT_06s0004g08370	Unknown protein		VIT_18s0001g02300	NAC domain containing protein 2							VIT_07s0129g00230	Glucan endo-1,3-beta-glucosidase 7 precursor		VIT_13s0158g00070	Serine carboxypeptidase		VIT_14s0030g01760	Unknown protein
			VIT_01s0011g05840	No hit		VIT_17s0000g02480	Calcium-binding protein							VIT_07s0151g00680	Tetratricopeptide repeat (TPR)-containing		VIT_09s0002g03070	FRK1 (FLG22-induced receptor-like kinase 1)		VIT_13s0019g04140	LHCA1
			VIT_05s0102g00360	On-specific serine/threonine protein kinase		VIT_12s0057g00250	NDB3 (alternative NAD(P)H dehydrogenase 32)							VIT_17s0000g07260	Glucan endo-1,3-beta-glucosidase 3 precursor		VIT_00s0291g00020	Unknown protein		VIT_08s0040g00060	Receptor protein kinase
			VIT_15s0048g01160	Phospholipase D beta 1		VIT_01s0011g06140	Avr9/Cf-9 rapidly elicited protein							VIT_13s0019g00750	Annexin ANN4		VIT_01s0026g00360	Nodulin MtN21 family		VIT_05s0102g00030	Ankyrin repeat protein family
			VIT_06s0061g00840	PHD finger transcription factor		VIT_03s0180g00080	Cyclase							VIT_03s0091g00530	N-acetyltransferase ESCO2		VIT_19s0015g01670	Phenylalanine-tRNA ligase		VIT_18s0072g01000	Dihydrolipoamide S-acetyltransferase
			VIT_03s0017g01760	Gamma-aminobutyrate transaminase subunit isozyme 1		VIT_10s0003g00790	Glutamate receptor protein							VIT_08s0007g04780	Aquaporin GAMMA-TIP		VIT_11s0016g03580	Catalytic		VIT_02s0087g00470	Anthraniloyal-CoA: methanol anthraniloyal transferase
			VIT_05s0102g00460	RPD1 (root primordium defective 1)		VIT_04s0023g01080	Lys Motif-Type Receptor-Like Kinase LYK4							VIT_08s0007g06800	Chromomethylase		VIT_19s0014g03710	Dynein light chain LC8-type		VIT_08s0105g00220	PRLI-interacting factor G-like protein
			VIT_14s0081g00720	Basic helix-loop-helix (bHLH) family		VIT_19s0014g04630	S-locus protein kinase							VIT_03s0091g00380	Thioredoxin domain-containing protein 9		VIT_15s0048g02860	Auxin-responsive SAUR29		VIT_09s0002g04130	Proton-dependent oligopeptide transport (POT) family protein
			VIT_05s0077g01350	Mov34 STAM-binding protein		VIT_14s0066g02470	Unknown protein							VIT_15s0048g00870	AT-hook protein 1 (AHP1)		VIT_16s0050g02330	Regulator of nonsense transcripts 1		VIT_00s0207g00220	Cold acclimation protein
			VIT_18s0001g14690	Protein kinase		VIT_18s0001g12520	ATP binding							VIT_04s0008g05010	Unknown protein		VIT_19s0090g00660	Lipase GDSL		VIT_05s0051g00490	Outer membrane protein
			VIT_08s0058g01300	High-level expression of sugar-inducible like 1		VIT_09s0070g00600	Peroxisomal biogenesis factor 11 (PEX11)							VIT_18s0041g02150	Lipase GDSL		VIT_13s0019g04880	No hit		VIT_07s0031g01760	Chloroplast lumen common family protein
			VIT_17s0000g09870	MA3 domain-containing protein		VIT_06s0004g07920	WNK5 (Arabidopsis WNK kinase 5)							VIT_04s0069g01120	Acyl-activating enzyme 7		VIT_13s0067g01980	Proteinase inhibitor (LUTI)		VIT_02s0025g00720	Transmembrane protein FT27/PFT27
			VIT_12s0055g00780	VPS20.2 SNF7		VIT_00s0652g00020	Unknown protein							VIT_01s0010g03860	Unknown		VIT_08s0007g06910	Dirigent pDIR3		VIT_03s0038g01830	Proline-rich protein 4
			VIT_01s0011g01980	fasciclin arabinogalactan-protein (FLA21)		VIT_04s0008g00950	Calcineurin B protein 10							VIT_17s0000g02220	No hit		VIT_05s0136g00260	Chalcone synthase		VIT_17s0000g00110	Rubredoxin
			VIT_10s0042g01250	NPR1-like protein 3		VIT_08s0040g02730	Exocyst subunit EXO70 H4							VIT_09s0070g00720	No hit		VIT_08s0007g06900	Disease resistance-responsive		VIT_06s0009g02110	Kelch repeat-containing F-box family protein
			VIT_05s0094g01370	Translation initiation factor eIF-1A		VIT_01s0011g04450	MATE efflux family protein							VIT_18s0001g00470	Monocopper oxidase SKS5 (SKU5 Similar 5)		VIT_19s0014g00080	Steroid 5alpha-reductase		VIT_06s0004g02880	Receptor-like kinase
			VIT_06s0004g00810	Unknown protein		VIT_17s0000g05410	Galactosyltransferase							VIT_01s0137g00240	Pectate lyase		VIT_02s0025g00560	Glycoside hydrolase, family 5		VIT_18s0001g10040	LRX1 (leucine-rich repeat/extensin 1)
			VIT_01s0011g06030	Myrosinase precursor		VIT_06s0061g01250	Unknown protein							VIT_04s0008g07130	Chloroplast nucleoid DNA binding protein		VIT_03s0132g00040	ATHVA22A (Arabidopsis thaliana HVA22 homologue A)		VIT_14s0066g01780	Heavy-metal-associated domain-containing protein
			VIT_14s0068g00810	Helicase		VIT_02s0012g01010	Leucine-rich repeat							VIT_04s0008g04160	Dehydration-responsive protein (RD22)		VIT_18s0001g02770	Alpha-L-fucosidase 2 precursor		VIT_00s0179g00350	Pyruvate kinase isozyme A, chloroplast precursor
			VIT_02s0012g02790	Secretory carrier membrane protein (SCAMP4)		VIT_06s0004g02830	Unknown protein							VIT_05s0077g01460	No hit		VIT_04s0044g00870	U-box domain containing protein		VIT_14s0006g03100	No hit
			VIT_00s0187g00380	Phosphatidate cytidylyltransferase		VIT_06s0009g00680	Pyridine nucleotide-disulphide oxidoreductase							VIT_14s0219g00090	Unknown protein		VIT_12s0057g00800	Receptor Like Protein 27		VIT_04s0023g02130	1,4-beta-mannan endohydrolase
			VIT_06s0004g03480	No hit		VIT_12s0059g01580	Unknown							VIT_13s0019g02710	Rho guanyl-nucleotide exchange factor ROPGEF5		VIT_03s0038g02010	Amidase		VIT_19s0014g05220	Unknown protein
			VIT_05s0020g04630	DMI1 protein homologue		VIT_18s0001g14700	Unknown							VIT_06s0004g03890	Histone H4		VIT_00s0189g00050	No hit		VIT_02s0154g00220	Zinc finger (C2H2 type) family
			VIT_14s0068g00250	Exocyst subunit EXO70 E1		VIT_02s0025g03660	4-coumarate-CoA ligase							VIT_05s0020g04170	RecA/Rad51/DMC1		VIT_02s0012g00400	1-aminocyclopropane-1-carboxylate oxidase		VIT_01s0026g00330	NHL repeat-containing protein
			VIT_18s0001g12380	Continuous vascular ring (COV1)		VIT_00s0340g00050	Endo-1,4-beta-glucanase korrigan (KOR)							VIT_07s0005g05520	Pectate lyase		VIT_17s0000g00270	GT2-like trihelix DNA-binding protein		VIT_05s0020g03770	Inositol polyphosphate 5'-phosphatase
			VIT_16s0100g01280	Cytochrome b5 domain-containing protein		VIT_05s0049g01090	Glutathione S-transferase 25 GSTU7							VIT_14s0128g00430	Protein kinase NPK1 (ANP1)		VIT_11s0016g05380	Acidic leucine-rich nuclear phosphoprotein 32 member E		VIT_10s0116g01680	Ankyrin repeat
			VIT_01s0011g05970	Heat stress transcription factor A-8		VIT_06s0004g01130	Seven in absentia SINA2							VIT_01s0011g03860	RKL1 (Receptor-like kinase 1)		VIT_03s0017g00660	Nematode resistance-like protein		VIT_18s0001g07970	Pentatricopeptide (PPR) repeat-containing protein
			VIT_07s0129g00050	Unknown protein		VIT_18s0041g01350	Receptor-like protein kinase HAIKU2							VIT_01s0011g03450	Alpha-glucosidase		VIT_03s0017g01280	ABC transporter G member 7		VIT_16s0115g00160	LEM3 (ligand-effect modulator 3)
			VIT_06s0004g08300	Zinc finger (C3HC4-type ring finger)		VIT_15s0046g01140	WRKY DNA-binding protein 53							VIT_14s0060g00450	Protein-serine/threonine kinase haspin-related		VIT_04s0008g00330	Clavata1 receptor kinase (CLV1)		VIT_06s0061g00170	R protein MLA10
			VIT_08s0040g01020	DNA helicase SNF2 domain-containing protein		VIT_18s0075g00240	Gag-pol polyprotein							VIT_08s0040g01140	Serine carboxypeptidase K10B2.2 precursor		VIT_03s0180g00200	Limonoid UDP-glucosyltransferase		VIT_09s0002g00550	Lipase GDSL 1
			VIT_07s0005g06340	Cyclin dependent kinase inhibitor KIP-related protein 3		VIT_18s0001g09550	Receptor kinase TRKe							VIT_06s0004g02230	Unknown protein		VIT_07s0104g01220	Unknown protein		VIT_08s0007g04380	PAB7 (poly(A) binding protein 7)
			VIT_01s0127g00130	Cysteine-rich receptor-like protein kinase 3		VIT_04s0008g07330	No hit							VIT_01s0010g02560	Remorin		VIT_05s0102g01090	Unknown		VIT_08s0058g01340	Leucine-rich repeat transmembrane protein kinase
						VIT_13s0156g00030	No hit							VIT_00s0238g00020	Unknown protein		VIT_04s0008g06570			VIT_00s0404g00010	Beta-galactosidase
						VIT_13s0064g01210	Zf A20 and AN1 domain-containing stress-associated protein 2							VIT_18s0001g10420	Remorin		VIT_00s0705g00010			VIT_17s0000g01840	3-oxoacyl-[acyl-carrier-protein] reductase, chloroplast
						VIT_08s0040g01520	Indole-3-acetate beta-glucosyltransferase							VIT_08s0056g00210	Cyclin-dependent kinase B1;2		VIT_06s0004g05020			VIT_08s0040g01740	ATSYTB/NTMC2T1.2/NTMC2TYPE1.2/SYTB
						VIT_11s0016g01440	VPS2.1 SNF7							VIT_04s0044g01100	Invertase/pectin methylesterase inhibitor		VIT_01s0011g02070			VIT_11s0103g00210	F-box family protein
						VIT_18s0122g00230	Lys Motif-Type Receptor-Like Kinase LYK8							VIT_14s0066g02370	Transcription factor E2Fe DEL1		VIT_17s0000g03780			VIT_18s0001g10380	Heat shock transcription factor B4
						VIT_13s0074g00570	Gamma-aminobutyric acid transporter							VIT_03s0038g00430	Enhanced disease susceptibility 5 EDS5		VIT_08s0040g01710			VIT_04s0023g02840	Leucine-rich repeat disease resistance protein
						VIT_11s0016g05480	Clathrin assembly protein 2							VIT_11s0149g00190	Transducin family protein / WD-40 repeat		VIT_04s0044g01460			VIT_16s0022g02370	Unknown protein
						VIT_10s0092g00640	Unknown protein							VIT_07s0141g00330	F-box protein (FBL17)		VIT_04s0008g03630			VIT_18s0001g13030	No hit
						VIT_08s0007g07580	MYR1 (MYB-related protein 1)							VIT_03s0063g02380	Specific tissue protein 2		VIT_09s0002g00570			VIT_08s0007g01750	Acetyl co-enzyme A carboxylase carboxyltransferase alpha subunit
						VIT_13s0158g00080	Serine carboxypeptidase							VIT_18s0001g07800	Kinesin motor protein		VIT_00s0194g00190			VIT_01s0127g00150	Menaquinone biosynthesis methyltransferase ubiE
						VIT_11s0016g00710	Jasmonate ZIM-domain protein 1							VIT_18s0072g00830	forkhead-associated domain-containing protein		VIT_09s0002g04620			VIT_10s0003g01630	Unknown
						VIT_08s0007g03230	Unknown protein							VIT_03s0063g00780	CXE carboxylesterase		VIT_18s0001g12800			VIT_03s0167g00070	MADS-box protein SVP (short vegetative phase)
						VIT_07s0031g01320	TGA-type basic leucine zipper protein TGA1.1							VIT_05s0077g02300	UDP-glucuronic acid decarboxylase 2		VIT_17s0000g05620			VIT_14s0083g01150	COBRA protein
						VIT_15s0046g01820	Ring-H2 finger B1A							VIT_08s0007g04560	PLATZ transcription factor		VIT_16s0013g00590			VIT_15s0046g02910	Ribosomal protein L21, chloroplast / CL21 (RPL21) 50S
						VIT_13s0019g02180	Tropinone reductase							VIT_18s0001g06600	Unknown protein		VIT_01s0011g04030			VIT_10s0003g05210	Wall-associated kinase 1 (WAK1)
						VIT_05s0020g01910	1,4-alpha-D-glucan maltohydrolase							VIT_04s0008g02220	Sterile alpha motif (SAM) domain-containing protein		VIT_02s0154g00500			VIT_03s0063g02510	Protein kinase
						VIT_10s0116g00440	Protein kinase G11A							VIT_13s0019g04420	BTB/POZ; NPH3		VIT_17s0000g06130			VIT_03s0038g02520	Aquaporin PIP3
						VIT_12s0028g00920	Glutathione S-transferase 9 GSTF9							VIT_05s0102g01080	Disease resistance protein (CC-NBS-LRR class)		VIT_19s0090g00710			VIT_14s0066g00900	Cysteine-rich receptor-like protein kinase 42
						VIT_05s0020g02430	Protein FBL4							VIT_07s0005g00590	Deoxyribodipyrimidine photolyase		VIT_11s0016g04330			VIT_04s0008g05550	SHR5-receptor-like kinase
						VIT_00s0285g00050	No hit							VIT_04s0008g03780	Myb-related protein 3R-1 (Plant c-MYB-like protein 1) MYB3R1		VIT_10s0116g01040			VIT_17s0000g07470	Binding
						VIT_05s0077g00280	Beta-amylase							VIT_06s0004g04440	Osmotin		VIT_14s0068g00930			VIT_18s0001g01250	Senescence-inducible chloroplast stay-green protein 2
						VIT_00s0540g00040	ARK3 (Arabidopsis Receptor Kinase 3)							VIT_15s0024g01440	Glucose 6 phosphate/phosphate translocator-like protein		VIT_04s0023g03540			VIT_03s0038g03550	Unknown protein
						VIT_07s0031g00670	Heat shock transcription factor 4							VIT_08s0007g08470	24-sterol C-methyltransferase		VIT_13s0084g00800			VIT_11s0016g05570	Thylakoid lumenal 16.5 kDa protein, chloroplast precursor
						VIT_08s0032g01220	Calcium dependent protein kinase 1							VIT_11s0016g01320	Myb domain protein 13		VIT_03s0038g01930			VIT_06s0004g04130	Protein tyrosine phosphatase protein (PAS2)
						VIT_16s0013g00450	No hit							VIT_16s0022g01820	Microtubule associated protein (MAP65/ASE1) pleiade		VIT_12s0028g03920			VIT_06s0004g05940	Uncoupling protein 1
						VIT_09s0002g04280	Dynein light chain LC6, flagellar outer arm							VIT_02s0025g01290	Esterase		VIT_01s0011g03500			VIT_18s0001g12930	Heavy-metal-associated domain-containing protein
						VIT_18s0072g00550	Unknown protein							VIT_04s0023g03330	Unknown protein		VIT_03s0063g02700			VIT_06s0004g08210	Receptor protein kinase
						VIT_04s0044g00130	Unknown protein							VIT_05s0094g00520	Unknown protein		VIT_16s0050g01150			VIT_13s0139g00270	R protein MLA10
						VIT_14s0066g01080	ADP-ribosylation factor A1B							VIT_16s0098g01740	Unknown protein		VIT_01s0146g00480			VIT_08s0058g01460	1,4-beta-mannan endohydrolase
						VIT_08s0105g00230	BLH1 (embryo sac development arrest 29)							VIT_15s0048g01750	fasciclin arabinogalactan-protein (FLA8)		VIT_01s0010g01830			VIT_06s0004g07070	Protein kinase
						VIT_16s0050g01240	Heavy-metal-associated domain-containing protein							VIT_18s0122g00750	HSP20-like chaperone		VIT_04s0008g01670			VIT_14s0030g01870	NIMA protein kinase
						VIT_18s0072g00840	Sensitive to proton rhizotoxicity 1							VIT_00s0753g00020	Histone H2A.4 HTA12		VIT_05s0029g01140			VIT_06s0061g01010	Prolylcarboxypeptidase
						VIT_07s0005g02110	Protein phosphatase 2C DBP							VIT_17s0000g09800	No hit		VIT_19s0027g01110			VIT_05s0020g04510	GDP-mannose 3,5-epimerase 1
						VIT_01s0011g05470	PGPS/D12							VIT_09s0002g06110	Zinc finger (Ran-binding)		VIT_03s0063g02240			VIT_06s0004g06140	Ribosomal protein L4
						VIT_03s0038g04400	C3H2C3 ring-finger protein							VIT_03s0038g01960	Proline-rich family protein		VIT_08s0007g03260			VIT_17s0000g00130	SEC14 cytosolic factor
						VIT_02s0025g00030	Zinc finger (C3HC4-type ring finger)							VIT_04s0069g00990	Ulp1 protease , C-terminal catalytic domain containing protein		VIT_08s0007g05970			VIT_02s0033g00230	Unknown protein
						VIT_13s0019g02200	Protein phosphatase 2CA AHG3 PP2CA							VIT_03s0038g02720	Proteasome 26S regulatory subunit (RPN2)		VIT_07s0031g00590			VIT_00s0313g00040	PAS2 (PASTICCINO 2)
						VIT_05s0020g04380	Calcium-transporting ATPase 13 ACA13							VIT_07s0031g02590	Beta-galactosidase		VIT_09s0002g09140			VIT_14s0128g00300	Ctp
						VIT_00s0253g00150	Methyl jasmonate esterase							VIT_03s0038g04720	Syntaxin 1B/2/3/4		VIT_05s0049g00740			VIT_13s0074g00390	CYP77A2
						VIT_02s0025g01320	No hit							VIT_08s0040g03290	Mini-chromosome maintenance protein MCM8		VIT_17s0000g00770			VIT_08s0007g05390	ARR3 typeA
						VIT_08s0058g01160	No hit							VIT_06s0061g00680	Unknown protein		VIT_08s0007g06960			VIT_07s0104g00610	Glutamine synthetase
						VIT_03s0063g02120	Minor allergen							VIT_08s0007g05010	Unknown protein		VIT_09s0002g05590			VIT_13s0067g02400	Myosin heavy chain
						VIT_06s0004g05460	Protein phosphatase 2C DBP							VIT_01s0150g00440	Respiratory burst oxidase protein D (RBOHD)		VIT_19s0015g00050			VIT_13s0067g01350	Basic helix-loop-helix (bHLH) family
						VIT_04s0044g00050	Protein kinase APK1B							VIT_07s0031g00770	Unknown protein		VIT_14s0060g00570			VIT_15s0021g01080	CYP72A1
						VIT_06s0004g02670	Cyclic nucleotide-gated ion channel 15							VIT_11s0037g01370	Ankyrin		VIT_02s0033g00270			VIT_04s0023g02690	Beta-galactosidase
						VIT_18s0001g07400	Carbonic anhydrase, chloroplast precursor							VIT_19s0015g00510	Pectate lyase 2		VIT_12s0055g00020			VIT_11s0016g03160	ABC transporter B member 11
						VIT_19s0014g04160	ARK3 (Arabidopsis Receptor Kinase 3)							VIT_17s0000g03280	Alcohol dehydrogenase 7		VIT_01s0010g03210			VIT_13s0073g00140	Ovate family protein 13 OFP13
						VIT_11s0016g02790	Zinc finger (CCCH-type) family protein							VIT_04s0079g00630	Unknown		VIT_06s0004g02690			VIT_11s0052g00160	ATP binding , related
						VIT_17s0000g01210	Unknown protein							VIT_15s0046g03310	Unknown protein		VIT_11s0016g00500			VIT_03s0038g00150	Beta-D-galactosidase
						VIT_03s0088g01180	Proline iminopeptidase							VIT_13s0019g00760	Histone H4		VIT_00s0179g00150			VIT_14s0066g00970	Anthranilate phosphoribosyltransferase, chloroplast precursor
						VIT_05s0049g00930	Inorganic phosphate transporter 1-4							VIT_10s0003g05480	SEC14 cytosolic factor		VIT_01s0011g02660			VIT_17s0000g03010	Phosphatidyl serine synthase
						VIT_08s0105g00400	GT-1-like transcription factor							VIT_05s0020g03650	Unknown protein		VIT_00s0264g00050			VIT_18s0041g00580	Proton-dependent oligopeptide transport (POT) family protein
						VIT_07s0005g01680	Stachyose synthase							VIT_18s0072g01110	GASA like		VIT_03s0063g01260			VIT_03s0038g00350	Kinesin protein (MKRP2)
						VIT_14s0060g01280	Pyrophosphate-energized vacuolar membrane proton pump							VIT_03s0038g02800	Cyclin B2;4		VIT_12s0028g01740			VIT_14s0060g00330	Aspartyl protease
						VIT_11s0052g00240	Accelerated cell death 11 (ACD11)							VIT_11s0016g01220	Auxin-binding protein ABP19a precursor		VIT_03s0038g03950			VIT_07s0151g00190	Chlorophyllase 1
						VIT_04s0023g02380	R protein MLA10							VIT_01s0150g00140	ORTH2/VIM1 (variant in methylation 1)		VIT_08s0058g01270			VIT_00s1667g00010	LEM3 (ligand-effect modulator 3) family protein
						VIT_02s0012g01280	VQ motif-containing protein							VIT_11s0016g00340	DNA repair protein RAD51		VIT_09s0002g01000			VIT_11s0103g00190	Phospholipase A2 alpha
						VIT_03s0017g01450	No hit							VIT_03s0063g01120	Kinesin phragmoplast orienting kinesin 2		VIT_06s0061g01500			VIT_01s0026g00550	Nodulin MtN21 family
						VIT_10s0071g00810	Binding							VIT_03s0038g03600	Serine/threonine kinase		VIT_12s0028g01130			VIT_09s0018g01670	Aspartyl protease
						VIT_13s0019g00830	Armadillo repeat-containing protein							VIT_02s0025g00990	Multidrug resistance-associated protein 14		VIT_11s0016g05540			VIT_07s0005g00940	Kinesin motor protein
						VIT_13s0019g03990	Unknown protein							VIT_17s0000g01370	Cytidine/deoxycytidylate deaminase		VIT_08s0040g00960			VIT_16s0022g00680	Multi-copper oxidase (SKU5)
						VIT_12s0057g01440	Heavy-metal-associated domain-containing protein							VIT_06s0009g02710	DUTP pyrophosphatase		VIT_14s0108g00300			VIT_13s0064g00480	Beta-primeverosidase
						VIT_16s0050g02720	Receptor kinase homolog LRK10							VIT_17s0000g05830	Unknown protein		VIT_16s0050g02320			VIT_02s0025g03070	Zinc finger (C3HC4-type ring finger)
						VIT_19s0015g00210	Zinc transporter ZIP11							VIT_09s0002g01680	Calmodulin-binding region IQD6		VIT_02s0033g01000			VIT_10s0003g04670	Homeobox-leucine zipper transcription factor PHABULOSA
						VIT_12s0057g00060	No hit							VIT_18s0001g07340	Aspartic proteinase nepenthesin-1 precursor		VIT_10s0092g00220			VIT_00s0388g00040	Transducin family protein / WD-40 repeat
						VIT_00s0463g00020	Scarecrow transcription factor 5 (SCL5)							VIT_18s0001g13230	Beta-galactosidase BG1 [Vitis vinifera]		VIT_15s0046g01300			VIT_07s0005g02410	Peptidyl-prolyl cis-trans isomerase, chloroplast ROC4 (rotamase CyP 4)
						VIT_05s0020g02310	Pyruvate,orthophosphate dikinase							VIT_12s0035g01340	Unknown protein		VIT_07s0005g02060			VIT_14s0128g00190	Heavy-metal-associated domain-containing protein
						VIT_04s0044g01290	MAP3Ka							VIT_06s0061g00730	Aquaporin GAMMA-TIP3/TIP1;3		VIT_08s0007g06010			VIT_03s0091g01120	Meprin and TRAF homology domain-containing protein
						VIT_01s0011g00380	SP1L1 (SPIRAL1-like1)							VIT_08s0007g01270	Dynein light chain LC6, flagellar outer arm		VIT_01s0011g03440			VIT_07s0104g01320	Transport inhibitor response 1
						VIT_00s0533g00010	Unknown protein							VIT_19s0015g00620	Lectin protein kinase		VIT_03s0038g02850			VIT_12s0121g00230	Beta-D-xylosidase
						VIT_01s0011g04190	Unknown							VIT_12s0028g00940	Electron transfer flavoprotein alpha-subunit precursor (Alpha-ETF)		VIT_09s0002g03520			VIT_05s0094g00100	Peptidylprolyl isomerase
						VIT_05s0020g03690	GCN5 N-acetyltransferase (GNAT)							VIT_01s0011g03750	Phosphomannose isomerase		VIT_16s0098g01150			VIT_03s0017g02330	Coproporphyrinogen III oxidase, chloroplast precursor
						VIT_17s0000g09170	Receptor lectin kinase							VIT_16s0022g00060	Structural maintenance of chromosome 2		VIT_07s0031g02950			VIT_16s0098g01070	Calmodulin-binding protein family
						VIT_02s0025g03020	NAC domain-containing protein 14							VIT_08s0007g00040	Histone H4		VIT_01s0244g00010			VIT_17s0000g10060	Lipase GDSL
						VIT_12s0059g01380	1-aminocyclopropane-1-carboxylate oxidase 1							VIT_19s0014g01700	Unknown		VIT_00s0480g00070			VIT_12s0059g00760	Adenosine 5' phosphosulfate reductase
						VIT_01s0010g02260	Esterase							VIT_19s0090g00800	F-box protein		VIT_06s0004g04510			VIT_06s0009g00690	NIMA-related kinase NEK6
						VIT_02s0025g04320	Thaumatin							VIT_00s0941g00020	Constans interacting protein 6		VIT_03s0063g02680			VIT_05s0020g02480	Glutamine synthetase
						VIT_18s0001g14410	Unknown protein							VIT_02s0012g01370	No hit		VIT_06s0004g01180			VIT_14s0006g03060	Ribosomal protein S3, Chloroplast 30S
						VIT_00s0194g00110	4-nitrophenylphosphatase							VIT_09s0002g03350	Unknown		VIT_06s0004g01000			VIT_15s0046g01780	Ribosomal protein L5
						VIT_18s0001g03430	Flavonol synthase							VIT_17s0000g05570	Receptor protein kinase		VIT_08s0007g01930			VIT_11s0016g00690	Senescence-associated protein
						VIT_00s0415g00040	Glycine-rich protein							VIT_06s0004g03110	Unknown		VIT_13s0084g00130			VIT_15s0046g03520	Phosphomannomutase
						VIT_17s0119g00110	GRAM domain-containing protein / ABA-responsive							VIT_04s0023g01120	Galacturonosyltransferase		VIT_07s0129g00460			VIT_08s0007g07510	Pentatricopeptide (PPR) repeat-containing protein
						VIT_03s0063g00590	No hit							VIT_03s0038g02180	Glycosyl hydrolase family 10 protein		VIT_13s0067g02360			VIT_15s0048g02910	Unknown
						VIT_02s0025g04130	Rhomboid ATRBL2							VIT_13s0019g02020	Thaumatin		VIT_11s0016g04670			VIT_19s0014g01780	BZIP transcription factor
						VIT_07s0104g00270	Isopentenyltransferase 5							VIT_14s0219g00030	Zinc finger (C3HC4-type ring finger)		VIT_15s0048g02420			VIT_16s0022g02200	Subtilase
						VIT_16s0013g00970	Ethylene responsive element binding factor 5							VIT_03s0063g01930	DC1 domain-containing protein		VIT_18s0001g05690			VIT_17s0000g08870	Carboxyl-terminal proteinase
						VIT_01s0026g01880	Protein kinase APK1B							VIT_17s0000g09810	Pectate lyase		VIT_08s0007g05990			VIT_17s0000g06700	No hit
						VIT_15s0046g02230	Heavy-metal-associated domain-containing protein							VIT_12s0057g01510	Unknown protein		VIT_04s0044g00310			VIT_02s0087g00490	10-deacetylbaccatin III 10-O-acetyltransferase
						VIT_01s0011g02480	Phospholipid-transporting ATPase							VIT_08s0058g00540	IMK2 (inflorescence meristem receptor-like kinase 2)		VIT_14s0006g01610			VIT_01s0137g00510	CYP71B10
						VIT_05s0049g01890	Unknown							VIT_06s0004g04270	Histone H2A.4 HTA12		VIT_03s0038g03150			VIT_06s0004g01550	Phosphoribosylanthranilate transferase
						VIT_14s0036g00340	No hit							VIT_16s0098g01560	Glucan endo-1,3-beta-D-glucosidase		VIT_10s0405g00040			VIT_17s0000g06780	Dimethylaniline monooxygenase
						VIT_02s0033g01380	Alternative oxidase 1D							VIT_08s0056g01080	MATE efflux family protein		VIT_13s0156g00100			VIT_09s0002g09080	Zinc finger protein 3
						VIT_13s0019g05010	Nodulin-like protein							VIT_02s0025g04720	Leucoanthocyanidin dioxgenase		VIT_04s0044g01500			VIT_08s0007g01620	Lectin
						VIT_04s0008g04840	ABC transporter g family pleiotropic drug resistance 12 PDR12							VIT_01s0026g02600	Myb domain protein 105		VIT_03s0038g03180			VIT_12s0059g01810	Photosystem II psbZ
						VIT_14s0171g00400	Lysine histidine transporter 1							VIT_08s0007g03090	Kinesin family member 11		VIT_03s0038g04550			VIT_01s0011g03320	Arabidopsis histidine phosphotransfer AHP2
						VIT_18s0001g13780	Cytochrome P450, family 83, subfamily B, polypeptide 1							VIT_19s0014g05070	Kinesin family member C1		VIT_06s0009g00310			VIT_11s0118g00650	Unknown
						VIT_03s0063g00460	Ethylene-responsive transcription factor ERF109							VIT_06s0004g02860	Unknown protein		VIT_12s0035g01050			VIT_19s0014g01120	Curculin (mannose-binding) lectin
						VIT_06s0004g04580	Protein kinase family protein							VIT_15s0048g00650	Unknown protein		VIT_19s0090g00730			VIT_07s0031g01360	EMB2453
						VIT_18s0117g00340	TCP family transcription factor TCP14							VIT_12s0035g00790	Unknown protein		VIT_13s0158g00320			VIT_14s0128g00030	Unknown protein
						VIT_08s0007g04850	Protein phosphatase 2 (formerly 2A), regulatory subunit B'							VIT_16s0098g00560	SP1L2 (SPIRAL2)		VIT_08s0007g03040			VIT_19s0014g00460	PMR5 (powdery mildew resistant 5)
						VIT_00s0662g00040	Ethylene-responsive transcription factor related to APETALA2 4							VIT_05s0049g00150	SWI/SNF matrix-associated regulator of chromatin sbfamily A mber 3 3		VIT_19s0085g00650			VIT_13s0158g00010	R protein MLA10
						VIT_08s0007g04750	RAB GTPase ARA3							VIT_03s0091g01240	Serine carboxypeptidase S10		VIT_00s0214g00040			VIT_14s0060g01040	No hit
						VIT_17s0000g03460	Unknown protein							VIT_10s0003g00220	Unknown		VIT_11s0052g01580			VIT_14s0066g01270	Alpha-L-fucosidase 2 precursor
						VIT_06s0061g01070	Oligopeptidase A							VIT_12s0028g03930	Retrotransposon protein, Unclassified		VIT_01s0011g05190			VIT_19s0014g00160	LHCII type I CAB-1
						VIT_04s0008g02460	H+-transporting ATPase, Plasma membrane							VIT_12s0134g00500	Cyclin D6		VIT_17s0000g01930			VIT_18s0001g06690	Gibberellin 20 oxidase 2
						VIT_06s0080g00090	CYP94A1							VIT_08s0032g00640	Unknown		VIT_05s0077g01920			VIT_15s0046g02000	Polygalacturonase GH28
						VIT_11s0016g01060	Avr9/Cf-9 induced kinase 1							VIT_07s0104g01270	Kinase interacting family protein		VIT_00s0187g00020			VIT_15s0046g03240	Unknown protein
						VIT_13s0067g00700	Hydrolase, alpha/beta fold							VIT_07s0005g01890	Patatin		VIT_02s0025g00750			VIT_14s0081g00360	Ankyrin repeat
						VIT_01s0011g03330	Unknown protein							VIT_11s0065g00460	Potyviral helper component protease-interacting protein 2		VIT_07s0141g00930			VIT_04s0008g04250	Aspartate aminotransferase
						VIT_08s0007g02940	NAC domain containing protein 90							VIT_04s0008g05150	Zinc finger (Ran-binding)		VIT_01s0127g00540			VIT_11s0065g00640	Cycloartenol synthase
						VIT_06s0004g03670	Protein kinase APK1B, chloroplast precursor							VIT_10s0116g00560	Polyphenol oxidase II, chloroplast precursor		VIT_09s0002g04780			VIT_19s0014g03970	Calcium-binding EF-hand
						VIT_07s0005g00820	AP2-like ethylene-responsive transcription factor							VIT_00s0480g00100	Catechol oxidase (EC 1.10.3.1) precursor - grape		VIT_14s0081g00030			VIT_19s0014g04690	Indole-3-acetic acid-amido synthetase
						VIT_03s0038g01510	Unknown protein							VIT_15s0048g01590	CYP76B1		VIT_01s0010g00530			VIT_07s0151g01130	Patatin
						VIT_04s0044g00040	Dirigent							VIT_10s0003g02120	Lipase GDSL		VIT_05s0020g02210			VIT_11s0052g01600	UDP-glucose flavonoid 3-O-glucosyltransferase 7
						VIT_01s0026g01550	Homeodomain leucine zipper protein HB-1							VIT_03s0091g00550	Unknown protein		VIT_08s0058g00170			VIT_17s0000g02470	Thaumatin
						VIT_03s0063g00880	Calmodulin-binding protein							VIT_05s0077g01370	Unknown protein		VIT_06s0004g03770			VIT_13s0067g03050	Leucine-rich repeat transmembrane protein kinase
						VIT_03s0038g03410	NAC domain containing protein 36							VIT_00s0391g00070	3-deoxy-D-arabino-heptulosonate 7-phosphate synthase		VIT_00s0880g00010			VIT_00s0525g00020	Squalene monooxygenase
						VIT_18s0001g11600	Transducin protein							VIT_19s0014g00090	Glucan endo-1,3-beta-glucosidase 4 precursor		VIT_07s0151g00760			VIT_10s0116g00520	Xyloglucan endotransglucosylase/hydrolase 8
						VIT_07s0151g00260	Quinone-oxidoreductase, Chloroplast							VIT_05s0020g00420	Polygalacturonase GH28		VIT_01s0011g00670			VIT_13s0067g02910	Non-specific lipid-transfer protein
						VIT_12s0057g01130	R protein disease resistance protein							VIT_05s0020g00620	Kinesin phragmoplast orienting kinesin 1		VIT_01s0011g05180			VIT_00s1312g00010	Basic helix-loop-helix (bHLH) family
						VIT_13s0067g00930	ACR4 (Arabidopsis CRINKLY4)							VIT_06s0004g07680	Nodulin		VIT_02s0087g00630			VIT_07s0005g01210	Myb domain protein 12
						VIT_18s0001g14270	Gibberellin-regulated protein 1 (GASA1)							VIT_01s0026g02620	Expansin [Vitis labrusca x Vitis vinifera] EXPA15		VIT_07s0255g00030			VIT_03s0038g03560	CAO (CHAOS); chromatin binding
						VIT_06s0004g04660	No hit							VIT_07s0031g00470	DNA polymerase alpha		VIT_19s0027g00020			VIT_18s0001g11160	Unknown protein
						VIT_04s0023g03900	Zinc finger (FYVE type)							VIT_12s0028g03120	No hit		VIT_02s0025g04250			VIT_18s0001g11930	Thaumatin SCUTL2
						VIT_18s0001g06180	Phosphate-induced protein 1							VIT_00s0499g00040	Chromatin assembly factor-1 (FASCIATA1) (FAS1)		VIT_10s0003g01100			VIT_04s0079g00220	Steroid sulfotransferase
						VIT_03s0097g00570	Bromodomain containing protein							VIT_19s0014g00260	Protein kinase PKN/PRK1		VIT_06s0004g04700			VIT_03s0063g01880	Acyl-CoA synthetase long-chain member 2
						VIT_08s0058g00200	Transcription factor							VIT_01s0011g00150	Unknown protein		VIT_00s0274g00090			VIT_14s0066g02530	Fumarate reductase/succinate dehydrogenase flavoprotein
						VIT_14s0108g00630	Amino acid permease							VIT_11s0037g00880	Histone-lysine N-methyltransferase ASHR3		VIT_03s0063g00710			VIT_18s0001g10070	Receptor kinase
						VIT_00s2342g00010	PUB9 (plant U- box 9)							VIT_07s0151g00020	Ankyrin		VIT_15s0048g01960			VIT_01s0026g01020	Binding
						VIT_11s0118g00200	Sucrose-phosphate synthase							VIT_14s0006g00520	Glucan endo-1,3-beta-glucosidase 3 precursor		VIT_03s0038g02150			VIT_00s0516g00020	Calcium-binding EF hand family
						VIT_13s0074g00580	Unknown protein							VIT_09s0070g00480	LRX2 (leucine-rich repeat/extensin 2)		VIT_18s0001g05030			VIT_17s0000g02600	Unknown protein
						VIT_05s0077g01190	Outer envelope protein 16							VIT_04s0008g05640	Protease inhibitor/seed storage/lipid transfer protein (LTP)		VIT_17s0000g00950			VIT_11s0037g00910	No hit
						VIT_08s0056g00250	Harpin-induced 1							VIT_10s0116g00570	Nuclear transport factor 2B		VIT_00s0726g00010			VIT_10s0071g00860	Disease resistance protein
						VIT_11s0016g04340	Unknown protein							VIT_05s0020g01990	EMB3013		VIT_01s0011g05170			VIT_13s0074g00790	CYP94C9
						VIT_11s0016g04410	Unknown protein							VIT_18s0001g05020	Senescence-associated protein		VIT_13s0019g02490			VIT_00s0445g00030	Unknown
						VIT_08s0040g02760	Ankyrin repeat							VIT_05s0094g00960	UDP-xylose phenolic glycosyltransferase		VIT_04s0008g03300			VIT_00s0220g00180	Glycosyl hydrolase family 20 protein
						VIT_04s0008g02110	No hit							VIT_18s0001g01460	No hit		VIT_18s0001g01470			VIT_04s0044g00880	WD40
						VIT_02s0025g04180	Unknown protein							VIT_08s0007g05500	Condensin subunit 1		VIT_08s0007g06060			VIT_11s0016g01400	PSBX (photosystem II subunit X)
						VIT_05s0077g00510	Beta-fructofuranosidase							VIT_08s0007g04200	Late meristem identity1 HB51/LMI1		VIT_10s0003g03660			VIT_19s0014g01110	Curculin (mannose-binding) lectin
						VIT_12s0059g00280	Dehydration-responsive element-binding protein 16							VIT_07s0005g00630	NAD+ ADP-ribosyltransferase		VIT_11s0016g00870			VIT_15s0046g01880	Brassinosteroid-responsive ring-H2 (BRH1)
						VIT_11s0016g05770	Alkaline alpha galactosidase 2							VIT_03s0167g00100	MADS-box protein SVP (short vegetative phase)		VIT_18s0164g00050			VIT_12s0059g01320	Glucan endo-1,3-beta-glucosidase 7 precursor
						VIT_18s0001g02020	Amino acid permease 3							VIT_13s0019g01650	Alpha-expansin 6 precursor		VIT_03s0088g00910			VIT_12s0028g02200	Riboflavin kinase
						VIT_06s0004g06030	Calcium/calmodulin-regulated receptor kinase							VIT_01s0010g03870	Unknown protein		VIT_04s0079g00790			VIT_08s0105g00310	Rhodanese domain-containing protein
						VIT_14s0060g01470	Calmodulin-binding protein							VIT_19s0014g02500	Dynamin family protein		VIT_05s0077g01600			VIT_18s0041g00680	Endomembrane protein 70
						VIT_11s0037g00220	No hit							VIT_19s0014g02350	Squamosa promoter-binding protein 4 (SPL4)		VIT_08s0007g08750			VIT_04s0008g02760	Unknown protein
						VIT_14s0219g00270	TEL1 (Terminal EAR1-like 1)							VIT_07s0005g02670	3-N-debenzoyl-2-deoxytaxol N-benzoyltransferase		VIT_05s0049g00520			VIT_13s0084g00080	MAP65/ASE1; t-snare
						VIT_18s0041g01630	No hit							VIT_05s0062g01360	Unknown protein		VIT_01s0137g00670			VIT_05s0077g02260	Nodulin MtN3 family
						VIT_11s0016g00910	Cation exchanger (CAX9)							VIT_07s0031g02340	Amino acid permease 2		VIT_04s0008g07120			VIT_05s0020g03490	ferredoxin
						VIT_07s0104g00230	IWS1 C-terminus							VIT_00s0379g00050	Short-chain dehydrogenase/reductase (SDR)		VIT_02s0033g00300			VIT_01s0146g00110	Peptidyl-prolyl cis-trans isomerase B (cyclophilin B)
						VIT_19s0027g01630	Disease resistance protein (NBS-LRR class)							VIT_13s0064g01640	Beta-primeverosidase		VIT_15s0046g01920			VIT_04s0044g00190	Mannitol dehydrogenase
						VIT_18s0001g09990	Cysteine protease CP1							VIT_19s0015g00610	Unknown protein		VIT_09s0002g06520			VIT_14s0068g01520	Double-stranded RNA-binding (DsRBD) domain-containing protein
						VIT_01s0011g03110	Myb family							VIT_00s0184g00040	Mini-chromosome maintenance protein MCM6		VIT_12s0028g00670			VIT_06s0004g01250	Omega-6 fatty acid desaturase, endoplasmic reticulum (FAD2)
						VIT_09s0018g01150	No hit							VIT_10s0092g00150	Patatin protein 3		VIT_08s0040g02200			VIT_13s0064g01850	R protein MLA10
						VIT_17s0000g02950	Glutathione S-transferase 25 GSTU7							VIT_03s0088g00410	Pyruvate kinase isozyme A, chloroplast precursor		VIT_03s0063g00730			VIT_03s0110g00360	Copper transporter 2
						VIT_18s0166g00090	VQ motif-containing protein							VIT_10s0003g03080	Minichromosome maintenance protein 3		VIT_09s0002g02170			VIT_19s0085g00160	CF9
						VIT_06s0009g02230	Cysteine protease inhibitor							VIT_15s0021g01380	Cell division cycle 7		VIT_05s0020g03750			VIT_01s0010g02670	3-oxoacyl-[acyl-carrier-protein] reductase, chloroplast
						VIT_00s0399g00060	Alternative oxidase / immutans protein (IM)							VIT_05s0020g01160	Binding		VIT_03s0088g00810			VIT_07s0191g00250	Exo-1,3-beta-glucanase
						VIT_14s0128g00180	Zinc finger (C3HC4-type ring finger)							VIT_13s0067g01180	Leaf senescence related		VIT_18s0001g09010			VIT_13s0106g00250	Carboxylic ester hydrolase
						VIT_08s0007g00310	Protein phosphatase 2C POLTERGEIST-like 4							VIT_16s0022g02190	Chalcone and stilbene synthases		VIT_17s0000g00200			VIT_09s0002g02210	Adhesion of calyx edges (ACE)
						VIT_01s0010g01680	Glutaredoxin							VIT_08s0007g05130	UDP-glucoronosyl/UDP-glucosyl transferase		VIT_16s0050g00140			VIT_13s0156g00450	R protein disease resistance protein
						VIT_18s0122g00630	Cinnamoyl-CoA reductase							VIT_17s0000g03290	Kinesin motor HIK (HINKEL)		VIT_16s0098g00860			VIT_18s0001g12500	Unknown protein
						VIT_18s0072g00160	Peroxidase 12							VIT_07s0005g03140	Aspartyl protease		VIT_18s0001g14480			VIT_01s0127g00850	Polygalacturonase BURP
						VIT_05s0102g00210	Unknown protein							VIT_07s0005g01430	PROLIFERA protein		VIT_07s0031g01040			VIT_02s0025g02670	Unknown protein
						VIT_01s0011g04320	Poly(A) polymerase							VIT_13s0064g00740	Lysine decarboxylase - like protein		VIT_05s0051g00680			VIT_08s0040g00070	Argonaute
						VIT_00s0324g00070	Cis-zeatin O-beta-D-glucosyltransferase							VIT_00s0304g00070	Lipid-associated family protein		VIT_05s0020g03970			VIT_19s0014g00510	Receptor kinase 2
						VIT_05s0020g03870	MLK/Raf-related protein kinase 1							VIT_13s0067g02530	Unknown protein		VIT_01s0146g00180			VIT_14s0066g02320	ABC transporter B member 11
						VIT_16s0013g00950	Ethylene-responsive transcription factor ERF105							VIT_11s0016g00460	Kinesin TETRASPORE (NACK1)		VIT_02s0025g01240			VIT_11s0103g00050	High-affinity K+ transporter 1 (HKT1)
						VIT_08s0007g02370	Unknown							VIT_17s0000g04830	DNA Polymerase epsilon, subunit B		VIT_13s0019g02480			VIT_04s0023g00710	Carboxypeptidase I precursor
						VIT_08s0058g01290	Protein kinase AtSIK							VIT_14s0108g01630	Unknown protein		VIT_14s0066g00600			VIT_14s0066g01850	Peroxidase
						VIT_05s0062g00790	NSL1 (necrotic spotted lesions 1)							VIT_00s0341g00050	ATMYB66/WER/WER1 (WEREWOLF 1)		VIT_19s0015g02780			VIT_16s0098g00740	Ovate family protein 10 OFP10
						VIT_03s0097g00560	No hit							VIT_02s0025g01960	No hit		VIT_12s0035g00530			VIT_19s0090g00210	DTW domain-containing protein
						VIT_08s0007g05790	Calmodulin							VIT_07s0005g01060	Histone H1		VIT_17s0000g02450			VIT_02s0025g02600	Glyoxal oxidase
						VIT_08s0007g01690	Phosphate translocator protein2, Plastidic							VIT_18s0001g06430	Homeobox-leucine zipper protein ATHB-6		VIT_19s0090g01800			VIT_08s0056g00260	Harpin-induced protein
						VIT_10s0003g03870	Ornithine aminotransferase							VIT_13s0067g03650	Histone H4		VIT_18s0001g14760			VIT_12s0028g00320	LHB1B1
						VIT_18s0166g00260	No hit							VIT_18s0001g07550	Kinesin family member 4/7/21/27		VIT_04s0023g02280			VIT_18s0001g00720	Protein kinase
						VIT_08s0040g02160	Zinc finger (C3HC4-type ring finger)							VIT_14s0128g00440	Tangled		VIT_07s0129g00660			VIT_03s0063g00010	LRX2 (leucine-rich repeat/extensin 2)
						VIT_16s0100g01220	No hit							VIT_18s0122g01130	BRCA1 interacting protein C-terminal helicase 1		VIT_09s0002g02450			VIT_06s0004g02680	Lysine decarboxylase
						VIT_14s0066g02190	CW14							VIT_05s0077g01670	Major cherry allergen Pru av 1.0202		VIT_02s0033g01060			VIT_08s0007g06870	Zinc finger protein 8
						VIT_15s0048g02150	Methionine aminopeptidase 2B							VIT_00s0261g00040	Unknown protein		VIT_13s0156g00090			VIT_14s0066g01220	ATMYB66/WER/WER1 (WEREWOLF 1)
						VIT_01s0011g05250	Senescence-associated protein							VIT_11s0016g04380	Unknown protein		VIT_19s0177g00230			VIT_05s0102g00810	Unknown protein
						VIT_02s0025g04170	Heat shock transcription factor B2B							VIT_06s0009g00820	Kinesin motor protein		VIT_09s0018g01800			VIT_02s0025g03450	Enhancer of GLABRA3
						VIT_01s0011g04270	Receptor kinase homolog LRK10							VIT_00s0194g00220	Unknown		VIT_18s0001g11180			VIT_05s0020g01840	3,8-divinyl protochlorophyllide a 8-vinyl reductase
						VIT_13s0019g04270	No hit							VIT_03s0038g02170	Thaumatin		VIT_03s0038g02050			VIT_05s0094g01190	flavonoid 3-monooxygenase
						VIT_08s0056g00780	MATE efflux family protein							VIT_02s0087g00810	SWIB complex BAF60b domain-containing protein		VIT_13s0073g00330			VIT_09s0002g04040	Transducin protein
						VIT_08s0007g08300	Calcium-dependent protein kinase 32 CPK32							VIT_00s0479g00020	Basic helix-loop-helix (bHLH) family		VIT_11s0065g00130			VIT_07s0005g00740	Endo-1,4-beta-glucanase
						VIT_16s0050g02680	Protein phosphatase 2C							VIT_19s0015g01230	Unknown protein		VIT_13s0019g03520			VIT_14s0030g00250	Sugar transporter ERD6-like 3
						VIT_03s0097g00600	Octicosapeptide/Phox/Bem1p (PB1) domain-containing protein							VIT_03s0038g02140	Auxin transporter protein 2		VIT_02s0025g02970			VIT_16s0022g01970	Anthocyanidin 3-O-glucosyltransferase
						VIT_19s0090g01180	Light induced protein like							VIT_08s0007g00340	Kinesin family member 22		VIT_02s0087g00750			VIT_12s0059g02180	MATE efflux family protein
						VIT_01s0011g06620	Peptide transporter PTR2-B							VIT_09s0002g03220	Acid phosphatase		VIT_01s0011g03430			VIT_13s0067g02390	Unknown
						VIT_13s0067g01550	MRH1 (morphogenesis of root hair 1)							VIT_06s0004g00990	Dirigent protein		VIT_07s0005g00870			VIT_18s0076g00100	Pentatricopeptide repeat-containing protein
						VIT_11s0016g03330	Unknown protein							VIT_05s0049g01390	Unknown protein		VIT_18s0001g15420			VIT_15s0048g00910	Unknown protein
						VIT_03s0038g00640	Unknown							VIT_04s0023g01960	Laccase (diphenol oxidase)-like protein		VIT_12s0134g00480			VIT_06s0009g00480	Aluminium-tolerance ALMT1
						VIT_02s0025g01750	Cellulose synthase CSLG3							VIT_12s0057g00500	Thymidine kinase		VIT_07s0031g00940			VIT_10s0003g00600	Lipase GDSL
						VIT_12s0028g03010	Glutaredoxin							VIT_01s0011g03230	Basic/Leu zipper protein HBP-1b		VIT_03s0017g01290			VIT_08s0040g02250	No hit
						VIT_00s2785g00010	Calmodulin-binding protein							VIT_01s0026g00720	Unknown protein		VIT_14s0006g01280			VIT_05s0051g00530	No hit
						VIT_01s0011g05650	1-aminocyclopropane-1-carboxylate oxidase							VIT_08s0007g06460	Laccase (diphenol oxidase)-like protein		VIT_16s0050g00400			VIT_13s0320g00010	Lectin
						VIT_16s0013g01920	Ser/Thr protein kinase							VIT_04s0008g04260	Cyclin A2		VIT_19s0027g00030			VIT_01s0011g00550	Hydrolase, alpha/beta fold family
						VIT_04s0008g01070	Calmodulin-binding region IQD6							VIT_17s0000g06790	flavin-containing monooxygenase		VIT_11s0052g00100			VIT_17s0000g04270	Peptidyl-prolyl cis-trans isomerase B
						VIT_08s0007g08310	Alkaline alpha galactosidase							VIT_18s0001g10540	Dem protein		VIT_19s0090g01360			VIT_07s0151g00320	Pentatricopeptide (PPR) repeat-containing protein
						VIT_04s0008g02390	Zinc finger (C3HC4-type ring finger)							VIT_18s0001g02500	Unknown protein		VIT_02s0033g01050			VIT_03s0038g00940	Auxin-responsive
						VIT_02s0025g03300	Potassium channel tetramerisation domain-containing protein							VIT_13s0064g00560	DNA topoisomerase, ATP-hydrolyzing		VIT_08s0105g00200			VIT_02s0025g03320	CYP86A2
						VIT_19s0135g00060	Glyoxalase II							VIT_03s0017g02210	Unknown		VIT_18s0001g03170			VIT_13s0064g01430	Pigment defective 322
						VIT_05s0049g00470	Electron transfer flavoprotein beta-subunit							VIT_05s0020g04140	Unknown protein		VIT_14s0006g02550			VIT_00s0323g00050	Invertase/pectin methylesterase inhibitor
						VIT_14s0030g00440	Gibberellin receptor GID1L1							VIT_03s0038g03420	Cytokinin riboside 5'-monophosphate phosphoribohydrolase LOG5		VIT_01s0011g03670			VIT_05s0051g00540	LRR receptor-like kinase 2
						VIT_12s0034g01810	2OG-Fe(II) oxygenase							VIT_04s0023g03740	Tetratricopeptide repeat domain male sterility MS5		VIT_16s0039g02230			VIT_13s0064g00430	Steroid sulfotransferase
						VIT_09s0002g03540	MYB divaricata							VIT_18s0001g02350	Laccase		VIT_13s0019g05340			VIT_02s0025g01300	Unknown protein
						VIT_06s0009g01610	Unknown protein							VIT_19s0140g00140	GA 20-oxidase 2		VIT_07s0031g03070			VIT_16s0013g00260	Superoxide dismutase, Fe-Mn family
						VIT_16s0098g01880	Dipeptidyl peptidase 8							VIT_13s0067g02930	Expansin [Vitis labrusca x Vitis vinifera] EXPA8		VIT_07s0005g02070			VIT_00s2032g00010	No hit
						VIT_13s0067g02640	Alpha-galactosidase precursor							VIT_13s0147g00230	Unknown protein		VIT_05s0049g01400			VIT_07s0005g01090	ATP binding protein
						VIT_07s0005g03490	VHS domain-containing protein							VIT_00s0218g00220	UDP-glucoronosyl/UDP-glucosyl transferase		VIT_00s0392g00060			VIT_18s0041g01040	UDP-glycosyltransferase 88A4
						VIT_08s0040g03270	E3 ubiquitin-protein ligase TRIP12							VIT_06s0004g04050	Laccase		VIT_14s0171g00360			VIT_07s0129g01100	Cyclin D
						VIT_01s0137g00780	Unknown protein							VIT_06s0004g01080	Chromomethylase		VIT_01s0011g02420			VIT_02s0241g00120	Receptor protein kinase
						VIT_03s0038g00760	Arginine decarboxylase (Fragment)							VIT_12s0059g01070	Chromosome associate protein subunit H		VIT_11s0016g04930			VIT_12s0028g00530	Cytochrome B561
						VIT_15s0048g02870	Homeobox-leucine zipper protein HB-7							VIT_08s0007g08020	No hit		VIT_02s0033g01030			VIT_06s0004g06960	BCL2 binding anthogene
						VIT_00s0264g00060	Unknown							VIT_14s0066g01210	Carbonic anhydrase, chloroplast precursor		VIT_02s0025g02960			VIT_07s0005g04410	Subtilase
						VIT_19s0014g02650	Glycosyl transferase family 14 protein							VIT_14s0066g00050	Unknown protein		VIT_04s0008g03590			VIT_12s0059g00030	Unknown protein
						VIT_03s0038g04330	Unknown							VIT_15s0048g00580	PLATZ transcription factor		VIT_00s0392g00030			VIT_07s0151g00110	Chlorophyllase 1
						VIT_01s0127g00490	Pantothenate kinase 2							VIT_07s0129g00670	Zinc finger protein 4					VIT_00s0324g00100	UDP-glycosyltransferase 85A1
						VIT_06s0061g01030	Aspartic proteinase nepenthesin-2 precursor							VIT_07s0005g01030	Cellulose synthase CSLD5					VIT_01s0011g03180	Lysine and histidine specific transporter
						VIT_03s0017g01940	Unknown							VIT_07s0104g01800	Glutathione S-transferase 13 GSTF13					VIT_04s0043g00160	Receptor protein kinase
						VIT_18s0001g07320	2-oxoglutarate/malate carrier protein, Mitochondrial							VIT_15s0048g03000	GTPase RABA3					VIT_18s0122g00350	DC1 domain-containing protein
						VIT_06s0004g05730	Universal stress protein (USP) family protein							VIT_04s0023g03720	Tetratricopeptide repeat domain male sterility MS5					VIT_13s0064g00950	Unknown protein
						VIT_11s0037g00440	Hydroxycinnamoyl-CoA shikimate/quinate hydroxycinnamoyltransferase							VIT_18s0001g14890	ABA-responsive element-binding protein 3 (AREB3)					VIT_15s0021g01280	Cyclin-U4-1 (CycU4;1) CYCP4;1
						VIT_06s0004g03120	MLO-like protein 3							VIT_16s0050g00670	Kinesin motor					VIT_17s0000g02010	Atypical receptor kinase MARK
						VIT_00s0524g00030	Armadillo/beta-catenin repeat protein / U-box domain-containing protein							VIT_01s0127g00870	Polygalacturonase JP630					VIT_02s0025g02410	Plastocyanin domain-containing protein
						VIT_03s0091g00480	Zinc finger (C3HC4-type ring finger)							VIT_14s0060g00680	Lipase GDSL					VIT_07s0005g02550	IAA30
						VIT_04s0044g00510	GT2-like trihelix DNA-binding protein							VIT_02s0154g00080	Multi-copper oxidase (SKU5)					VIT_18s0072g00480	Hydroxyproline-rich glycoprotein family protein
						VIT_14s0108g00480	Basic helix-loop-helix (bHLH) family							VIT_18s0072g00270	Unknown					VIT_14s0083g00120	Myb domain protein 91
						VIT_16s0050g01650	Unknown							VIT_17s0000g07630	DEL1 (DP-E2F-like 1)					VIT_13s0064g01260	DNA-damage-repair/toleration protein (DRT100)
						VIT_16s0050g01180	Myb family							VIT_01s0011g02930	DNA-binding protein, chloroplast nucleoid					VIT_05s0020g03880	TSO1 (chinese for 'ugly')
						VIT_19s0015g00740	Prefoldin							VIT_11s0118g00770	Unknown protein					VIT_08s0007g04150	RKL1 (Receptor-like kinase 1)
						VIT_02s0012g00070	Unknown protein							VIT_13s0064g01660	Prunasin hydrolase isoform PHA precursor					VIT_10s0042g00100	Superoxide dismutase, Fe-Mn family
						VIT_01s0011g04420	Unknown protein							VIT_00s1404g00010	Calmodulin-binding					VIT_11s0016g00730	LHCA6 (Photosystem I light harvesting complex gene 6)
						VIT_13s0067g02190	SAG20 (wound-induced protein 12)							VIT_18s0072g00920	Caffeate 3-O-methyltransferase 1					VIT_07s0104g01820	Glutathione S-transferase 11 GSTF7
						VIT_17s0000g06710	Leucine-rich repeat transmembrane protein kinase							VIT_04s0008g01810	Myb domain protein 4					VIT_09s0002g00800	Zinc finger (CCCH-type) family protein
						VIT_05s0094g00530	Calmodulin binding protein							VIT_18s0001g14170	Cyclin-dependent protein kinase regulator CYCB2_4					VIT_00s0516g00010	Unknown
						VIT_18s0001g09650	CYP81E1							VIT_07s0005g03990	Unknown protein					VIT_04s0008g07370	Glutamine dumper 2
						VIT_01s0011g04510	No hit							VIT_07s0005g02380	Germin-like protein 2 [Vitis vinifera]					VIT_04s0079g00260	Unknown protein
						VIT_06s0004g06710	Cys-3-His zinc finger protein							VIT_15s0048g02630	RNA binding motif protein 38					VIT_19s0015g01350	Stachyose synthase precursor
						VIT_05s0077g00730	WRKY DNA-binding protein 48							VIT_10s0003g04280	Breast cancer susceptibility1					VIT_03s0063g00210	Receptor protein kinase
						VIT_19s0015g00750	Sucrase							VIT_09s0002g05930	Unknown protein					VIT_01s0026g01950	Homeobox-leucine zipper protein HB13
						VIT_09s0018g00240	WRKY DNA-binding protein 40							VIT_14s0068g00270	Hydroxyproline-rich glycoprotein					VIT_12s0035g00740	No hit
						VIT_07s0005g00290	Universal stress protein (USP) family protein							VIT_08s0007g07490	Binding					VIT_11s0037g00570	Anthranilate N-benzoyltransferase
						VIT_04s0008g06930	Transposase, IS4							VIT_01s0011g05200	Phosphoethanolamine N-methyltransferase 1					VIT_08s0007g05100	Glycosyl hydrolase family 31 protein
						VIT_10s0116g01910	ABC transporter I member 15							VIT_15s0048g01730	Aurora kinase 3					VIT_13s0047g00340	Ethylene-responsive transcription factor WRINKLED 1
						VIT_02s0087g00780	No hit							VIT_00s0532g00020	Kinesin family member C1					VIT_07s0031g03220	Patellin-1
						VIT_00s0527g00020	VQ motif-containing protein							VIT_14s0083g01100	Alpha-1,4-glucan-protein synthase 1					VIT_06s0009g03350	Phosphatidylglycerol specific phospholipase C
						VIT_01s0010g00060	Unknown protein							VIT_06s0004g05050	Ent-kaurenoic acid oxidase 1					VIT_03s0110g00430	No hit
						VIT_06s0009g01810	APK2A (protein kinase 2A)							VIT_14s0068g02000	Ribonucleotide reductase R2					VIT_10s0003g01310	Unknown protein
						VIT_17s0000g07990	IS10 transposase							VIT_01s0026g00570	Bet v I allergen					VIT_19s0014g01740	Sodium/calcium exchanger family protein
						VIT_10s0003g01430	MEE62 (maternal effect embryo arrest 62)							VIT_05s0020g01900	No hit					VIT_18s0041g01270	Amino acid permease 2
						VIT_13s0019g00340	Glutaredoxin							VIT_13s0067g01420	Cyclin 1b (CYC1b)					VIT_14s0108g01020	Alpha-expansin 1 precursor
						VIT_12s0034g00030	Anthocyanidin 3-O-glucosyltransferase							VIT_04s0008g04200	Unknown protein					VIT_13s0064g00460	Unknown protein
						VIT_06s0004g00190	3-methyl-2-oxobutanoate dehydrogenase							VIT_17s0000g00370	Serine carboxypeptidase II					VIT_07s0005g00090	Auxin-responsive GH3
						VIT_19s0090g00460	Aconitate hydratase, cytoplasmic							VIT_07s0255g00040	Cell division cycle associated 7 CDCA7					VIT_09s0002g07030	TMM (too many mouths)
						VIT_10s0071g01070	Unknown protein							VIT_13s0073g00520	Glutaredoxin family protein					VIT_05s0077g02180	Chalcone reductase
						VIT_17s0000g04750	UDP-glycosyltransferase 89B2							VIT_00s0184g00110	Auxin-induced protein (AIR12)					VIT_04s0023g00530	Auxin responsive SAUR protein
						VIT_07s0031g03060	NSL1 (necrotic spotted lesions 1)							VIT_13s0019g01210	Dirigent protein pDIR14					VIT_09s0002g03150	Lipase GDSL
						VIT_18s0041g00720	No hit							VIT_03s0110g00370	Copper transporter 2					VIT_08s0058g00800	Wound-induced protein WI12
						VIT_05s0020g01400	SRC2/SRC2 (soybean gene regulated BY cold-2)							VIT_07s0005g01940	Pectinesterase family					VIT_03s0180g00150	Receptor protein kinase
						VIT_15s0046g03390	K+ efflux antiporter (KEA1)							VIT_08s0007g07790	UVI4 (polychome, UV-B-insensitive 4)					VIT_07s0005g00730	Pectinesterase family
						VIT_14s0083g01220	feronia receptor-like kinase							VIT_05s0051g00590	Pectate lyase					VIT_14s0081g00370	Ankyrin repeat
						VIT_18s0001g15270	SCL1 (scarecrow-like 1)							VIT_00s0313g00010	Centromere protein					VIT_16s0050g00830	Beta-ketoacyl-CoA synthase
						VIT_06s0009g03450	LRP1 (lateral root primordium 1)							VIT_10s0003g05680	CHUP1 (chloroplast unusual positioning 1)					VIT_14s0068g00040	No hit
						VIT_05s0020g04910	Double strand break repair protein (XRCC4)							VIT_09s0018g01630	TUBBY like protein 8 TLP8					VIT_09s0002g05700	Phototropic-responsive NPH3
						VIT_02s0154g00390	Autophagy 8f (APG8f)							VIT_02s0012g00740	Dynamin-like protein 2b					VIT_06s0004g07910	Ovate family protein 3 OFP3
						VIT_11s0016g02580	MAPK activating protein-like							VIT_00s0753g00010	Unknown					VIT_12s0028g02480	Lipase GDSL
						VIT_06s0004g07830	SOS2 (salt overly sensitive 2)							VIT_02s0025g04000	Scarecrow transcription factor 29 (SCL29)					VIT_18s0001g14910	Mannitol dehydrogenase
						VIT_06s0061g00180	WD40							VIT_04s0008g02570	Replicon protein A (ATRPA2/ROR1/RPA2)					VIT_18s0072g00150	Unknown protein
						VIT_14s0066g00610	Unknown protein							VIT_17s0000g02690	Exonuclease					VIT_18s0001g10050	LRX1 (leucine-rich repeat/extensin 1)
						VIT_09s0002g00220	Avr9/Cf-9 rapidly elicited protein 132							VIT_11s0016g03640	Rac-like GTP-binding protein ARAC7 (GTPase protein ROP9)					VIT_01s0010g00020	DNA-3-methyladenine glycosidase I
						VIT_08s0007g01450	IMP dehydrogenase							VIT_18s0001g07580	Unknown					VIT_06s0009g00810	Periplasmic beta-glucosidase precursor
						VIT_12s0057g01430	Heavy-metal-associated domain-containing protein							VIT_12s0028g03190	Reticulon family protein					VIT_19s0015g01500	Heavy-metal-associated domain-containing protein
						VIT_19s0014g00020	ATP-dependent Clp protease ATP-binding subunit (ClpA)							VIT_18s0122g00550	Cyclin-dependent kinase B2;1					VIT_17s0000g05690	Isochorismate synthase 1, chloroplast precursor
						VIT_05s0029g00120	No hit							VIT_04s0023g02240	S-adenosyl-L-methionine:salicylic acid carboxyl methyltransferase					VIT_07s0151g01000	Photosystem I reaction center subunit II (PSAD)
						VIT_01s0026g00220	Aldehyde dehydrogenase 1 precursor							VIT_08s0007g08800	Kinesin motor protein					VIT_07s0005g01670	No hit
						VIT_08s0040g01370	Heavy-metal-associated domain-containing protein							VIT_01s0011g06580	Unknown protein					VIT_16s0022g02170	Alpha-L-fucosidase
						VIT_10s0071g00760	No hit							VIT_08s0032g00300	Annexin A3					VIT_18s0075g00250	Unknown protein
						VIT_18s0001g02750	Unknown protein							VIT_01s0010g03490	Caffeoyl-CoA O-methyltransferase					VIT_13s0064g01440	SYN3 (Sister chromatid cohesion 1 protein 3)
						VIT_07s0005g03340	Myb domain protein 14							VIT_01s0011g04080	Zinc finger (C3HC4-type ring finger)					VIT_07s0005g05720	Tetratricopeptide repeat domain male sterility MS5
						VIT_01s0010g02580	Acid phosphatase/vanadium-dependent haloperoxidase							VIT_18s0001g03080	Chitin elicitor-binding CEBIP LysM domain-containing					VIT_11s0016g00590	Invertase/pectin methylesterase inhibitor
						VIT_01s0026g01030	Zinc finger (C3HC4-type ring finger)							VIT_08s0007g04480	Pectinesterase family					VIT_09s0002g04540	RNA polymerase beta''
						VIT_09s0054g01750	Unknown protein							VIT_18s0001g02060	Cyclin A1					VIT_18s0001g14870	Subtilisin-type protease precursor
						VIT_01s0127g00680	SRO2 (similar to rcd one 2)							VIT_00s0153g00050	Glutathione S-transferase 8 GSTU8					VIT_12s0055g00930	Heavy-metal-associated domain-containing protein
						VIT_17s0000g01200	CBS domain containing protein							VIT_15s0046g01110	Histone H3.2					VIT_08s0007g05850	No hit
						VIT_19s0027g01680	Tetratricopeptide helical							VIT_08s0040g02400	Myosin heavy chain					VIT_04s0023g02980	Pectinesterase family
						VIT_18s0001g00750	Zinc finger (DNL type)							VIT_13s0067g02280	Basic helix-loop-helix (bHLH) family					VIT_13s0019g03610	RNA recognition motif (RRM)-containing protein
						VIT_17s0000g08770	Cysteine-rich receptor-like protein kinase 2							VIT_19s0027g01070	R protein disease resistance protein					VIT_09s0002g01400	Myb domain protein 7
						VIT_19s0015g01060	Unknown protein							VIT_16s0022g01620	Receptor protein kinase					VIT_16s0098g00600	No hit
						VIT_01s0011g04140	Octicosapeptide/Phox/Bem1p (PB1) domain-containing protein							VIT_04s0008g00530	Serine/threonine-protein kinase Aurora-1					VIT_09s0002g00450	Subtilase
						VIT_14s0066g02090	AAA-type ATPase							VIT_03s0038g03480	Auxin-induced SAUR					VIT_12s0134g00670	Anthocyanin 5-aromatic acyltransferase
						VIT_17s0000g03370	Calmodulin-binding protein							VIT_13s0064g01020	Unknown protein					VIT_08s0007g00700	PCS1 (promotion of cell survival1) peptidase
						VIT_17s0000g06270	Malate dehydrogenase precursor							VIT_12s0142g00280	Cell division cyle protein 45					VIT_07s0129g00340	Shoot gravitropism 7
						VIT_18s0001g00560	Alpha-amylase / 1,4-alpha-D-glucan glucanohydrolase							VIT_16s0098g00790	Copper-binding family protein					VIT_03s0038g00950	Auxin-responsive SAUR9
						VIT_07s0005g00210	Thiamin pyrophosphokinase							VIT_19s0090g01600	Kinesin motor protein					VIT_02s0025g01600	Harpin-induced 1
						VIT_09s0002g06890	Dicyanin blue copper protein							VIT_17s0000g04330	Kinesin family member 18/19					VIT_15s0046g00630	Wax synthase
						VIT_13s0019g04710	PUB17 (plant U- box 17)							VIT_18s0001g12900	S-adenosyl-L-methionine:salicylic acid carboxyl methyltransferase					VIT_14s0108g00390	Homeobox-leucine zipper protein HB13
						VIT_11s0118g00220	Chloride channel protein CLC							VIT_05s0077g01360	Myb domain protein 111					VIT_13s0067g03890	Beta-ketoacyl-CoA synthase
						VIT_17s0000g04370	Wall-associated kinase							VIT_13s0084g00820	Pepsin A					VIT_05s0124g00100	Unknown
						VIT_13s0175g00150	Armadillo repeat-containing protein							VIT_17s0000g10370	No hit					VIT_13s0067g01450	Lateral organ boundaries domain 21
						VIT_07s0031g02120	Unknown							VIT_12s0028g03330	Targeting protein					VIT_00s1321g00010	Unknown
						VIT_02s0025g03310	Arsenite transport protein (ArsB)							VIT_18s0001g08700	Kinesin ZCF125					VIT_14s0068g01620	Pollen proteins Ole e I
						VIT_12s0059g01120	CAF protein							VIT_19s0014g04900	(-)-germacrene D synthase					VIT_10s0003g00620	Lipase GDSL
						VIT_14s0036g01380	PHR1 (phosphate starvation response 1)							VIT_00s1847g00010	Adenine phosphoribosyltransferase					VIT_14s0030g01700	Unknown
						VIT_14s0066g02100	AAA-type ATPase							VIT_06s0004g06300	Cell division cycle 6					VIT_11s0037g00800	Serine carboxypeptidase II
						VIT_03s0017g00650	GTP cyclohydrolase II							VIT_07s0005g01550	Polygalacturonase PG1					VIT_03s0038g01150	Auxin-responsive
						VIT_11s0037g00300	Signal recognition particle receptor alpha subunit							VIT_08s0007g04820	Pectate lyase					VIT_02s0025g00260	Polygalacturonase GH28
						VIT_18s0001g09130	Armadillo/beta-catenin repeat							VIT_03s0091g01290	Serine carboxypeptidase S10					VIT_02s0025g02720	Unknown protein
						VIT_19s0015g01080	No hit							VIT_17s0000g06360	Alpha-expansin 3					VIT_08s0007g05860	GASA like
						VIT_07s0129g00860	CYP81E1 Isoflavone 2'-hydroxylase							VIT_13s0019g00780	Histone H4					VIT_19s0027g01880	Amino acid transport protein
						VIT_09s0002g08270	Leucine-rich repeat							VIT_18s0001g00040	Unknown protein					VIT_12s0059g02010	Glutamate formiminotransferase
						VIT_03s0038g03430	Beta-expansin (EXPL2)							VIT_02s0154g00600	Pectinesterase family					VIT_03s0038g02060	Dirigent protein pDIR7
						VIT_00s0479g00010	Protein kinase 6							VIT_02s0025g01380	Endo-1,4-beta-glucanase					VIT_07s0005g05680	Tetratricopeptide repeat domain male sterility MS5
						VIT_11s0016g05730	CUE domain containing protein							VIT_00s2668g00010	F-box family protein					VIT_03s0063g01180	Gibberellin 20 oxidase 2
						VIT_08s0105g00460	Acyl-CoA oxidase ACX4							VIT_17s0000g04740	Transducin family protein / WD-40 repeat					VIT_03s0063g01310	Oxidoreductase, 2OG-Fe(II) oxygenase family
						VIT_12s0034g00060	UDP-glucose glucosyltransferase							VIT_08s0040g02590	Kinesin motor protein					VIT_14s0108g00740	GASA4
						VIT_01s0011g05580	Atypical receptor kinase MARK							VIT_06s0004g01730	Unknown protein					VIT_10s0116g01580	No hit
						VIT_10s0092g00210	Transcription factor jumonji (jmj) protein							VIT_14s0128g00460	Kinesin motor protein					VIT_03s0038g02290	Amino acid permease 3
						VIT_11s0016g00900	Aldehyde dehydrogenase 7 member A1							VIT_06s0004g05870	Tubulin beta-3 chain					VIT_18s0001g13980	Auxin responsive SAUR protein
						VIT_17s0000g08380	Unknown protein							VIT_05s0077g01960	Chromosoma associate protein subunit H2					VIT_08s0007g02700	Secoisolariciresinol dehydrogenase
						VIT_09s0002g00340	Alanine aminotransferase 2							VIT_01s0010g02430	Mitotic spindle checkpoint protein (MAD2)					VIT_07s0104g00470	Unknown protein
						VIT_08s0105g00440	Selenoprotein							VIT_17s0000g09320	AAA-type ATPase					VIT_03s0038g01090	Auxin responsive SAUR protein
						VIT_18s0001g09570	Chalcone reductase							VIT_11s0065g00720	Serine carboxypeptidase S10					VIT_01s0127g00400	Polygalacturonase GH28
						VIT_18s0001g07410	Basic helix-loop-helix (bHLH) family							VIT_03s0063g02670	Radialis-like protein 6					VIT_11s0052g00490	No hit
						VIT_03s0088g00290	Phytosulfokines PSK2							VIT_05s0062g00960	Exostosin (Xyloglucan galactosyltransferase KATAMARI 1)					VIT_15s0045g01490	Isoflavone methyltransferase/Orcinol O-methyltransferase 2 oomt2
						VIT_02s0025g01580	UDP-glucose 4-epimerase GEPI48							VIT_00s0704g00040	Calmodulin-binding					VIT_00s0527g00030	Arabinogalactan protein AGP31
						VIT_17s0000g06380	YGL010w							VIT_04s0008g02770	Syntaxin-related protein KNOLLE					VIT_06s0004g00070	Alpha-expansin 10 precursor
						VIT_07s0129g00240	C2H2 zinc finger protein AZF1							VIT_00s0125g00200	No hit					VIT_03s0038g01130	Auxin-responsive
						VIT_18s0001g03890	No hit							VIT_07s0104g00500	Unknown protein					VIT_03s0038g01110	Auxin-responsive SAUR31
						VIT_09s0002g00470	Ethylene response factor							VIT_08s0007g03220	Unknown
						VIT_06s0004g00130	Pyruvate kinase							VIT_14s0108g00710	Chromosome condensation protein
						VIT_10s0071g00840	Unknown protein							VIT_03s0038g03660	Armadillo/beta-catenin repeat protein / U-box domain-containing
						VIT_04s0008g05770	CBL-interacting protein kinase 25 (CIPK25)							VIT_15s0107g00320	Cell division cycle 20, cofactor of APC complex
						VIT_14s0083g00580	S-adenosyl-L-methionine decarboxylase							VIT_05s0094g00240	Chitinase, class IV [Vitis vinifera]
						VIT_19s0015g00930	Hydroxyproline-rich glycoprotein							VIT_17s0000g06300	No hit
						VIT_13s0067g02380	Lateral organ boundaries Domain 15							VIT_19s0027g01850	Unknown protein
						VIT_15s0046g01830	Pentatricopeptide (PPR) repeat-containing protein							VIT_11s0149g00130	Mini-chromosome maintenance protein MCM5
						VIT_12s0142g00610	Citrate synthase, glyoxysomal precursor							VIT_14s0036g01120	Unknown
						VIT_07s0129g00520	Protein phosphatase 2C							VIT_05s0020g03930	Sulfate transporter 3.1 (AST12) (AtST1)
						VIT_06s0004g02980	Kelch repeat-containing F-box protein							VIT_08s0007g06500	Unknown protein
						VIT_06s0004g06750	Armadillo/beta-catenin repeat							VIT_15s0046g01360	No hit
						VIT_17s0000g01970	MKK9							VIT_13s0019g05370	Histone H2B
						VIT_15s0021g02790	ATELC/ELC							VIT_04s0008g06000	Ethylene-responsive transcription factor ERF003
						VIT_05s0020g02900	Substrate carrier, Mitochondrial							VIT_14s0108g00420	Basic helix-loop-helix (bHLH) family
						VIT_05s0077g00850	Ubiquitin-conjugating enzyme E2 O							VIT_01s0026g00030	Unknown protein
						VIT_14s0108g00140	Ubiquitin-conjugating enzyme E2 A							VIT_05s0020g03640	Unknown protein
						VIT_04s0008g02920	Desiccation protein PCC13-62 precursor							VIT_01s0010g02690	DNA polymerase alpha, subunit B
						VIT_12s0034g00040	UDP-glucose glucosyltransferase							VIT_08s0040g01230	Auxin transport protein (PIN3)
						VIT_08s0056g00290	Calcium-binding protein CML							VIT_18s0001g10160	Wuschel homeobox 4
						VIT_17s0000g03600	ATSYTE/NTMC2T3.1/NTMC2TYPE3.1/SYTE							VIT_08s0058g01420	Unknown protein
						VIT_00s0341g00040	Exostosin family protein							VIT_14s0060g02360	Histone H2A.4 HTA12
						VIT_00s1206g00010	Aspartic proteinase nepenthesin-1 precursor							VIT_07s0129g01080	Microtubule end binding protein 1 (EB1)
						VIT_12s0028g03860	Zinc finger (C3HC4-type ring finger) protein (RMA1)							VIT_09s0002g02160	No hit
						VIT_04s0023g01150	Unknown protein							VIT_06s0061g00070	Ubiquitin-conjugating enzyme E2 C
						VIT_15s0046g02370	Unknown protein							VIT_18s0001g08750	Unknown
						VIT_05s0029g00350	Heat shock transcription factor A5							VIT_19s0085g00690	Cyclin-dependent protein kinase CYCB3
						VIT_18s0001g06110	R protein L6							VIT_08s0007g00440	Alpha-expansin 6 precursor
						VIT_15s0048g02270	No apical meristem cup-shaped cotyledon2							VIT_03s0088g00490	Unknown
						VIT_08s0007g05520	Pentatricopeptide (PPR) repeat							VIT_18s0001g13130	BEL1-like homeodomain 10
						VIT_18s0122g00500	BZIP transcription factor BZIP60							VIT_09s0002g02460	Phosphatase
						VIT_12s0057g00990	Beta 1,2 N-acetylglucosaminyltransferase							VIT_06s0004g06950	N-acetyltransferase hookless1 HLS1
						VIT_14s0066g00800	Proline-rich family protein							VIT_04s0023g02230	S-adenosyl-L-methionine:salicylic acid carboxyl methyltransferase
						VIT_19s0014g00860	Zinc finger (FYVE type)							VIT_09s0002g05680	Unknown protein
						VIT_07s0005g04340	Unknown protein							VIT_00s0499g00020	Unknown protein
						VIT_18s0001g10720	Dihydroflavonal-4-reductase							VIT_18s0001g09580	Cyclin A3;1
						VIT_06s0080g01230	DnaJ homolog, subfamily A, member 2							VIT_13s0019g02530	Subtilisin protease C1
						VIT_19s0014g03740	Membrane-associated mannitol-induced							VIT_05s0020g01270	Unknown protein
														VIT_17s0053g00990	Alpha-expansin 1 precursor
														VIT_07s0104g00020	ARMADILLO BTB Arabidopsis protein 1 ABAP1
														VIT_01s0127g00800	Polyamine oxidase precursor
														VIT_04s0008g06670	Plastocyanin domain-containing protein
														VIT_02s0025g01220	High mobility group HMG1/2
														VIT_11s0016g05280	Peroxidase
														VIT_03s0088g01160	Unknown protein
														VIT_06s0061g01380	Pop3 peptide
														VIT_18s0001g02540	ARR9 typeA
														VIT_18s0001g01410	Unknown
														VIT_10s0003g03690	Beta-1,3-glucanase precursor
														VIT_09s0002g05820	Unknown
														VIT_12s0034g01430	F-box family protein
														VIT_06s0004g04860	Alpha-expansin 6 precursor
														VIT_18s0001g09350	No hit
														VIT_04s0008g01080	Calmodulin-binding region IQD6
														VIT_11s0103g00370	Cd2+-exporting ATPase HMA2 (Heavy metal ATPase 2)
														VIT_07s0005g02080	No hit
														VIT_14s0083g00980	Pollen Ole e 1 allergen and extensin
														VIT_02s0087g01010	CRK10 (cysteine-rich RLK10)
														VIT_10s0003g04240	Tyrosine decarboxylase
														VIT_10s0071g00870	High mobility group B 6
														VIT_08s0007g03430	Germin
														VIT_08s0007g07140	Esterase/lipase/thioesterase family protein
														VIT_06s0004g01690	Histone H3
														VIT_07s0005g06110	Pore-forming toxin-like protein Hfr-2
														VIT_04s0023g02260	S-adenosyl-L-methionine:salicylic acid carboxyl methyltransferase
														VIT_03s0180g00040	Cyclin D3_2
														VIT_03s0063g00620	Transcriptional factor B3
														VIT_13s0067g03230	CENP-E like kinetochore protein
														VIT_06s0004g05920	Proliferating cell nuclear antigen (PCNA)
														VIT_05s0020g01070	IAA31
														VIT_00s0820g00020	Anthocyanidine rhamnosyl-transferase
														VIT_06s0004g01710	Histone H3
														VIT_14s0068g00190	No hit
														VIT_03s0088g00650	Xyloglucan:xyloglucosyl transferase
														VIT_17s0000g07440	Replication protein A 70 kDa DNA-binding subunit
														VIT_07s0005g06090	Pore-forming toxin-like protein Hfr-2
														VIT_18s0001g09400	Cytochrome b5 DIF-F
														VIT_12s0028g03620	Unknown protein
														VIT_18s0072g00360	No hit
														VIT_00s0179g00340	Histone H2A variant 1 HTA11
														VIT_12s0034g01140	Plastocyanin domain-containing protein
														VIT_01s0026g00630	N-hydroxythioamide S-beta-glucosyltransferase
														VIT_13s0019g02540	Subtilisin protease C1
														VIT_08s0040g00930	Cyclin B-type
														VIT_11s0052g01650	Pathogenesis-related protein 1 precursor (PRP 1)
														VIT_12s0142g00240	PDF1 (protodermal factor1)
														VIT_13s0147g00100	Nucleic acid-binding, OB-fold
														VIT_16s0013g00070	Unknown
														VIT_08s0058g01070	Xanthine/uracil permease
														VIT_04s0008g01860	CYP72A58
														VIT_04s0023g03360	Unknown protein
														VIT_11s0052g01730	1-deoxy-D-xylulose-5-phosphate synthase
														VIT_07s0104g00960	Histone H2AXb HTA3
														VIT_14s0108g00440	Tubulin alpha
														VIT_04s0079g00690	Glutathione S-transferase 26 GSTF12
														VIT_06s0004g04370	Histone H4
														VIT_19s0090g00510	Unknown protein
														VIT_07s0255g00020	OBF binding protein 1
														VIT_13s0019g01930	Laccase
														VIT_12s0134g00650	Anthocyanin 5-aromatic acyltransferase
														VIT_10s0042g00940	Hydroxyproline-rich glycoprotein family protein
														VIT_01s0113g00500	Argonaute
														VIT_19s0014g00230	PHD finger transcription factor
														VIT_14s0030g00650	Shikimate dehydrogenase
														VIT_05s0051g00700	No hit
														VIT_03s0017g00870	Transferase family
														VIT_18s0072g00800	Histone H3
														VIT_16s0098g01640	No hit
														VIT_04s0044g00560	Histone H3
														VIT_05s0020g04320	Pentatricopeptide repeat-containing protein
														VIT_13s0019g00800	Histone H4
														VIT_01s0011g06590	Protease inhibitor/seed storage/lipid transfer protein (LTP)
														VIT_14s0219g00230	Pectate lyase
														VIT_13s0064g01340	Histone H3
														VIT_11s0037g00890	Glutamine amidotransferase class-I domain-containing protein
														VIT_18s0122g00250	Diphenol oxidase
														VIT_03s0038g03540	LYS/HIS transporter 7 LHT7
														VIT_14s0006g01340	Myb domain protein 113
														VIT_06s0004g07970	Alpha-expansin 10 precursor
														VIT_08s0007g03560	Anthocyanin membrane protein 1 (Anm1)
														VIT_01s0011g06430	NADPH-dependent codeinone reductase
														VIT_18s0122g00980	Glucan endo-1,3-beta-glucosidase 7 precursor
														VIT_03s0091g00390	Snakin-1
														VIT_07s0130g00030	Proteinase inhibitor se60
														VIT_12s0057g01030	Glucose-6-phosphate 1-dehydrogenase 2, chloroplast precursor
														VIT_08s0007g08460	Unknown protein
														VIT_01s0150g00460	Xyloglucan endotransglucosylase/hydrolase precursor
														VIT_08s0040g01790	Laccase (diphenol oxidase)-like protein
														VIT_18s0001g02410	Laccase
														VIT_01s0010g03510	Caffeoyl-CoA O-methyltransferase
														VIT_01s0010g03460	Caffeoyl-CoA O-methyltransferase
														VIT_16s0022g00830	Pectin methylesterase inhibitor
														VIT_14s0083g00250	No hit
														VIT_03s0063g02620	Myb RAD (Transcription factor RAD)
														VIT_17s0000g03960	Fw2.2 ORFX
														VIT_11s0052g00750	Serine carboxypeptidase 1 precursor
														VIT_11s0052g00770	Serine carboxypeptidase SCPL13
														VIT_15s0048g02430	Naringenin,2-oxoglutarate 3-dioxygenase
														VIT_18s0001g02400	Laccase
														VIT_11s0052g00790	Serine carboxypeptidase SCPL9
														VIT_00s0267g00030	Unknown
