# Supplementary material for: Divergence in the transcriptional landscape between low temperature and freeze shock in cultivated grapevine (Vitis vinifera)
Source: Hortic Res. 2018 Mar 1;5:10. doi: 10.1038/s41438-018-0020-7 (PMC5830407; doi:10.1038/s41438-018-0020-7)
Supplement: Supplementary file 6 — Supplemental Data 3 [file 41438_2018_20_MOESM6_ESM.xlsx]

## Sheet: Sheet1
Supplemental Data 3: Genes identified as upregulated in 4 and 5 cultivars. Annotation and enriched pathways for these categories.
Upregulated in Stress												Upregulated in Stress												Upregulated in Stress
Freeze												Acclimation												Acclimation Freeze
In 5 cultivars	In 4 cultivars				Total	Genes	Function	Pathway	Fishers Exact	Permuted P		In 5 cultivars	In 4 cultivars				Total	Gene	Function	Pathway	Fishers Exact	Permuted P		In 5 cultivars	In 4 cultivars				Total	Gene	Function	Pathway	Fishers Exact	Permuted P
167	343	15	17	1	543							69	37	16	7	12	141							141	50	37	36	13	277
[CF F] and [CH F] and [R F] and [SA F] and [Set E]:	[CF F] and [CH F] and [R F] and [SA F]:	[CF F] and [R F] and [SA F] and [TF F]:	[CF F] and [CH F] and [R F] and [TF F]:	[CH F] and [R F] and [SA F] and [TF F]:				Pathways Enriched with only shared genes subset (n=543)				[CF A] and [CH A] and [R A] and [SA A] and [TF A]:	[CF A] and [CH A] and [RI A] and [SA A]:	[CF A] and [CH A] and [RI A] and [TF A]:	[CH A] and [RI A] and [SA A] and [TF A]:	[CF A] and [RI A] and [SA A] and [TF A]:				Pathways Enriched with only shared genes subset (n=141)				[CF AF] and [CH A] and [RI A] and [SA A] and [TF A]:	[CF AF] and [CH A] and [RI A] and [SA A]:	[CF AF] and [CH A] and [RI A] and [TF A]:	[CF AF] and [RI A] and [SA A] and [TF A]:	[CH A] and [RI A] and [SA A] and [TF A]:				Pathways Enriched with only shared genes subset (n=277)
VIT_18s0001g09240	VIT_15s0048g01960	VIT_00s0187g00120	VIT_07s0104g00270	VIT_10s0003g00260		VIT_18s0001g09240	No hit	vv10220Urea_cycle_and_metabolism_of_amino_groups	1.248e-05	0		VIT_03s0038g00660	VIT_18s0001g10480	VIT_01s0011g06310	VIT_04s0023g03430	VIT_10s0042g00960		VIT_03s0038g00660	cold regulated protein 27	vv50004Auxin_transport	0.003546	0		VIT_03s0038g00660	VIT_08s0058g00410	VIT_00s0762g00030	VIT_04s0023g02480	VIT_08s0058g00440		VIT_03s0038g00660	cold regulated protein 27	vv10410Beta-alanine_metabolism	0.0007982	0
VIT_15s0046g00490	VIT_19s0014g03300	VIT_08s0007g04680	VIT_12s0028g02430			VIT_15s0046g00490	Wax synthase	vv60046NAC	1.687e-09	0		VIT_05s0165g00220	VIT_06s0004g05960	VIT_00s0218g00110	VIT_17s0000g07490	VIT_01s0011g05310		VIT_05s0165g00220	Protein binding protein	vv23018RNA_degradation	2.967e-05	0		VIT_05s0165g00220	VIT_17s0000g09650	VIT_10s0116g00900	VIT_03s0063g00350	VIT_02s0012g02790		VIT_05s0165g00220	Protein binding protein	vv10500Starch_and_sucrose_metabolism	2.43e-08	0
VIT_03s0091g00690	VIT_08s0007g02360	VIT_08s0056g00430	VIT_08s0056g00180			VIT_03s0091g00690	Salt tolerance zinc finger	vv60066WRKY	2.261e-10	0		VIT_16s0100g00740	VIT_11s0206g00110	VIT_13s0101g00250	VIT_11s0016g04830	VIT_10s0116g00900		VIT_16s0100g00740	Unknown	vv60050PseudoARR-B	8.103e-05	0		VIT_16s0022g00860	VIT_16s0100g00800	VIT_11s0052g01250	VIT_19s0015g00710	VIT_04s0023g03430		VIT_16s0022g00860	Invertase/pectin methylesterase inhibitor	vv30007Cytokinin_signaling	4.948e-06	0
VIT_18s0122g00180	VIT_09s0002g02970	VIT_01s0026g02520	VIT_08s0007g06310			VIT_18s0122g00180	Calmodulin CML37	vv60077Other_zf-AN1	7.814e-05	0		VIT_05s0165g00260	VIT_02s0025g00530	VIT_01s0011g01970	VIT_03s0038g00960	VIT_00s0371g00100		VIT_05s0165g00260	Ankyrin	vv34070Phosphatidylinositol_signaling_system	0.0002818	0		VIT_11s0016g05430	VIT_12s0035g02100	VIT_02s0087g00710	VIT_01s0026g02740	VIT_11s0016g04830		VIT_11s0016g05430	Unknown protein	vv44146Peroxisome	1.149e-05	0
VIT_05s0077g00430	VIT_07s0005g01680	VIT_02s0012g01240	VIT_02s0087g00610			VIT_05s0077g00430	Galactinol synthase	vv60078Other_zf-C3HC4	6.924e-07	0		VIT_01s0011g05810	VIT_12s0059g02430	VIT_01s0026g02490	VIT_04s0044g00070	VIT_01s0026g02740		VIT_01s0011g05810	Adagio protein 1	vv10562Inositol_phosphate_metabolism	0.0001703	0.01		VIT_10s0042g00960	VIT_05s0049g01020	VIT_01s0011g04700	VIT_19s0014g03790	VIT_04s0044g00070		VIT_10s0042g00960	DNAJ heat shock N-terminal domain-containing protein	vv60006ARR-B	0.0009455	0.01
VIT_13s0074g00690	VIT_08s0007g01090	VIT_17s0000g01050	VIT_18s0001g14270			VIT_13s0074g00690	ABC transporter G member 22	vv50123Porters_cat_18_to_29	8.104e-08	0.01		VIT_17s0000g09260	VIT_02s0025g02510	VIT_07s0005g05000	VIT_00s0203g00100	VIT_07s0005g01520		VIT_17s0000g09260	No hit	vv60040LIM	0.01803	0.01		VIT_18s0001g10480	VIT_06s0004g05120	VIT_13s0067g02500	VIT_06s0004g00820	VIT_11s0016g01740		VIT_18s0001g10480	Cold regulated protein 27	vv60083IWS1	0.00305	0.01
VIT_11s0052g01180	VIT_02s0025g04330	VIT_15s0048g00790	VIT_00s0662g00040			VIT_11s0052g01180	Xyloglucan endotransglucosylase/hydrolase 23	vv10410Beta-alanine_metabolism	0.0003611	0.01		VIT_12s0035g01240	VIT_15s0048g02540	VIT_12s0028g01320	VIT_12s0134g00150	VIT_17s0053g01010		VIT_12s0035g01240	No hit	vv44146Peroxisome	0.000419	0.01		VIT_16s0100g00740	VIT_05s0077g01580	VIT_01s0026g01780	VIT_18s0001g05420	VIT_03s0038g00960		VIT_16s0100g00740	Unknown	vv34710Circadian_rhythm	0.0001047	0.01
VIT_02s0012g00170	VIT_01s0011g03850	VIT_05s0094g01210	VIT_08s0007g05210			VIT_02s0012g00170	1,4-alpha-D-glucan maltohydrolase	vv10052Galactose_metabolism	8.308e-06	0.01		VIT_05s0077g01860	VIT_13s0019g02740	VIT_08s0007g01430		VIT_13s0084g00150		VIT_05s0077g01860	ERF (ethylene response factor) sub B-2	vv60004ARF	0.0008961	0.02		VIT_12s0035g01240	VIT_10s0003g00470	VIT_00s0218g00110	VIT_02s0087g00560	VIT_09s0002g02100		VIT_12s0035g01240	No hit	vv60050PseudoARR-B	0.0003281	0.02
VIT_05s0020g00840	VIT_05s0020g00330	VIT_14s0030g01230	VIT_18s0001g10560			VIT_05s0020g00840	No hit	vv10966Glucosinolate_biosynthesis	7.891e-05	0.02		VIT_19s0014g04600	VIT_00s0250g00020	VIT_08s0007g02240		VIT_11s0016g03210		VIT_19s0014g04600	S-locus protein kinase	vv60025DDT	0.01505	0.02		VIT_01s0011g05810	VIT_14s0068g01360	VIT_15s0048g02540	VIT_07s0129g01050	VIT_16s0039g00280		VIT_01s0011g05810	Adagio protein 1	vv60017C2H2	0.0008769	0.02
VIT_12s0057g01440	VIT_02s0025g04300	VIT_10s0003g02030	VIT_18s0122g01320			VIT_12s0057g01440	Heavy-metal-associated domain-containing protein	vv60037HSF	0.006872	0.02		VIT_16s0098g00900	VIT_03s0017g00980	VIT_15s0046g00020		VIT_16s0100g01310		VIT_16s0098g00900	Pseudo-response regulator 5 (APRR5)	vv10340Histidine_metabolism	0.004432	0.03		VIT_17s0000g08080	VIT_19s0015g01440	VIT_06s0061g01210	VIT_01s0011g05620	VIT_15s0046g02500		VIT_17s0000g08080	Armadillo/beta-catenin repeat protein / U-box domain-containing protein	vv10240Pyrimidine_metabolism	0.0004141	0.02
VIT_06s0004g04010	VIT_01s0011g06460	VIT_02s0025g03510	VIT_10s0116g01920			VIT_06s0004g04010	Exocyst subunit EXO70 H7	vv34626Plant-pathogen_interaction	1.265e-06	0.02		VIT_13s0067g01960	VIT_10s0003g01900	VIT_10s0003g00420		VIT_06s0004g02920		VIT_13s0067g01960	Dehydration-responsive element-binding protein 2C	vv50133Primary_active_transporter_cat_A9_to_A18	0.007487	0.05		VIT_18s0089g01030	VIT_05s0077g01570	VIT_01s0026g01660	VIT_14s0068g01380	VIT_08s0058g00490		VIT_18s0089g01030	Ethylene-responsive transcription factor	vv50108Accessory_factors_involved_in_transport	0.0001944	0.03
VIT_18s0001g00840	VIT_03s0017g01490	VIT_07s0031g00350	VIT_15s0048g00210			VIT_18s0001g00840	Syringolide-induced protein 14-1-1	vv60049PLATZ	0.002038	0.02		VIT_04s0023g03590	VIT_08s0007g02990	VIT_17s0000g02570		VIT_05s0102g00250		VIT_04s0023g03590	Unknown	vv30007Cytokinin_signaling	0.006635	0.05		VIT_11s0052g01200	VIT_02s0025g02920	VIT_02s0025g02790	VIT_14s0128g00900	VIT_09s0002g04000		VIT_11s0052g01200	Xyloglucan endotransglucosylase/hydrolase 23	vv60003AP2_EREBP	0.001446	0.04
VIT_06s0004g04180	VIT_08s0007g07670	VIT_15s0046g01370	VIT_05s0020g01460			VIT_06s0004g04180	Zinc finger (C2H2 type) protein (ZAT11)	vv10750Vitamin_B6_metabolism	0.005145	0.03		VIT_13s0064g01200	VIT_17s0000g09100	VIT_11s0016g03860				VIT_13s0064g01200	No hit	vv34710Circadian_rhythm	0.006475	0.05		VIT_13s0064g01200	VIT_18s0001g15660	VIT_14s0060g02440	VIT_14s0083g01130	VIT_00s0203g00100		VIT_13s0064g01200	No hit	vv10860Porphyrin_and_chlorophyll_metabolism	0.0016	0.04
VIT_16s0050g01250	VIT_02s0025g04310	VIT_11s0016g02950	VIT_11s0118g00200			VIT_16s0050g01250	Heavy-metal-associated domain-containing protein	vv60073Orphans_zf-b_box	0.003207	0.03		VIT_09s0002g08660	VIT_08s0007g06690	VIT_14s0068g01010				VIT_09s0002g08660	F-box protein (FBL14)	vv10240Pyrimidine_metabolism	0.01287	0.06		VIT_02s0012g00170	VIT_02s0025g04880	VIT_14s0006g03250	VIT_13s0019g01220			VIT_02s0012g00170	1,4-alpha-D-glucan maltohydrolase	vv30008Ethylene_signaling	0.0002037	0.04
VIT_01s0011g04650	VIT_06s0004g07230	VIT_08s0007g01250	VIT_19s0014g00070			VIT_01s0011g04650	Unknown protein	vv60051RB	0.01131	0.04		VIT_02s0025g04390	VIT_15s0046g00290	VIT_01s0010g02810				VIT_02s0025g04390	SEU1 protein	vv10550Peptidoglycan_biosynthesis	0.02988	0.07		VIT_19s0014g04600	VIT_03s0063g01780	VIT_08s0056g00180	VIT_17s0000g05010			VIT_19s0014g04600	S-locus protein kinase	vv10251Glutamate_metabolism	0.0002314	0.06
VIT_13s0158g00090	VIT_14s0066g00810		VIT_18s0157g00210			VIT_13s0158g00090	Unknown	vv23450Non_homologous_end_joining	0.005145	0.04		VIT_08s0007g03750	VIT_12s0028g03650	VIT_09s0018g01740				VIT_08s0007g03750	1,4-alpha-glucan branching enzyme IIB, chloroplast precursor	vv50112Nuclear_pore_complex	0.008327	0.07		VIT_05s0165g00260	VIT_16s0039g01070	VIT_04s0023g02650	VIT_18s0001g10370			VIT_05s0165g00260	Ankyrin	vv60043MBF1	0.01816	0.07
VIT_13s0019g01130	VIT_19s0014g02180		VIT_18s0041g01230			VIT_13s0019g01130	DC1 domain-containing protein	vv52010ABC_transporters	4.028e-05	0.04		VIT_10s0116g00910	VIT_17s0000g06050					VIT_10s0116g00910	CERK1 (chitin elicitor receptor kinase 1)	vv50108Accessory_factors_involved_in_transport	0.00232	0.07		VIT_03s0038g00360	VIT_02s0241g00100	VIT_08s0007g01430	VIT_10s0003g00180			VIT_03s0038g00360	Isochorismatase hydrolase	vv10564Glycerophospholipid_metabolism	0.001194	0.07
VIT_06s0080g00780	VIT_18s0041g00370					VIT_06s0080g00780	NAC domain containing protein 90	vv11013ABA_biosynthesis	0.00462	0.04		VIT_01s0011g04700	VIT_12s0028g01970					VIT_01s0011g04700	Heavy-metal-associated domain-containing protein	vv23030DNA_replication	0.00512	0.07		VIT_14s0060g01490	VIT_03s0017g00980	VIT_06s0004g06290	VIT_04s0008g03670			VIT_14s0060g01490	DnaJ homolog, subfamily A, member 5	vv34070Phosphatidylinositol_signaling_system	0.002139	0.07
VIT_07s0005g00660	VIT_01s0127g00470					VIT_07s0005g00660	Late embryogenis abundant protein 5	vv60012BZIP	0.0008115	0.04		VIT_14s0083g01130	VIT_16s0050g00930					VIT_14s0083g01130	MAP3K-like protein kinase, putative, expressed	vv10260Glycine_serine_and_threonine_metabolism	0.01352	0.08		VIT_19s0014g03290	VIT_05s0077g01560	VIT_06s0004g06020	VIT_01s0150g00050			VIT_19s0014g03290	NAC domain containing protein 19	vv30001ABA_signaling	0.00177	0.08
VIT_18s0001g02020	VIT_06s0061g00120					VIT_18s0001g02020	Amino acid permease 3	vv10480Glutathione_metabolism	0.0003124	0.05		VIT_06s0004g00820	VIT_13s0101g00500					VIT_06s0004g00820	Ribosomal protein S2; Squalene/phytoene synthase	vv60033GRF	0.02101	0.08		VIT_06s0004g05960	VIT_18s0001g11130	VIT_09s0002g06980	VIT_11s0037g00150			VIT_06s0004g05960	Unknown protein	vv23022Basal_transcription_factors	0.01795	0.08
VIT_08s0032g01150	VIT_05s0049g01020					VIT_08s0032g01150	Syntaxin 1B/2/3/4	vv30008Ethylene_signaling	2.964e-05	0.05		VIT_06s0004g06290	VIT_14s0108g01420					VIT_06s0004g06290	Binding	vv10500Starch_and_sucrose_metabolism	0.002537	0.09		VIT_13s0067g01960	VIT_11s0206g00110	VIT_05s0094g00990	VIT_14s0068g00810			VIT_13s0067g01960	Dehydration-responsive element-binding protein 2C	vv60066WRKY	0.01897	0.08
VIT_16s0013g01080	VIT_02s0025g02920					VIT_16s0013g01080	Ethylene-responsive transcription factor ERF105	vv60034HB	0.0003016	0.05		VIT_08s0040g00670	VIT_04s0008g06170					VIT_08s0040g00670	4-alpha-glucanotransferase	vv23022Basal_transcription_factors	0.004702	0.1		VIT_07s0104g00350	VIT_07s0104g00440	VIT_05s0020g01960	VIT_00s0698g00010			VIT_07s0104g00350	Circadian clock coupling factor ZGT	vv60022CPP	0.02116	0.09
VIT_13s0067g00260	VIT_19s0014g03290					VIT_13s0067g00260	Nematode-resistance protein	vv60003AP2_EREBP	0.0003021	0.06		VIT_12s0057g00470	VIT_19s0027g00520					VIT_12s0057g00470	C2 domain containing protein					VIT_17s0000g02410	VIT_03s0017g02260	VIT_01s0011g01970	VIT_15s0048g02150			VIT_17s0000g02410	Cold-induced wall associated kinase	vv50133Primary_active_transporter_cat_A9_to_A18	0.001307	0.1
VIT_18s0001g09230	VIT_12s0059g00490					VIT_18s0001g09230	Salt tolerance zinc finger	vv60032GRAS	0.003432	0.07		VIT_17s0000g00160	VIT_17s0000g03190					VIT_17s0000g00160	Glycyl-tRNA synthetase 1					VIT_00s0371g00100	VIT_07s0104g00830	VIT_13s0019g03550	VIT_14s0060g02240			VIT_00s0371g00100	Mannitol dehydrogenase	vv11013ABA_biosynthesis	0.05351	0.1
VIT_19s0014g02740	VIT_19s0014g04160					VIT_19s0014g02740	Metallothionein	vv10340Histidine_metabolism	0.006088	0.09		VIT_06s0004g08310	VIT_00s0516g00030					VIT_06s0004g08310	Unknown protein					VIT_16s0098g00900	VIT_18s0001g14030	VIT_17s0000g02570	VIT_06s0061g00480			VIT_16s0098g00900	Pseudo-response regulator 5 (APRR5)	vv50132Primary_active_transporter_cat_A5_to_A8	0.003702	0.1
VIT_18s0001g06170	VIT_06s0009g01620					VIT_18s0001g06170	Phosphate-induced protein 1	vv50121Porters_cat_1_to_6	0.0001441	0.09		VIT_09s0002g05600	VIT_08s0007g08120					VIT_09s0002g05600	ABC transporter g family pleiotropic drug resistance 12 PDR12					VIT_05s0077g01860	VIT_18s0072g00170	VIT_08s0040g02470	VIT_03s0063g01080			VIT_05s0077g01860	ERF (ethylene response factor) sub B-2	vv60061TCP	0.06214	0.1
VIT_18s0001g00360	VIT_08s0007g08840					VIT_18s0001g00360	ERD10 - dehydrin	vv10271Methionine_metabolism	0.001079	0.1		VIT_10s0116g00540	VIT_09s0002g00810					VIT_10s0116g00540	Pentatricopeptide repeat-containing protein					VIT_08s0007g02260	VIT_14s0060g01970	VIT_08s0007g02240	VIT_04s0044g00020			VIT_08s0007g02260	Carboxylic ester hydrolase
VIT_02s0025g01720	VIT_01s0137g00790					VIT_02s0025g01720	GDA2					VIT_01s0010g03770	VIT_05s0020g01210					VIT_01s0010g03770	DnaJ homolog, subfamily B, member 12					VIT_10s0003g01600	VIT_01s0011g01290	VIT_13s0019g03480	VIT_11s0016g04080			VIT_10s0003g01600	WRKY DNA-binding protein 65
VIT_01s0011g06450	VIT_14s0030g01490					VIT_01s0011g06450	Deoxymugineic acid synthase					VIT_15s0048g02380	VIT_14s0036g00370					VIT_15s0048g02380	DCL1 (DICER 1)					VIT_02s0025g04890	VIT_02s0012g01280	VIT_01s0127g00450	VIT_16s0100g01280			VIT_02s0025g04890	CYP76B1
VIT_10s0116g01200	VIT_18s0041g00390					VIT_10s0116g01200	WRKY DNA-binding protein 6					VIT_16s0022g01690	VIT_07s0031g01200					VIT_16s0022g01690	Band 7 family					VIT_18s0001g00840	VIT_13s0019g02740	VIT_00s0551g00030	VIT_19s0015g00930			VIT_18s0001g00840	Syringolide-induced protein 14-1-1
VIT_08s0032g01220	VIT_01s0026g00220					VIT_08s0032g01220	Calcium dependent protein kinase 1					VIT_04s0023g03600	VIT_18s0001g10470					VIT_04s0023g03600	SEN1 (dark inducible 1)					VIT_09s0002g08660	VIT_17s0000g06960	VIT_17s0000g04450	VIT_14s0068g01060			VIT_09s0002g08660	F-box protein (FBL14)
VIT_06s0004g07280	VIT_02s0025g03140					VIT_06s0004g07280	UDP-glucuronosyl/UDP-glucosyltransferase					VIT_02s0012g01540	VIT_16s0050g02670					VIT_02s0012g01540	Zinc finger (C3HC4-type ring finger)					VIT_01s0011g05310	VIT_15s0046g02120	VIT_00s2750g00010	VIT_10s0042g01250			VIT_01s0011g05310	CRR3 (chlororespiratory reduction 3)
VIT_03s0038g03800	VIT_03s0063g01790					VIT_03s0038g03800	Protein kinase APK1B					VIT_16s0098g01860	VIT_01s0011g01290					VIT_16s0098g01860	ClpX, ATPase regulatory subunit					VIT_02s0033g01370	VIT_17s0000g05410	VIT_14s0068g00250	VIT_11s0016g04940			VIT_02s0033g01370	Sodium:solute symporter family protein
VIT_08s0056g00290	VIT_13s0019g05070					VIT_08s0056g00290	Calcium-binding protein CML					VIT_07s0031g01540	VIT_19s0085g01000					VIT_07s0031g01540	4-alpha-glucanotransferase					VIT_14s0066g00410	VIT_00s0516g00030	VIT_11s0118g00420	VIT_06s0009g02480			VIT_14s0066g00410	Aldose 1-epimerase
VIT_01s0011g00560	VIT_08s0058g00930					VIT_01s0011g00560	DREPP plasma membrane polypeptide					VIT_10s0003g01880	VIT_02s0154g00610					VIT_10s0003g01880	RKF1 (receptor-like kinase in flowers 1)					VIT_08s0007g03750	VIT_04s0044g01300	VIT_02s0025g02580	VIT_12s0134g00150			VIT_08s0007g03750	1,4-alpha-glucan branching enzyme IIB, chloroplast precursor
VIT_18s0041g01290	VIT_06s0004g04590					VIT_18s0041g01290	Serine/threonine-protein kinase CCR4					VIT_06s0004g04550	VIT_17s0000g07820					VIT_06s0004g04550	Ankyrin repeat					VIT_02s0025g04390	VIT_05s0020g01210	VIT_16s0013g01920	VIT_18s0166g00290			VIT_02s0025g04390	SEU1 protein
VIT_19s0140g00120	VIT_06s0004g00590					VIT_19s0140g00120	Gibberellin 2-beta-dioxygenase 1					VIT_18s0001g13120	VIT_08s0040g03210					VIT_18s0001g13120	GTP-binding protein hflX					VIT_08s0040g00540	VIT_03s0180g00080	VIT_00s0262g00010				VIT_08s0040g00540	VQ motif-containing protein
VIT_16s0013g01000	VIT_13s0156g00150					VIT_16s0013g01000	Ethylene-responsive transcription factor ERF105					VIT_05s0094g01330						VIT_05s0094g01330	Inositol polyphosphate 5'-phosphatase					VIT_02s0025g00530	VIT_05s0062g00790					VIT_02s0025g00530	Unknown
VIT_14s0108g00840	VIT_13s0019g02180					VIT_14s0108g00840	Unknown protein					VIT_08s0032g00800						VIT_08s0032g00800	Carotenoid isomerase, chloroplast precursor					VIT_18s0001g06950	VIT_13s0101g00510					VIT_18s0001g06950	Purine permease 1 (PUP1)
VIT_13s0067g01070	VIT_03s0038g04730					VIT_13s0067g01070	Cys-3-His zinc finger protein					VIT_00s0587g00030						VIT_00s0587g00030	CBS domain-containing protein					VIT_10s0116g00540	VIT_05s0020g04910					VIT_10s0116g00540	Pentatricopeptide repeat-containing protein
VIT_13s0067g01960	VIT_09s0018g00240					VIT_13s0067g01960	Dehydration-responsive element-binding protein 2C					VIT_09s0002g02980						VIT_09s0002g02980	FRK1 (FLG22-induced receptor-like kinase 1)					VIT_00s0640g00020	VIT_16s0050g02670					VIT_00s0640g00020	Cig3
VIT_09s0002g04500	VIT_01s0026g01460					VIT_09s0002g04500	Carnitine/acylcarnitine carrier, Mitochondrial					VIT_13s0101g00510						VIT_13s0101g00510	Ribonuclease H2 subunit A					VIT_12s0057g00470	VIT_03s0017g01760					VIT_12s0057g00470	C2 domain containing protein
VIT_12s0059g01240	VIT_08s0058g00450					VIT_12s0059g01240	Nitrate transporter (NTP3)					VIT_17s0000g09230						VIT_17s0000g09230	Leucine-rich repeat family protein					VIT_02s0012g00150	VIT_18s0001g07690					VIT_02s0012g00150	NAK-type protein kinase
VIT_08s0032g00760	VIT_19s0014g04780					VIT_08s0032g00760	Translation initiation factor eIF-2 beta subunit					VIT_17s0000g09640						VIT_17s0000g09640	RGLG2 (ring Domain LIGASE2)					VIT_05s0020g03030	VIT_18s0001g14410					VIT_05s0020g03030	Leucine-rich repeat family protein
VIT_06s0004g03540	VIT_08s0007g08310					VIT_06s0004g03540	MAPK (MPK3)					VIT_15s0021g01010						VIT_15s0021g01010	Phosphatidylinositol-4-phosphate 5-kinase					VIT_08s0032g00760	VIT_02s0025g02510					VIT_08s0032g00760	Translation initiation factor eIF-2 beta subunit
VIT_07s0031g02390	VIT_06s0080g00790					VIT_07s0031g02390	Phytoalexin-deficient 4 protein (PAD4)					VIT_01s0010g00920						VIT_01s0010g00920	Chaperonin GroEL					VIT_02s0012g01540	VIT_18s0117g00340					VIT_02s0012g01540	Zinc finger (C3HC4-type ring finger)
VIT_07s0031g01530	VIT_15s0048g00530					VIT_07s0031g01530	Stress enhanced protein 2 (SEP2)					VIT_18s0001g00910						VIT_18s0001g00910	Transportin-2					VIT_12s0028g00610	VIT_13s0019g04070					VIT_12s0028g00610	Aspartyl protease
VIT_18s0001g13210	VIT_18s0001g08300					VIT_18s0001g13210	Lectin jacalin					VIT_18s0001g00100						VIT_18s0001g00100	Auxin-independent growth promoter					VIT_09s0002g08670	VIT_18s0001g12220					VIT_09s0002g08670	Acetylornithine aminotransferase
VIT_18s0001g06150	VIT_02s0025g01750					VIT_18s0001g06150	Phosphate-induced protein 1					VIT_17s0000g05010						VIT_17s0000g05010	Unknown					VIT_10s0116g00910	VIT_06s0004g03360					VIT_10s0116g00910	CERK1 (chitin elicitor receptor kinase 1)
VIT_06s0004g04470	VIT_14s0068g01360					VIT_06s0004g04470	Heat shock protein 70					VIT_19s0014g01870						VIT_19s0014g01870	Transcription elongation factor 1					VIT_18s0001g14690	VIT_13s0064g01330					VIT_18s0001g14690	Protein kinase
VIT_07s0031g02610	VIT_03s0063g01780					VIT_07s0031g02610	NAC domain containing protein 2					VIT_15s0045g00540						VIT_15s0045g00540	Vesicle coat complex COPII, subunit SEC23					VIT_00s0540g00020						VIT_00s0540g00020	Chitinase, class V
VIT_07s0005g03310	VIT_03s0017g01460					VIT_07s0005g03310	Cofilin					VIT_12s0035g00890						VIT_12s0035g00890	Ion channel DMI1, chloroplast precursor					VIT_18s0041g00430						VIT_18s0041g00430	Patellin-1
VIT_01s0011g03070	VIT_14s0171g00400					VIT_01s0011g03070	AP2 domain-containing protein RAP2.8					VIT_16s0022g02060						VIT_16s0022g02060	K+ efflux antiporter (KEA5)					VIT_18s0157g00020						VIT_18s0157g00020	GIGANTEA protein
VIT_17s0000g02480	VIT_05s0020g01760					VIT_17s0000g02480	Calcium-binding protein					VIT_14s0068g02130						VIT_14s0068g02130	fidgetin-like 1					VIT_11s0149g00060						VIT_11s0149g00060	Unknown
VIT_08s0007g01650	VIT_18s0001g15130					VIT_08s0007g01650	Auxin-independent growth promoter					VIT_05s0124g00410						VIT_05s0124g00410	UBX domain-containing protein					VIT_10s0003g01070						VIT_10s0003g01070	Unknown protein
VIT_01s0011g03670	VIT_02s0241g00100					VIT_01s0011g03670	Bifunctional nuclease					VIT_06s0009g01940						VIT_06s0009g01940	GCN5 N-acetyltransferase (GNAT)					VIT_05s0049g01550						VIT_05s0049g01550	Peptide transporter protein 3
VIT_15s0021g00940	VIT_05s0020g03140					VIT_15s0021g00940	Senescence-associated protein					VIT_07s0005g00970						VIT_07s0005g00970	DNA binding					VIT_08s0040g00670						VIT_08s0040g00670	4-alpha-glucanotransferase
VIT_13s0064g01220	VIT_05s0020g02290					VIT_13s0064g01220	Zf A20 and AN1 domain-containing stress-associated protein 5					VIT_14s0060g02240						VIT_14s0060g02240	U6 snRNA-associated Sm-like protein LSm4					VIT_00s0250g00020						VIT_00s0250g00020	Protein tyrosine phosphatase
VIT_08s0058g00690	VIT_18s0001g13780					VIT_08s0058g00690	WRKY DNA-binding protein 33					VIT_00s0508g00020						VIT_00s0508g00020	Nuclear prelamin A recognition factor; Narf					VIT_16s0050g00930						VIT_16s0050g00930	AnthoMATE1, anthocyanin permease AM1
VIT_06s0080g00980	VIT_16s0050g01690					VIT_06s0080g00980	Secoisolariciresinol dehydrogenase					VIT_07s0031g03130						VIT_07s0031g03130	PHD finger transcription factor					VIT_03s0038g00490						VIT_03s0038g00490	GATA transcription factor 12
VIT_01s0011g03330	VIT_01s0011g04190					VIT_01s0011g03330	Unknown protein					VIT_17s0000g02400						VIT_17s0000g02400	Toc64 (translocon outer membrane complex 64)					VIT_11s0016g04750						VIT_11s0016g04750	Potassium channel AKT1
VIT_01s0026g01550	VIT_16s0098g01170					VIT_01s0026g01550	Homeodomain leucine zipper protein HB-1					VIT_06s0004g02660						VIT_06s0004g02660	Exonuclease RRP41 (RRP41)					VIT_17s0000g00160						VIT_17s0000g00160	Glycyl-tRNA synthetase 1
VIT_00s2342g00010	VIT_18s0041g02020					VIT_00s2342g00010	PUB9 (plant U- box 9)					VIT_08s0040g00230						VIT_08s0040g00230	Exportin 7					VIT_18s0001g01110						VIT_18s0001g01110	Monooxygenase (MO2)
VIT_05s0020g01910	VIT_06s0004g02580					VIT_05s0020g01910	1,4-alpha-D-glucan maltohydrolase					VIT_08s0058g00490						VIT_08s0058g00490	Unknown protein					VIT_01s0010g03770						VIT_01s0010g03770	DnaJ homolog, subfamily B, member 12
VIT_00s0181g00080	VIT_05s0049g01980					VIT_00s0181g00080	F-box domain containing protein					VIT_18s0001g14020						VIT_18s0001g14020	5'-3' exoribonuclease 2					VIT_06s0004g08310						VIT_06s0004g08310	Unknown protein
VIT_11s0037g00510	VIT_14s0060g01980					VIT_11s0037g00510	Heat shock protein 70					VIT_06s0009g01050						VIT_06s0009g01050	Zinc knuckle					VIT_12s0057g01100						VIT_12s0057g01100	Nudix hydrolase 2
VIT_18s0001g07320	VIT_08s0007g05720					VIT_18s0001g07320	2-oxoglutarate/malate carrier protein, Mitochondrial					VIT_11s0016g00630						VIT_11s0016g00630	DEAD-box ATP-dependent RNA helicase 17					VIT_16s0022g01690						VIT_16s0022g01690	Band 7 family
VIT_01s0011g01500	VIT_03s0038g04160					VIT_01s0011g01500	No hit					VIT_04s0008g04190						VIT_04s0008g04190	Bromo adjacent region					VIT_17s0000g06860						VIT_17s0000g06860	SNAP25ous protein SNAP30
VIT_03s0038g03530	VIT_18s0001g13770					VIT_03s0038g03530	LYS/HIS transporter 7					VIT_16s0039g00280						VIT_16s0039g00280	Unknown protein					VIT_16s0098g01860						VIT_16s0098g01860	ClpX, ATPase regulatory subunit
VIT_07s0005g02110	VIT_16s0039g02820					VIT_07s0005g02110	Protein phosphatase 2C DBP											VIT_04s0023g03430	Basic helix-loop-helix (bHLH) family					VIT_08s0007g00200						VIT_08s0007g00200	Ankyrin repeat
VIT_13s0019g01980	VIT_10s0003g00410					VIT_13s0019g01980	Aspartic proteinase nepenthesin-2 precursor											VIT_17s0000g07490	Unknown protein					VIT_17s0000g05440						VIT_17s0000g05440	Unknown protein
VIT_04s0008g01380	VIT_10s0071g00810					VIT_04s0008g01380	Unknown protein											VIT_11s0016g04830	Protein arginine N-methyltransferase					VIT_12s0028g03650						VIT_12s0028g03650	Two-pore calcium channel (TPC1)
VIT_12s0059g02520	VIT_14s0083g00520					VIT_12s0059g02520	fringe											VIT_03s0038g00960	Transcription factor TFIIF					VIT_18s0001g11250						VIT_18s0001g11250	R protein MLA10
VIT_04s0008g07020	VIT_07s0005g04890					VIT_04s0008g07020	Tic55 (translocon at the inner envelope membrane of chloroplasts 55)											VIT_04s0044g00070	RAB GDP dissociation inhibitor 1 ATGD1					VIT_11s0016g03760						VIT_11s0016g03760	Unknown protein
VIT_14s0068g00850	VIT_18s0122g00320					VIT_14s0068g00850	Potassium transporter (KUP3)											VIT_00s0203g00100	AarF domain-containing kinase ABC1					VIT_00s2563g00010						VIT_00s2563g00010	Glycogenin glucosyltransferase
VIT_14s0083g00580	VIT_07s0005g02570					VIT_14s0083g00580	S-adenosyl-L-methionine decarboxylase											VIT_12s0134g00150	Geranylgeranyl transferase type-2 beta subunit.					VIT_11s0016g01470						VIT_11s0016g01470	Lecithine cholesterol acyltransferase
VIT_19s0014g04940	VIT_08s0040g01820					VIT_19s0014g04940	Chitin-inducible gibberellin-responsive protein 1											VIT_01s0011g06310	Inositol polyphosphate related phosphatase					VIT_07s0031g00340						VIT_07s0031g00340	F-box domain containing protein
VIT_16s0098g00360	VIT_11s0118g00080					VIT_16s0098g00360	CCT motif constans-like											VIT_00s0218g00110	1-deoxy-D-xylulose-5-phosphate synthase, chloroplast precursor					VIT_08s0007g08620						VIT_08s0007g08620	No hit
VIT_00s0524g00030	VIT_03s0088g00290					VIT_00s0524g00030	Armadillo/beta-catenin repeat protein / U-box domain-containing protein											VIT_13s0101g00250	Cinnamyl alcohol dehydrogenase					VIT_06s0004g04550						VIT_06s0004g04550	Ankyrin repeat
VIT_01s0011g02740	VIT_18s0001g03180					VIT_01s0011g02740	Phosphoenolpyruvate carboxylase											VIT_01s0011g01970	Pentatricopeptide (PPR) repeat					VIT_06s0004g06350						VIT_06s0004g06350	Pleckstriny (PH) domain-containing protein
VIT_07s0129g00520	VIT_08s0007g05580					VIT_07s0129g00520	Protein phosphatase 2C											VIT_01s0026g02490	Apyrase					VIT_06s0004g00940						VIT_06s0004g00940	Carbamoyl-phosphate synthase, large subunit
VIT_13s0067g03350	VIT_14s0128g00780					VIT_13s0067g03350	Ribosomal protein L4/L1 (RPL4A) 60S											VIT_07s0005g05000	Leucine-rich repeat					VIT_05s0077g02140						VIT_05s0077g02140	fatty acid multifunctional protein (MFP2)
VIT_05s0020g05050	VIT_12s0057g00250					VIT_05s0020g05050	Cellulose synthase CSLE1											VIT_12s0028g01320	Unknown protein					VIT_09s0002g05600						VIT_09s0002g05600	ABC transporter g family pleiotropic drug resistance 12 PDR12
VIT_01s0011g03390	VIT_07s0005g01350					VIT_01s0011g03390	Unknown protein											VIT_08s0007g01430	Universal stress protein (USP) family protein					VIT_00s0264g00020						VIT_00s0264g00020	Zinc finger (C3HC4-type ring finger)
VIT_04s0044g00050	VIT_08s0007g08280					VIT_04s0044g00050	Protein kinase APK1B											VIT_08s0007g02240	Calcium/proton exchanger CAX3					VIT_14s0108g01420						VIT_14s0108g01420	DEFENSE NO death 1
VIT_06s0004g06840	VIT_18s0001g04800					VIT_06s0004g06840	Protein phosphatase 2C											VIT_15s0046g00020	Ubiquitin-protein ligase					VIT_08s0007g06690						VIT_08s0007g06690	Growth-regulating factor related
VIT_14s0128g00120	VIT_09s0002g06790					VIT_14s0128g00120	Ring-H2 finger protein ATL3B											VIT_10s0003g00420	Auxin response factor 3					VIT_19s0014g01870						VIT_19s0014g01870	Transcription elongation factor 1
VIT_03s0063g02250	VIT_01s0011g02320					VIT_03s0063g02250	Polyol transporter 5											VIT_17s0000g02570	MAPK (MPK8)					VIT_08s0058g00700						VIT_08s0058g00700	F-box protein (FBL3)
VIT_18s0001g07600	VIT_19s0093g00550					VIT_18s0001g07600	Unknown protein											VIT_11s0016g03860	Raspberry3					VIT_02s0025g03290						VIT_02s0025g03290	Hydroxyproline-rich glycoprotein
VIT_09s0054g00530	VIT_04s0044g00220					VIT_09s0054g00530	Zinc finger (B-box type)											VIT_14s0068g01010	Unknown protein					VIT_01s0011g05970						VIT_01s0011g05970	Heat stress transcription factor A-8
VIT_14s0006g02910	VIT_02s0087g00930					VIT_14s0006g02910	Unknown protein											VIT_01s0010g02810	Unknown protein					VIT_07s0031g01540						VIT_07s0031g01540	4-alpha-glucanotransferase
VIT_15s0046g01830	VIT_14s0060g01990					VIT_15s0046g01830	Pentatricopeptide (PPR) repeat-containing protein											VIT_09s0018g01740	Unknown					VIT_18s0157g00190						VIT_18s0157g00190	Choline kinase
VIT_16s0050g02480	VIT_16s0050g02720					VIT_16s0050g02480	ABC transporter C member 15											VIT_10s0042g00960	DNAJ heat shock N-terminal domain-containing protein					VIT_18s0001g10470						VIT_18s0001g10470	Protein kinase MK6
VIT_01s0010g01840	VIT_01s0026g02710					VIT_01s0010g01840	GEM-like protein 5											VIT_01s0011g05310	CRR3 (chlororespiratory reduction 3)					VIT_04s0008g00800						VIT_04s0008g00800	Ferrochelatase-2
VIT_03s0097g00710	VIT_03s0063g00120					VIT_03s0097g00710	Glutamyl-tRNA reductase 1											VIT_10s0116g00900	Unknown protein					VIT_15s0046g02480						VIT_15s0046g02480	Protein kinase
VIT_01s0011g00830	VIT_03s0017g00710					VIT_01s0011g00830	Nodulin											VIT_00s0371g00100	Mannitol dehydrogenase					VIT_11s0016g05740						VIT_11s0016g05740	Calmodulin-5 (CAM5)
VIT_02s0025g03300	VIT_02s0025g04660					VIT_02s0025g03300	Potassium channel tetramerisation domain-containing protein											VIT_01s0026g02740	No hit					VIT_19s0090g00420						VIT_19s0090g00420	Translation initiation factor eIF-1
VIT_05s0020g01400	VIT_17s0000g01280					VIT_05s0020g01400	SRC2/SRC2 (soybean gene regulated BY cold-2)											VIT_07s0005g01520	WRKY DNA-binding protein 35					VIT_03s0091g00470						VIT_03s0091g00470	Protein phosphatase 2C
VIT_08s0007g08620	VIT_02s0012g02220					VIT_08s0007g08620	No hit											VIT_17s0053g01010	Transcription initiation factor TFIIB					VIT_15s0048g02380						VIT_15s0048g02380	DCL1 (DICER 1)
VIT_05s0094g01570	VIT_19s0014g04790					VIT_05s0094g01570	MLO1											VIT_13s0084g00150	Choline kinase					VIT_01s0026g01640						VIT_01s0026g01640	Band 7 family
VIT_18s0001g14950	VIT_14s0006g01600					VIT_18s0001g14950	EMB2170 (embryo defective 2170)											VIT_11s0016g03210	NADP-dependent malic enzyme					VIT_09s0002g02980						VIT_09s0002g02980	FRK1 (FLG22-induced receptor-like kinase 1)
VIT_16s0039g00520	VIT_04s0023g01720					VIT_16s0039g00520	DNA helicase											VIT_16s0100g01310	DNA mismatch repair protein MSH3					VIT_10s0003g00990						VIT_10s0003g00990	Pyruvate decarboxylase isozyme 2
VIT_14s0066g00410	VIT_06s0061g00790					VIT_14s0066g00410	Aldose 1-epimerase											VIT_06s0004g02920	YrdC					VIT_04s0008g06170						VIT_04s0008g06170	Unknown protein
VIT_11s0016g02580	VIT_01s0011g05950					VIT_11s0016g02580	MAPK activating protein-like											VIT_05s0102g00250	Unknown protein					VIT_18s0001g13120						VIT_18s0001g13120	GTP-binding protein hflX
VIT_03s0038g01380	VIT_17s0000g08150					VIT_03s0038g01380	Calcium-binding EF hand											VIT_18s0001g10480	Cold regulated protein 27					VIT_10s0003g01900						VIT_10s0003g01900	RKF1 (receptor-like kinase in flowers 1)
VIT_08s0040g00470	VIT_17s0000g01750					VIT_08s0040g00470	Calmodulin-7 (CAM7)											VIT_06s0004g05960	Unknown protein					VIT_02s0012g01130						VIT_02s0012g01130	No hit
VIT_05s0020g02270	VIT_01s0011g04870					VIT_05s0020g02270	Unknown											VIT_11s0206g00110	Serine carboxypeptidase S28					VIT_02s0154g00610						VIT_02s0154g00610	Pex19 protein
VIT_14s0066g01080	VIT_06s0004g07500					VIT_14s0066g01080	ADP-ribosylation factor A1B											VIT_02s0025g00530	Unknown					VIT_04s0023g03600						VIT_04s0023g03600	SEN1 (dark inducible 1)
VIT_02s0087g00780	VIT_05s0020g01830					VIT_02s0087g00780	No hit											VIT_12s0059g02430	Chloroplast envelope membrane protein [Vitis vinifera]					VIT_05s0094g01330						VIT_05s0094g01330	Inositol polyphosphate 5'-phosphatase
VIT_14s0060g01010	VIT_18s0001g09910					VIT_14s0060g01010	Basic helix-loop-helix (bHLH) family											VIT_02s0025g02510	Metal-nicotianamine transporter YSL1					VIT_08s0007g08860						VIT_08s0007g08860	Transcription initiation factor TFIIB
VIT_05s0020g00390	VIT_17s0000g01210					VIT_05s0020g00390	Unknown protein											VIT_15s0048g02540	Pseudo-response regulator 9 (APRR9)					VIT_15s0046g00290						VIT_15s0046g00290	Auxin response factor 18
VIT_08s0007g01450	VIT_19s0015g02410					VIT_08s0007g01450	IMP dehydrogenase											VIT_13s0019g02740	Heat shock protein 17.6 kDa class I					VIT_05s0020g02430						VIT_05s0020g02430	Protein FBL4
VIT_05s0077g02320	VIT_12s0028g00930					VIT_05s0077g02320	Hypoxia-responsive											VIT_00s0250g00020	Protein tyrosine phosphatase					VIT_07s0031g01200						VIT_07s0031g01200	RNase L inhibitor protein
VIT_13s0019g03420	VIT_03s0132g00340					VIT_13s0019g03420	C2 domain-containing protein											VIT_03s0017g00980	UDP-arabinose 4-epimerase 3					VIT_01s0026g02490						VIT_01s0026g02490	Apyrase
VIT_08s0007g03530	VIT_18s0122g00690					VIT_08s0007g03530	Zf A20 and AN1 domain-containing stress-associated protein 4											VIT_10s0003g01900	RKF1 (receptor-like kinase in flowers 1)					VIT_17s0000g09640						VIT_17s0000g09640	RGLG2 (ring Domain LIGASE2)
VIT_19s0014g01870	VIT_11s0052g01200					VIT_19s0014g01870	Transcription elongation factor 1											VIT_08s0007g02990	Unknown					VIT_05s0124g00410						VIT_05s0124g00410	UBX domain-containing protein
VIT_03s0091g00470	VIT_11s0118g00250					VIT_03s0091g00470	Protein phosphatase 2C											VIT_17s0000g09100	Copper amine oxidase					VIT_00s0508g00020						VIT_00s0508g00020	Nuclear prelamin A recognition factor; Narf
VIT_07s0031g02130	VIT_18s0001g15660					VIT_07s0031g02130	Serine/threonine-protein kinase SRPK1											VIT_08s0007g06690	Growth-regulating factor related					VIT_10s0003g01880						VIT_10s0003g01880	RKF1 (receptor-like kinase in flowers 1)
VIT_08s0040g02520	VIT_15s0046g03360					VIT_08s0040g02520	Inositol-1,4,5-trisphosphate 5-phosphatase CVP2, type I											VIT_15s0046g00290	Auxin response factor 18					VIT_18s0072g00890						VIT_18s0072g00890	Leucine-rich repeat protein kinase
VIT_17s0000g01250	VIT_04s0008g05760					VIT_17s0000g01250	F-box/LRR-repeat protein											VIT_12s0028g03650	Two-pore calcium channel (TPC1)					VIT_07s0005g00970						VIT_07s0005g00970	DNA binding
VIT_18s0041g00720	VIT_16s0039g01070					VIT_18s0041g00720	No hit											VIT_17s0000g06050	Ankyrin protein kinase					VIT_18s0117g00130						VIT_18s0117g00130	Pi starvation-induced protein
VIT_14s0066g01580	VIT_00s0194g00180					VIT_14s0066g01580	K+ uptake permease 6											VIT_12s0028g01970	Serine/threonine-protein kinase NAK					VIT_14s0030g00030						VIT_14s0030g00030	Glutathione synthetase, chloroplast precursor
VIT_04s0008g00800	VIT_17s0000g05320					VIT_04s0008g00800	Ferrochelatase-2											VIT_16s0050g00930	AnthoMATE1, anthocyanin permease AM1					VIT_07s0104g00230						VIT_07s0104g00230	IWS1 C-terminus
VIT_08s0058g00870	VIT_18s0001g09990					VIT_08s0058g00870	Unknown protein											VIT_13s0101g00500	Ribonuclease H2 subunit A					VIT_18s0001g00100						VIT_18s0001g00100	Auxin-independent growth promoter
VIT_06s0004g03670	VIT_02s0025g01320					VIT_06s0004g03670	Protein kinase APK1B, chloroplast precursor											VIT_14s0108g01420	DEFENSE NO death 1					VIT_08s0040g00230						VIT_08s0040g00230	Exportin 7
VIT_13s0019g01440	VIT_00s0469g00010					VIT_13s0019g01440	No hit											VIT_04s0008g06170	Unknown protein					VIT_05s0077g01480						VIT_05s0077g01480	ARR1 typeB
VIT_06s0004g04950	VIT_13s0074g00570					VIT_06s0004g04950	Scarecrow-like transcription factor 14 SCL14											VIT_19s0027g00520	Peptidase, trypsin serine and cysteine proteases					VIT_00s0587g00030						VIT_00s0587g00030	CBS domain-containing protein
VIT_11s0016g03330	VIT_00s0510g00050					VIT_11s0016g03330	Unknown protein											VIT_17s0000g03190	Glycosyl transferase family 28 protein					VIT_14s0068g02130						VIT_14s0068g02130	fidgetin-like 1
VIT_06s0004g02140	VIT_12s0059g02510					VIT_06s0004g02140	MATE efflux family protein											VIT_00s0516g00030	Dehydrogenase/reductase SDR family member 4					VIT_18s0001g00910						VIT_18s0001g00910	Transportin-2
VIT_15s0046g01440	VIT_15s0046g01820					VIT_15s0046g01440	BZip transcription factor G- box binding factor 3											VIT_08s0007g08120	Exostosin					VIT_17s0000g02400						VIT_17s0000g02400	Toc64 (translocon outer membrane complex 64)
VIT_15s0048g02030	VIT_16s0050g01240					VIT_15s0048g02030	Zinc finger (C3HC4-type ring finger)											VIT_09s0002g00810	S-2-hydroxy-acid oxidase, peroxisomal					VIT_12s0028g01970						VIT_12s0028g01970	Serine/threonine-protein kinase NAK
VIT_00s0317g00060	VIT_02s0025g03530					VIT_00s0317g00060	Unknown protein											VIT_05s0020g01210	No hit					VIT_03s0063g02120						VIT_03s0063g02120	Minor allergen
VIT_05s0029g00240	VIT_19s0015g01440					VIT_05s0029g00240	Pentatricopeptide (PPR) repeat-containing											VIT_14s0036g00370	Serine/threonine-protein phosphatase PP1					VIT_06s0009g01050						VIT_06s0009g01050	Zinc knuckle
VIT_03s0180g00210	VIT_12s0057g01430					VIT_03s0180g00210	Myb domain protein R1											VIT_07s0031g01200	RNase L inhibitor protein					VIT_17s0000g07820						VIT_17s0000g07820	LIM domain protein WLIM1
VIT_14s0171g00140	VIT_17s0000g07030					VIT_14s0171g00140	Lys Motif-Type Receptor-Like Kinase LYK10											VIT_18s0001g10470	Protein kinase MK6					VIT_02s0025g04490						VIT_02s0025g04490	UDP-galactose transporter 2 ATUTR2/UTR2
VIT_01s0011g01940	VIT_07s0031g03060					VIT_01s0011g01940	Unknown protein											VIT_16s0050g02670	Spermine synthase					VIT_15s0046g00470						VIT_15s0046g00470	Dynamin-like protein 2b
VIT_17s0000g03720	VIT_05s0077g01140					VIT_17s0000g03720	Lateral organ boundaries protein 41											VIT_01s0011g01290	N-carbamyl-L-amino acid amidohydrolase					VIT_09s0002g00810						VIT_09s0002g00810	S-2-hydroxy-acid oxidase, peroxisomal
VIT_18s0001g02750	VIT_13s0074g00550					VIT_18s0001g02750	Unknown protein											VIT_19s0085g01000	RGLG2 (ring Domain LIGASE2)					VIT_07s0005g06340						VIT_07s0005g06340	Cyclin dependent kinase inhibitor KIP-related protein 3
VIT_15s0048g02270	VIT_10s0116g00430					VIT_15s0048g02270	No apical meristem cup-shaped cotyledon2											VIT_02s0154g00610	Pex19 protein					VIT_01s0010g00920						VIT_01s0010g00920	Chaperonin GroEL
VIT_07s0129g01060	VIT_13s0158g00180					VIT_07s0129g01060	D-amino acid oxidase											VIT_17s0000g07820	LIM domain protein WLIM1					VIT_18s0001g00380						VIT_18s0001g00380	Alcohol dehydrogenase
VIT_13s0074g00580	VIT_02s0033g01370					VIT_13s0074g00580	Unknown protein											VIT_08s0040g03210	Hydroxyproline-rich glycoprotein family protein					VIT_09s0002g06660						VIT_09s0002g06660	DEAD box RNA helicase RH15
VIT_11s0052g00090	VIT_10s0003g01430					VIT_11s0052g00090	Accumulation of photosystem one 3 (APO3)																							VIT_08s0058g00440	ferritin
VIT_14s0006g02510	VIT_16s0050g00390					VIT_14s0006g02510	Plastid movement impaired 15 (PMI15)																							VIT_02s0012g02790	Secretory carrier membrane protein (SCAMP4)
VIT_02s0025g03600	VIT_02s0025g00350					VIT_02s0025g03600	Phospholipid hydroperoxide glutathione peroxidase																							VIT_04s0023g03430	Basic helix-loop-helix (bHLH) family
VIT_06s0004g04960	VIT_11s0016g04410					VIT_06s0004g04960	Scarecrow-like transcription factor 14 SCL14																							VIT_11s0016g04830	Protein arginine N-methyltransferase
VIT_02s0241g00080	VIT_07s0129g00860					VIT_02s0241g00080	Glycine-rich protein-like																							VIT_04s0044g00070	RAB GDP dissociation inhibitor 1 ATGD1
VIT_06s0004g06640	VIT_05s0094g01260					VIT_06s0004g06640	PDX1 (pyridoxine biosynthesis 1.3)																							VIT_11s0016g01740	Zinc finger (C2H2 type) family
VIT_07s0129g00330	VIT_01s0011g05650					VIT_07s0129g00330	Lateral organ boundaries protein 39																							VIT_03s0038g00960	Transcription factor TFIIF
VIT_02s0025g01170	VIT_17s0000g07790					VIT_02s0025g01170	COP1-interactive protein 1 / CIP1																							VIT_09s0002g02100	DEAD box RNA helicase (RH20)
VIT_17s0000g05530	VIT_18s0001g13790					VIT_17s0000g05530	DnaJ homolog, subfamily B, member 4																							VIT_16s0039g00280	Unknown protein
VIT_11s0065g00210	VIT_15s0046g02230					VIT_11s0065g00210	Heat shock protein-related																							VIT_15s0046g02500	Unknown protein
VIT_17s0119g00070	VIT_14s0219g00040					VIT_17s0119g00070	Unknown protein																							VIT_08s0058g00490	Unknown protein
VIT_18s0001g08210	VIT_08s0105g00230					VIT_18s0001g08210	SUT4 (sucrose transporter 4)																							VIT_09s0002g04000	Ribonuclease Z
VIT_06s0004g03100	VIT_02s0025g04880					VIT_06s0004g03100	MLO1																							VIT_00s0203g00100	AarF domain-containing kinase ABC1
VIT_02s0025g01020	VIT_12s0034g00080					VIT_02s0025g01020	BZip transcription factor G- box binding factor 3																							VIT_04s0023g02480	Dehydrin 1b
VIT_01s0146g00130	VIT_16s0050g00930					VIT_01s0146g00130	GYF domain-containing protein																							VIT_03s0063g00350	Unknown
VIT_02s0025g00710	VIT_19s0014g02460					VIT_02s0025g00710	Loricrin																							VIT_19s0015g00710	Cellulose synthase CSLE1
VIT_14s0060g02140	VIT_02s0012g00150					VIT_14s0060g02140	Rubber elongation factor (REF)																							VIT_01s0026g02740	No hit
VIT_14s0006g00450	VIT_18s0157g00190					VIT_14s0006g00450	Myb domain protein 20																							VIT_19s0014g03790	Diacylglycerol kinase
VIT_18s0001g06310	VIT_05s0077g01580					VIT_18s0001g06310	SnRK2-8																							VIT_06s0004g00820	Ribosomal protein S2; Squalene/phytoene synthase
VIT_12s0034g01420	VIT_02s0012g01380					VIT_12s0034g01420	Hydroxyproline-rich glycoprotein																							VIT_18s0001g05420	UNE2 (unfertilized embryo sac 2); carbohydrate transporter
VIT_13s0019g01430	VIT_16s0148g00110					VIT_13s0019g01430	Heat shock protein 70																							VIT_02s0087g00560	Unknown protein
VIT_01s0011g05250	VIT_08s0040g02730					VIT_01s0011g05250	Senescence-associated protein																							VIT_07s0129g01050	Myb domain protein 73
VIT_06s0080g01230	VIT_10s0523g00020					VIT_06s0080g01230	DnaJ homolog, subfamily A, member 2																							VIT_01s0011g05620	No hit
VIT_01s0011g04420	VIT_05s0020g03870					VIT_01s0011g04420	Unknown protein																							VIT_14s0068g01380	Constans-like 14
VIT_00s1569g00010	VIT_11s0016g04340					VIT_00s1569g00010	Heat shock protein 81-2 (HSP81-2)																							VIT_14s0128g00900	MORC family CW-type zinc finger 4
VIT_14s0171g00460	VIT_10s0071g00840					VIT_14s0171g00460	Nucleotide binding nubp1																							VIT_14s0083g01130	MAP3K-like protein kinase, putative, expressed
	VIT_14s0068g00840					VIT_07s0104g00270	Isopentenyltransferase 5																							VIT_13s0019g01220	Scarecrow transcription factor 3 (SCL3)
	VIT_07s0005g01360					VIT_12s0028g02430	Desacetoxyvindoline 4-hydroxylase																							VIT_17s0000g05010	Unknown
	VIT_17s0000g05850					VIT_08s0056g00180	Translation initiation factor IF-2B subunit delta																							VIT_18s0001g10370	S-ribonuclease binding protein SBP1
	VIT_07s0005g02060					VIT_08s0007g06310	Myb family																							VIT_10s0003g00180	Drought induced 19 protein
	VIT_07s0104g00420					VIT_02s0087g00610	Unknown protein																							VIT_04s0008g03670	Tesmin/TSO1-like CXC domain-containing
	VIT_14s0068g02070					VIT_18s0001g14270	Gibberellin-regulated protein 1 (GASA1)																							VIT_01s0150g00050	GT2-like trihelix DNA-binding protein
	VIT_18s0072g00840					VIT_00s0662g00040	Ethylene-responsive transcription factor related to APETALA2 4																							VIT_11s0037g00150	WRKY DNA-binding protein 32
	VIT_14s0108g00970					VIT_08s0007g05210	Amino acid permease																							VIT_14s0068g00810	Helicase
	VIT_14s0006g00180					VIT_18s0001g10560	Myosin heavy chain																							VIT_00s0698g00010	Catalase
	VIT_19s0014g01800					VIT_18s0122g01320	Catalase 3																							VIT_15s0048g02150	Methionine aminopeptidase 2B
	VIT_16s0098g00690					VIT_10s0116g01920	ABC transporter I member 15																							VIT_14s0060g02240	U6 snRNA-associated Sm-like protein LSm4
	VIT_02s0025g04180					VIT_15s0048g00210	Unknown protein																							VIT_06s0061g00480	Alpha-L-fucosidase 1 precursor
	VIT_14s0108g00480					VIT_05s0020g01460	Protein phosphatase 2C																							VIT_03s0063g01080	OST1 (open stomata 1) AAPK
	VIT_09s0002g08430					VIT_11s0118g00200	Sucrose-phosphate synthase																							VIT_04s0044g00020	Catalase [Vitis vinifera]
	VIT_10s0523g00040					VIT_19s0014g00070	Solanesyl diphosphate synthase																							VIT_11s0016g04080	Multiprotein-bridging factor 1c MBF1C
	VIT_12s0142g00610					VIT_18s0157g00210	Inositol-1,4,5-trisphosphate 5-Phosphatase																							VIT_16s0100g01280	Cytochrome b5 domain-containing protein
	VIT_17s0000g04910					VIT_18s0041g01230	Heat shock protein 70																							VIT_19s0015g00930	Hydroxyproline-rich glycoprotein
	VIT_10s0116g01660					VIT_00s0187g00120	Cystatin																							VIT_14s0068g01060	Unknown
	VIT_09s0002g01310					VIT_08s0007g04680	Expansin EXPA9																							VIT_10s0042g01250	NPR1-like protein 3
	VIT_03s0088g01180					VIT_08s0056g00430	Unknown protein																							VIT_11s0016g04940	Zinc finger (CCCH-type) family protein
	VIT_04s0008g02460					VIT_01s0026g02520	Ribonuclease T2																							VIT_06s0009g02480	Myb domain protein 65
	VIT_19s0014g00020					VIT_02s0012g01240	PHD finger transcription factor																							VIT_12s0134g00150	Geranylgeranyl transferase type-2 beta subunit.
	VIT_18s0122g01160					VIT_17s0000g01050	Corticosteroid 11-beta-dehydrogenase isozyme 1																							VIT_18s0166g00290	Protein kinase
	VIT_01s0011g03660					VIT_15s0048g00790	TCH2 (touch 2)																							VIT_00s0762g00030	S-locus lectin protein kinase
	VIT_05s0049g01890					VIT_05s0094g01210	Amine oxidase																							VIT_10s0116g00900	Unknown protein
	VIT_18s0072g00990					VIT_14s0030g01230	No hit																							VIT_11s0052g01250	Xyloglucan endotransglucosylase/hydrolase 23
	VIT_18s0001g11250					VIT_10s0003g02030	Nitrate transporter 1:2																							VIT_02s0087g00710	ABA 8'-hydroxylase CYP707A1
	VIT_18s0001g15010					VIT_02s0025g03510	Bromo-adjacenty (BAH) domain-containing protein																							VIT_01s0011g04700	Heavy-metal-associated domain-containing protein
	VIT_17s0000g07070					VIT_07s0031g00350	Caffeoyl-CoA O-methyltransferase 1																							VIT_13s0067g02500	Xanthine/uracil permease
	VIT_06s0004g04580					VIT_15s0046g01370	Carrier protein, Mitochondrial																							VIT_01s0026g01780	Leucine-rich repeat transmembrane
	VIT_08s0007g01430					VIT_11s0016g02950	Profilin 1 (PRO1) (PFN1) (PRF1) / allergen Ara t 8																							VIT_00s0218g00110	1-deoxy-D-xylulose-5-phosphate synthase, chloroplast precursor
	VIT_05s0049g00940					VIT_08s0007g01250	Lumen common protein family, chloroplast																							VIT_15s0048g02540	Pseudo-response regulator 9 (APRR9)
	VIT_02s0488g00020					VIT_10s0003g00260	DnaJ homolog, subfamily B, member 4																							VIT_06s0061g01210	Lysine histidine transporter 1
	VIT_01s0010g02440					VIT_15s0048g01960	CYP87A3																							VIT_01s0026g01660	Alpha-amylase isozyme C2 precursor
	VIT_04s0008g00470					VIT_19s0014g03300	NAC domain containing protein 2																							VIT_02s0025g02790	Starch synthase
	VIT_17s0000g09310					VIT_08s0007g02360	Harpin inducing protein 1-like 9																							VIT_14s0060g02440	Indeterminate(ID)-domain 2
	VIT_13s0064g01210					VIT_09s0002g02970	Unknown																							VIT_14s0006g03250	AWPM-19
	VIT_00s0415g00040					VIT_07s0005g01680	Stachyose synthase																							VIT_08s0056g00180	Translation initiation factor IF-2B subunit delta
	VIT_13s0067g01830					VIT_08s0007g01090	DC1 domain-containing protein																							VIT_04s0023g02650	CYP90D1 ROT3 (ROTUNDIFOLIA 3) steroid hydroxylase
	VIT_12s0059g02530					VIT_02s0025g04330	Thaumatin VVTL1 [Vitis vinifera]																							VIT_08s0007g01430	Universal stress protein (USP) family protein
	VIT_03s0038g01450					VIT_01s0011g03850	Unknown protein																							VIT_06s0004g06290	Binding
	VIT_18s0041g00430					VIT_05s0020g00330	Galactinol synthase																							VIT_06s0004g06020	Alpha-glucan phosphorylase, H isozyme
	VIT_13s0019g04270					VIT_02s0025g04300	Thaumatin																							VIT_09s0002g06980	Chloroplast post-illumination chlorophyll fluorescence increase protein
	VIT_08s0040g00870					VIT_01s0011g06460	Deoxymugineic acid synthase																							VIT_05s0094g00990	UDP-glucose:salicylic acid glucosyltransferase
	VIT_05s0020g03860					VIT_03s0017g01490	Berberine bridge enzyme																							VIT_05s0020g01960	Na+/H+ antiporter isoform 2
	VIT_07s0129g00960					VIT_08s0007g07670	NAC domain containing protein 47																							VIT_01s0011g01970	Pentatricopeptide (PPR) repeat
	VIT_11s0149g00060					VIT_02s0025g04310	Thaumatin																							VIT_13s0019g03550	APETALA2 (AP2) floral homeotic protein
	VIT_01s0011g04590					VIT_06s0004g07230	Indole-3-acetate beta-glucosyltransferase																							VIT_17s0000g02570	MAPK (MPK8)
	VIT_02s0012g01400					VIT_14s0066g00810	Raffinose synthase																							VIT_08s0040g02470	Inorganic pyrophosphatase
	VIT_02s0236g00130					VIT_19s0014g02180	No hit																							VIT_08s0007g02240	Calcium/proton exchanger CAX3
	VIT_08s0007g04850					VIT_18s0041g00370	Double strand break repair protein (XRCC4)																							VIT_13s0019g03480	HAD superfamily hydrolase
	VIT_08s0007g00540					VIT_01s0127g00470	Galactinol synthase																							VIT_01s0127g00450	Iron sulfur cluster assembly protein 1
	VIT_12s0028g00610					VIT_06s0061g00120	Beta-1,3-glucanase [Vitis riparia]																							VIT_00s0551g00030	Protein transport protein Sec61 subunit alpha
	VIT_14s0006g01250					VIT_05s0049g01020	Myb domain protein 14																							VIT_17s0000g04450	Phospholipid-transporting ATPase
	VIT_02s0025g03290					VIT_02s0025g02920	Quercetin 3-O-methyltransferase 1																							VIT_00s2750g00010	Phosphatidate cytidylyltransferase
	VIT_04s0008g00950					VIT_19s0014g03290	NAC domain containing protein 19																							VIT_14s0068g00250	Exocyst subunit EXO70 E1
	VIT_12s0028g01570					VIT_12s0059g00490	Unknown																							VIT_11s0118g00420	Heparanase protein 3 precursor
	VIT_01s0026g01630					VIT_19s0014g04160	ARK3 (Arabidopsis Receptor Kinase 3)																							VIT_02s0025g02580	RNA polymerase II mediator complex
	VIT_08s0040g02760					VIT_06s0009g01620	Harpin-induced protein																							VIT_16s0013g01920	Ser/Thr protein kinase
	VIT_05s0049g01090					VIT_08s0007g08840	Glycosyl transferaseHGA1																							VIT_00s0262g00010	Receptor kinase RK20-1
	VIT_11s0052g00450					VIT_01s0137g00790	No hit																							VIT_08s0058g00410	ferritin 1 (FER1)
	VIT_07s0129g01050					VIT_14s0030g01490	Cysteine synthase																							VIT_17s0000g09650	Glyoxal oxidase
	VIT_00s0250g00020					VIT_18s0041g00390	Cysteine protease inhibitor																							VIT_16s0100g00800	Stilbene synthase 4
	VIT_18s0001g12520					VIT_01s0026g00220	Aldehyde dehydrogenase 1 precursor																							VIT_12s0035g02100	Glutathione S-transferase Z1 GSTZ1
	VIT_18s0001g00560					VIT_02s0025g03140	Nodulin MtN21 family																							VIT_05s0049g01020	Myb domain protein 14
	VIT_17s0000g05550					VIT_03s0063g01790	Transducin protein																							VIT_06s0004g05120	ARR1 typeB
	VIT_10s0003g00150					VIT_13s0019g05070	Nodulin family protein																							VIT_05s0077g01580	Pathogenesis protein 10 [Vitis vinifera]
	VIT_00s0125g00190					VIT_08s0058g00930	Alanine--glyoxylate aminotransferase 2 3, mitochondrial																							VIT_10s0003g00470	Isoflavone methyltransferase/ Orcinol O-methyltransferase 1 oomt1
	VIT_05s0049g00410					VIT_06s0004g04590	Epsin N-terminal homology (ENTH) domain-containing																							VIT_14s0068g01360	GEM-like protein 5
	VIT_02s0012g01130					VIT_06s0004g00590	Lysine decarboxylase																							VIT_19s0015g01440	Unknown protein
	VIT_02s0025g01580					VIT_13s0156g00150	Unknown																							VIT_05s0077g01570	Pathogenesis protein 10 [Vitis vinifera]
	VIT_03s0038g00490					VIT_13s0019g02180	Tropinone reductase																							VIT_02s0025g02920	Quercetin 3-O-methyltransferase 1
	VIT_07s0104g00440					VIT_03s0038g04730	Polyphenol oxidase																							VIT_18s0001g15660	Pathogen-related
	VIT_18s0001g11830					VIT_09s0018g00240	WRKY DNA-binding protein 40																							VIT_02s0025g04880	Geraniol 10-hydroxylase
	VIT_08s0058g01290					VIT_01s0026g01460	Thioredoxin H-type 2 (Trx-H-2)																							VIT_03s0063g01780	Extra-large G-protein (XLG1)
	VIT_06s0061g01250					VIT_08s0058g00450	Substrate carrier, Mitochondrial																							VIT_16s0039g01070	Glutathione S-transferase 25 GSTU7
	VIT_16s0050g01230					VIT_19s0014g04780	No hit																							VIT_02s0241g00100	Unknown protein
	VIT_08s0040g02160					VIT_08s0007g08310	Alkaline alpha galactosidase																							VIT_03s0017g00980	UDP-arabinose 4-epimerase 3
	VIT_09s0002g02430					VIT_06s0080g00790	MYB divaricata																							VIT_05s0077g01560	Pathogenesis protein 10.3 [Vitis quinquangularis]
	VIT_05s0077g00730					VIT_15s0048g00530	Auxin-responsive SAUR11																							VIT_18s0001g11130	Calmodulin-binding protein AR781
	VIT_04s0023g02450					VIT_18s0001g08300	Tubulin alpha-6 chain																							VIT_11s0206g00110	Serine carboxypeptidase S28
	VIT_19s0015g00020					VIT_02s0025g01750	Cellulose synthase CSLG3																							VIT_07s0104g00440	Endo-1,3;1,4-beta-D-glucanase precursor
	VIT_03s0038g04400					VIT_14s0068g01360	GEM-like protein 5																							VIT_03s0017g02260	Protease inhibitor/seed storage/lipid transfer protein (LTP)
	VIT_10s0042g01070					VIT_03s0063g01780	Extra-large G-protein (XLG1)																							VIT_07s0104g00830	Sugar transporter ERD6-like 7
	VIT_11s0016g00900					VIT_03s0017g01460	No hit																							VIT_18s0001g14030	Lysine decarboxylase
	VIT_12s0059g01850					VIT_14s0171g00400	Lysine histidine transporter 1																							VIT_18s0072g00170	BRI1 (brassinosteroid insensitive 1)
	VIT_11s0016g02850					VIT_05s0020g01760	Glutaredoxin-like protein																							VIT_14s0060g01970	F-box domain containing protein
	VIT_12s0028g01410					VIT_18s0001g15130	WD40 repeat protein																							VIT_01s0011g01290	N-carbamyl-L-amino acid amidohydrolase
	VIT_08s0007g07640					VIT_02s0241g00100	Unknown protein																							VIT_02s0012g01280	VQ motif-containing protein
	VIT_03s0097g00600					VIT_05s0020g03140	Sugar transporter 13																							VIT_13s0019g02740	Heat shock protein 17.6 kDa class I
	VIT_02s0012g01280					VIT_05s0020g02290	Endonuclease																							VIT_17s0000g06960	UDP-glucose 6-dehydrogenase
	VIT_18s0001g06560					VIT_18s0001g13780	Cytochrome P450, family 83, subfamily B, polypeptide 1																							VIT_15s0046g02120	EMB3001 (embryo defective 3001)
	VIT_10s0003g02750					VIT_16s0050g01690	Receptor kinase homolog LRK10																							VIT_17s0000g05410	Galactosyltransferase
	VIT_00s0399g00060					VIT_01s0011g04190	Unknown																							VIT_00s0516g00030	Dehydrogenase/reductase SDR family member 4
	VIT_17s0000g02970					VIT_16s0098g01170	Homeobox-leucine zipper protein HB-12																							VIT_04s0044g01300	DNA cross-link repair protein
	VIT_07s0130g00400					VIT_18s0041g02020	12-oxophytodienoate reductase 2																							VIT_05s0020g01210	No hit
	VIT_15s0021g02790					VIT_06s0004g02580	BLH8 (BEL1-like homeodomain 8)																							VIT_03s0180g00080	Cyclase
	VIT_10s0003g01390					VIT_05s0049g01980	3-isopropylmalate dehydratase large subunit 2																							VIT_05s0062g00790	NSL1 (necrotic spotted lesions 1)
	VIT_00s0194g00110					VIT_14s0060g01980	Unknown protein																							VIT_13s0101g00510	Ribonuclease H2 subunit A
	VIT_18s0041g01840					VIT_08s0007g05720	No hit																							VIT_05s0020g04910	Double strand break repair protein (XRCC4)
	VIT_18s0001g11980					VIT_03s0038g04160	DC1 domain-containing protein																							VIT_16s0050g02670	Spermine synthase
	VIT_04s0008g01260					VIT_18s0001g13770	Cytochrome P450, family 83, subfamily B, polypeptide 1																							VIT_03s0017g01760	Gamma-aminobutyrate transaminase subunit isozyme 1
	VIT_12s0057g00420					VIT_16s0039g02820	Unknown																							VIT_18s0001g07690	CTR1-like protein kinase
	VIT_12s0059g01680					VIT_10s0003g00410	MLO6 (mildew resistance locus O 6)																							VIT_18s0001g14410	Unknown protein
	VIT_13s0019g03990					VIT_10s0071g00810	Binding																							VIT_02s0025g02510	Metal-nicotianamine transporter YSL1
	VIT_17s0000g07990					VIT_14s0083g00520	Proline oxidase																							VIT_18s0117g00340	TCP family transcription factor TCP14
	VIT_00s0304g00030					VIT_07s0005g04890	Glutathione S-transferase 25 GSTU7																							VIT_13s0019g04070	MLO1
	VIT_03s0063g00610					VIT_18s0122g00320	PLATZ transcription factor																							VIT_18s0001g12220	Indeterminate(ID)-domain 2
	VIT_08s0007g04470					VIT_07s0005g02570	WRKY DNA-binding protein 47																							VIT_06s0004g03360	Carbamoyl phosphate synthase large subunit
	VIT_18s0001g01640					VIT_08s0040g01820	No hit																							VIT_13s0064g01330	Unknown protein
	VIT_05s0077g01990					VIT_11s0118g00080	Disease resistance protein
	VIT_17s0000g01950					VIT_03s0088g00290	Phytosulfokines PSK2
	VIT_07s0005g00260					VIT_18s0001g03180	Nodulin MtN21 family
	VIT_14s0066g00610					VIT_08s0007g05580	Embryo-abundant protein
	VIT_15s0021g02470					VIT_14s0128g00780	Lipoxygenase
	VIT_03s0180g00080					VIT_12s0057g00250	NDB3 (alternative NAD(P)H dehydrogenase 32)
	VIT_11s0118g00210					VIT_07s0005g01350	Universal stress protein (USP) family protein
	VIT_12s0059g01000					VIT_08s0007g08280	Remorin
	VIT_06s0009g02790					VIT_18s0001g04800	Hyperosmotically inducible periplasmic protein
	VIT_06s0004g01130					VIT_09s0002g06790	Small heat shock protein (HSP26.5-P) 26.5 kDa class I
	VIT_08s0007g08410					VIT_01s0011g02320	Unknown protein
	VIT_06s0004g06750					VIT_19s0093g00550	9-cis-epoxycarotenoid dioxygenase 2
	VIT_04s0044g00610					VIT_04s0044g00220	Monooxygenase
	VIT_13s0067g00930					VIT_02s0087g00930	9-cis-epoxycarotenoid dioxygenase
	VIT_07s0031g00340					VIT_14s0060g01990	ATPP2-B15 (Phloem protein 2-B15)
	VIT_13s0067g03780					VIT_16s0050g02720	Receptor kinase homolog LRK10
	VIT_01s0010g02260					VIT_01s0026g02710	NAC domain-containing protein 29
	VIT_14s0036g01020					VIT_03s0063g00120	Wax synthase
	VIT_01s0011g06260					VIT_03s0017g00710	flavonol synthase
	VIT_16s0098g01320					VIT_02s0025g04660	Senescence-inducible chloroplast stay-green protein 1
	VIT_18s0001g12450					VIT_17s0000g01280	WRKY DNA-binding protein 75
	VIT_13s0067g03530					VIT_02s0012g02220	Xyloglucan endotransglucosylase/hydrolase 30
	VIT_17s0000g10070					VIT_19s0014g04790	Organic cation/carnitine transporter4
	VIT_14s0108g01420					VIT_14s0006g01600	Unknown
	VIT_06s0004g03620					VIT_04s0023g01720	SEC14 cytosolic factor, putative
	VIT_08s0105g00460					VIT_06s0061g00790	Pheophorbide a oxygenase
	VIT_06s0004g03460					VIT_01s0011g05950	NSL1 (necrotic spotted lesions 1)
	VIT_07s0005g01250					VIT_17s0000g08150	Basic helix-loop-helix (bHLH) family
	VIT_14s0006g01660					VIT_17s0000g01750	Auxin-independent growth promoter
	VIT_03s0091g00480					VIT_01s0011g04870	Homeobox-leucine zipper protein 17 (HB-17)
	VIT_00s0494g00020					VIT_06s0004g07500	WRKY DNA-binding protein 33
	VIT_09s0002g08670					VIT_05s0020g01830	UPF0497 family
	VIT_17s0000g04370					VIT_18s0001g09910	L-asparaginase
	VIT_10s0003g01770					VIT_17s0000g01210	Unknown protein
	VIT_09s0002g00470					VIT_19s0015g02410	Receptor protein kinase
	VIT_13s0147g00220					VIT_12s0028g00930	Glutathione S-transferase 9 GSTF9
	VIT_06s0009g01810					VIT_03s0132g00340	Wall-associated receptor kinase-like 10
	VIT_00s1665g00010					VIT_18s0122g00690	Laccase
	VIT_05s0049g00470					VIT_11s0052g01200	Xyloglucan endotransglucosylase/hydrolase 23
	VIT_09s0002g04590					VIT_11s0118g00250	IMP dehydrogenase/GMP reductase
	VIT_08s0007g05550					VIT_18s0001g15660	Pathogen-related
	VIT_08s0105g00440					VIT_15s0046g03360	Unknown protein
	VIT_18s0001g03230					VIT_04s0008g05760	WRKY DNA-binding protein 18
	VIT_05s0020g04080					VIT_16s0039g01070	Glutathione S-transferase 25 GSTU7
	VIT_02s0154g00610					VIT_00s0194g00180	Unknown protein
	VIT_08s0007g07880					VIT_17s0000g05320	IFA binding protein
	VIT_11s0016g03070					VIT_18s0001g09990	Cysteine protease CP1
	VIT_01s0150g00170					VIT_02s0025g01320	No hit
	VIT_05s0020g00460					VIT_00s0469g00010	Cellulose synthase CSLE1
	VIT_03s0038g03820					VIT_13s0074g00570	Gamma-aminobutyric acid transporter
	VIT_04s0008g07260					VIT_00s0510g00050	Aspartyl protease
	VIT_05s0020g04910					VIT_12s0059g02510	Zinc finger (B-box type)
	VIT_00s0508g00020					VIT_15s0046g01820	Ring-H2 finger B1A
	VIT_05s0124g00060					VIT_16s0050g01240	Heavy-metal-associated domain-containing protein
	VIT_06s0004g04780					VIT_02s0025g03530	Gamma-glutamylcysteine synthetase
	VIT_02s0025g02340					VIT_19s0015g01440	Unknown protein
	VIT_14s0108g01370					VIT_12s0057g01430	Heavy-metal-associated domain-containing protein
	VIT_06s0004g05830					VIT_17s0000g07030	Cis-zeatin O-beta-D-glucosyltransferase
	VIT_15s0046g01500					VIT_07s0031g03060	NSL1 (necrotic spotted lesions 1)
	VIT_14s0219g00150					VIT_05s0077g01140	BZIP transcription factor BZIP53
	VIT_12s0034g01810					VIT_13s0074g00550	Amino acid transporter family
	VIT_13s0067g03360					VIT_10s0116g00430	Unknown protein
	VIT_02s0025g05130					VIT_13s0158g00180	Hydrolase, alpha/beta fold
	VIT_11s0037g00490					VIT_02s0033g01370	Sodium:solute symporter family protein
	VIT_07s0104g00200					VIT_10s0003g01430	MEE62 (maternal effect embryo arrest 62)
	VIT_10s0071g00760					VIT_16s0050g00390	4-coumarate-CoA ligase
						VIT_02s0025g00350	Heavy-metal-associated domain-containing protein
						VIT_11s0016g04410	Unknown protein
						VIT_07s0129g00860	CYP81E1 Isoflavone 2'-hydroxylase
						VIT_05s0094g01260	Allyl alcohol dehydrogenase
						VIT_01s0011g05650	1-aminocyclopropane-1-carboxylate oxidase
						VIT_17s0000g07790	N-hydroxythioamide S-beta-glucosyltransferase
						VIT_18s0001g13790	Cytochrome P450, family 83, subfamily B, polypeptide 1
						VIT_15s0046g02230	Heavy-metal-associated domain-containing protein
						VIT_14s0219g00040	Zinc finger (C3HC4-type ring finger)
						VIT_08s0105g00230	BLH1 (embryo sac development arrest 29)
						VIT_02s0025g04880	Geraniol 10-hydroxylase
						VIT_12s0034g00080	Anthocyanidin 3-O-glucosyltransferase
						VIT_16s0050g00930	AnthoMATE1, anthocyanin permease AM1
						VIT_19s0014g02460	Plastocyanin domain-containing protein
						VIT_02s0012g00150	NAK-type protein kinase
						VIT_18s0157g00190	Choline kinase
						VIT_05s0077g01580	Pathogenesis protein 10 [Vitis vinifera]
						VIT_02s0012g01380	No hit
						VIT_16s0148g00110	Receptor kinase homolog LRK10
						VIT_08s0040g02730	Exocyst subunit EXO70 H4
						VIT_10s0523g00020	Tyrosine specific protein phosphatase
						VIT_05s0020g03870	MLK/Raf-related protein kinase 1
						VIT_11s0016g04340	Unknown protein
						VIT_10s0071g00840	Unknown protein
						VIT_14s0068g00840	RBR1 (retinoblastoma-related 1)
						VIT_07s0005g01360	Zinc finger (C3HC4-type ring finger)
						VIT_17s0000g05850	ATATH1 (ABC2 homolog1)
						VIT_07s0005g02060	Boron transporter-like protein 1
						VIT_07s0104g00420	Endo-1,3;1,4-beta-D-glucanase precursor
						VIT_14s0068g02070	Peptidase M48
						VIT_18s0072g00840	Sensitive to proton rhizotoxicity 1
						VIT_14s0108g00970	Pentatricopeptide (PPR) repeat
						VIT_14s0006g00180	Aspartyl protease
						VIT_19s0014g01800	Homogentisate 1,2-dioxygenase
						VIT_16s0098g00690	Major Facilitator Superfamily
						VIT_02s0025g04180	Unknown protein
						VIT_14s0108g00480	Basic helix-loop-helix (bHLH) family
						VIT_09s0002g08430	Nodulin
						VIT_10s0523g00040	Alternative oxidase 4, chloroplastic/chromoplastic
						VIT_12s0142g00610	Citrate synthase, glyoxysomal precursor
						VIT_17s0000g04910	L-asparaginase
						VIT_10s0116g01660	Lactoylglutathione lyase
						VIT_09s0002g01310	Unknown protein
						VIT_03s0088g01180	Proline iminopeptidase
						VIT_04s0008g02460	H+-transporting ATPase, Plasma membrane
						VIT_19s0014g00020	ATP-dependent Clp protease ATP-binding subunit (ClpA)
						VIT_18s0122g01160	12-oxophytodienoate reductase 2
						VIT_01s0011g03660	IMP dehydrogenase/GMP reductase
						VIT_05s0049g01890	Unknown
						VIT_18s0072g00990	Leucine-rich repeat protein kinase
						VIT_18s0001g11250	R protein MLA10
						VIT_18s0001g15010	F-box and leucine-rich repeat protein 1
						VIT_17s0000g07070	UDP-glucoronosyl and UDP-glucosyl transferase
						VIT_06s0004g04580	Protein kinase family protein
						VIT_08s0007g01430	Universal stress protein (USP) family protein
						VIT_05s0049g00940	Inorganic phosphate transporter 1-4
						VIT_02s0488g00020	Palmitoyl-protein thioesterase 1 precursor
						VIT_01s0010g02440	ABC transporter C member 9
						VIT_04s0008g00470	Early nodulin Enod93 protein
						VIT_17s0000g09310	Unknown protein
						VIT_13s0064g01210	Zf A20 and AN1 domain-containing stress-associated protein 2
						VIT_00s0415g00040	Glycine-rich protein
						VIT_13s0067g01830	Steroid 5alpha-reductase
						VIT_12s0059g02530	fringe-related protein
						VIT_03s0038g01450	No hit
						VIT_18s0041g00430	Patellin-1
						VIT_13s0019g04270	No hit
						VIT_08s0040g00870	BZIP transcription factor BZIP28
						VIT_05s0020g03860	Homocysteine S-methyltransferase 3
						VIT_07s0129g00960	Protein kinase pto
						VIT_11s0149g00060	Unknown
						VIT_01s0011g04590	Zinc finger (C3HC4-type ring finger)
						VIT_02s0012g01400	PLATZ transcription factor
						VIT_02s0236g00130	SNF1-related protein kinase SRK2F
						VIT_08s0007g04850	Protein phosphatase 2 (formerly 2A), regulatory subunit B'
						VIT_08s0007g00540	Haloacid dehalogenase hydrolase
						VIT_12s0028g00610	Aspartyl protease
						VIT_14s0006g01250	GTPase activating protein
						VIT_02s0025g03290	Hydroxyproline-rich glycoprotein
						VIT_04s0008g00950	Calcineurin B protein 10
						VIT_12s0028g01570	Zinc finger (C3HC4-type ring finger)
						VIT_01s0026g01630	Unknown protein
						VIT_08s0040g02760	Ankyrin repeat
						VIT_05s0049g01090	Glutathione S-transferase 25 GSTU7
						VIT_11s0052g00450	WRKY DNA-binding protein 11
						VIT_07s0129g01050	Myb domain protein 73
						VIT_00s0250g00020	Protein tyrosine phosphatase
						VIT_18s0001g12520	ATP binding
						VIT_18s0001g00560	Alpha-amylase / 1,4-alpha-D-glucan glucanohydrolase
						VIT_17s0000g05550	Proton-dependent oligopeptide transport (POT) family protein
						VIT_10s0003g00150	NSL1 (necrotic spotted lesions 1)
						VIT_00s0125g00190	Potassium transporter (KUP1)
						VIT_05s0049g00410	1-aminocyclopropane-1-carboxylate oxidase
						VIT_02s0012g01130	No hit
						VIT_02s0025g01580	UDP-glucose 4-epimerase GEPI48
						VIT_03s0038g00490	GATA transcription factor 12
						VIT_07s0104g00440	Endo-1,3;1,4-beta-D-glucanase precursor
						VIT_18s0001g11830	Calmodulin
						VIT_08s0058g01290	Protein kinase AtSIK
						VIT_06s0061g01250	Unknown protein
						VIT_16s0050g01230	No hit
						VIT_08s0040g02160	Zinc finger (C3HC4-type ring finger)
						VIT_09s0002g02430	ABC transporter C member 12
						VIT_05s0077g00730	WRKY DNA-binding protein 48
						VIT_04s0023g02450	Papain cysteine proteinase
						VIT_19s0015g00020	ABC transporter C member 9
						VIT_03s0038g04400	C3H2C3 ring-finger protein
						VIT_10s0042g01070	Zinc finger (C3HC4-type ring finger)
						VIT_11s0016g00900	Aldehyde dehydrogenase 7 member A1
						VIT_12s0059g01850	Peroxisomal membrane protein
						VIT_11s0016g02850	Phosphofructokinase
						VIT_12s0028g01410	Heat shock transcription factor A4A
						VIT_08s0007g07640	NAC domain-containing protein 87
						VIT_03s0097g00600	Octicosapeptide/Phox/Bem1p (PB1) domain-containing protein
						VIT_02s0012g01280	VQ motif-containing protein
						VIT_18s0001g06560	No hit
						VIT_10s0003g02750	IMP dehydrogenase/GMP reductase
						VIT_00s0399g00060	Alternative oxidase / immutans protein (IM)
						VIT_17s0000g02970	MATE efflux family protein
						VIT_07s0130g00400	Chloride channel protein (CLC-c)
						VIT_15s0021g02790	ATELC/ELC
						VIT_10s0003g01390	Cupin, RmlC-type
						VIT_00s0194g00110	4-nitrophenylphosphatase
						VIT_18s0041g01840	Unknown
						VIT_18s0001g11980	NAC domain containing protein 57
						VIT_04s0008g01260	Zinc transporter ZIP4
						VIT_12s0057g00420	Auxin-responsive protein AIR12
						VIT_12s0059g01680	Lipid-binding serum glycoprotein family protein
						VIT_13s0019g03990	Unknown protein
						VIT_17s0000g07990	IS10 transposase
						VIT_00s0304g00030	VQ motif-containing protein
						VIT_03s0063g00610	ARP protein (REF)
						VIT_08s0007g04470	Vacuolar protein sorting 37C
						VIT_18s0001g01640	UDP-sugar pyrophospharylase
						VIT_05s0077g01990	Epoxide hydrolase 2
						VIT_17s0000g01950	Dihydropyrimidine dehydrogenase
						VIT_07s0005g00260	Glutathione-conjugate transporter (MRP10)
						VIT_14s0066g00610	Unknown protein
						VIT_15s0021g02470	Epoxide hydrolase-like protein
						VIT_03s0180g00080	Cyclase
						VIT_11s0118g00210	Nodulation receptor kinase
						VIT_12s0059g01000	Cellulose synthase CSLB04
						VIT_06s0009g02790	Dihydropyrimidinase
						VIT_06s0004g01130	Seven in absentia SINA2
						VIT_08s0007g08410	4,5-DOPA dioxygenase extradiol
						VIT_06s0004g06750	Armadillo/beta-catenin repeat
						VIT_04s0044g00610	Unknown protein
						VIT_13s0067g00930	ACR4 (Arabidopsis CRINKLY4)
						VIT_07s0031g00340	F-box domain containing protein
						VIT_13s0067g03780	Leucine-rich repeat protein kinase
						VIT_01s0010g02260	Esterase
						VIT_14s0036g01020	Polyubiquitin (UBQ4)
						VIT_01s0011g06260	Anthranilate synthase beta subunit
						VIT_16s0098g01320	Armadillo repeat-containing protein
						VIT_18s0001g12450	No hit
						VIT_13s0067g03530	Nitrilase
						VIT_17s0000g10070	Zinc finger (C3HC4-type ring finger)
						VIT_14s0108g01420	DEFENSE NO death 1
						VIT_06s0004g03620	MAPK MPK13
						VIT_08s0105g00460	Acyl-CoA oxidase ACX4
						VIT_06s0004g03460	Transducin protein
						VIT_07s0005g01250	Unknown protein
						VIT_14s0006g01660	Pyridoxal kinase
						VIT_03s0091g00480	Zinc finger (C3HC4-type ring finger)
						VIT_00s0494g00020	Unknown protein
						VIT_09s0002g08670	Acetylornithine aminotransferase
						VIT_17s0000g04370	Wall-associated kinase
						VIT_10s0003g01770	Heat shock transcription factor A4A
						VIT_09s0002g00470	Ethylene response factor
						VIT_13s0147g00220	ACT domain containing protein
						VIT_06s0009g01810	APK2A (protein kinase 2A)
						VIT_00s1665g00010	Bax inhibitor
						VIT_05s0049g00470	Electron transfer flavoprotein beta-subunit
						VIT_09s0002g04590	Unknown protein
						VIT_08s0007g05550	Protein kinase
						VIT_08s0105g00440	Selenoprotein
						VIT_18s0001g03230	Aminoacylase/ metallopeptidase
						VIT_05s0020g04080	1,2-dihydroxy-3-keto-5-methylthiopentene dioxygenase 2
						VIT_02s0154g00610	Pex19 protein
						VIT_08s0007g07880	Polygalacturonase GH28
						VIT_11s0016g03070	Hexokinase-2
						VIT_01s0150g00170	SEC14 cytosolic factor
						VIT_05s0020g00460	Evolutionarily conserved C-terminal region 6
						VIT_03s0038g03820	DNA-binding bromodomain-containing protein
						VIT_04s0008g07260	EDR2 (enhanced disease resistance 2)
						VIT_05s0020g04910	Double strand break repair protein (XRCC4)
						VIT_00s0508g00020	Nuclear prelamin A recognition factor; Narf
						VIT_05s0124g00060	Pentatricopeptide (PPR) repeat-containing
						VIT_06s0004g04780	Methyl-CpG-binding domain-containing protein
						VIT_02s0025g02340	UBX domain-containing protein
						VIT_14s0108g01370	Saccharopine dehydrogenase
						VIT_06s0004g05830	DNA-directed RNA polymerase III subunit C19
						VIT_15s0046g01500	Translation initiation factor eIF-1A
						VIT_14s0219g00150	Succinate dehydrogenase iron-protein subunit
						VIT_12s0034g01810	2OG-Fe(II) oxygenase
						VIT_13s0067g03360	Adenylate kinase
						VIT_02s0025g05130	High mobility group HMG-I and HMG-Y, DNA-binding
						VIT_11s0037g00490	Translation initiation factor eIF-4F
						VIT_07s0104g00200	Phenazine biosynthesis PhzC/PhzF
						VIT_10s0071g00760	No hit
