# Supplementary material for: Divergence in the transcriptional landscape between low temperature and freeze shock in cultivated grapevine (Vitis vinifera)
Source: Hortic Res. 2018 Mar 1;5:10. doi: 10.1038/s41438-018-0020-7 (PMC5830407; doi:10.1038/s41438-018-0020-7)
Supplement: Supplementary file 7 — Supplemental Data 4 [file 41438_2018_20_MOESM7_ESM.xlsx]

## Sheet: Enriched Pathways
Supplemental data 4: Enriched pathways for up and downregulated genes in each treatment.
	Upregulated									Upregulated									Upregulated
Contrast	Warm				Freeze					Warm				Acclimation					Warm				Acclimation Freeze
	Pathway	# DE genes	Fishers Exact	Permuted P	Pathway	# DE genes	Fishers Exact	Permuted P		Pathway	# DE genes	Fishers Exact	Permuted P	Pathway	# DE genes	Fishers Exact	Permuted P		Pathway	# DE genes	Fishers Exact	Permuted P	Pathway	# DE genes	Fishers Exact	Permuted P
	vv60085MTERF	12	3.094e-09	0	vv60066WRKY	22	2.2e-16	0		vv30008Ethylene_signaling	40	2.2e-16	0	vv10380Tryptophan_metabolism	3	0.0004807	0		vv10400Phenylalanine_tyrosine_and_tryptophan_biosynthesis	27	2.177e-14	0	vv10908Zeatin_biosynthesis	9	1.029e-06	0
	vv10860Porphyrin_and_chlorophyll_metabolism	20	3.632e-13	0	vv50111Tethering_factors	19	6.598e-11	0		vv23030DNA_replication	13	4.866e-09	0	vv10280Valine_leucine_and_isoleucine_degradation	7	1.139e-05	0		vv10941Flavonoid_biosynthesis	32	2.2e-16	0	vv60078Other_zf-C3HC4	28	1.206e-13	0
	vv50004Auxin_transport	13	4.707e-08	0	vv60003AP2_EREBP	33	2.2e-16	0		vv60066WRKY	14	3.639e-10	0	vv30007Cytokinin_signaling	7	4.494e-06	0		vv30003Auxin_signaling	40	2.68e-16	0	vv60037HSF	6	1.547e-06	0
	vv60033GRF	10	1.471e-12	0	vv60037HSF	6	1.078e-05	0		vv60035HMG	5	3.755e-05	0	vv60006ARR-B	3	0.0002313	0.01		vv10511N-Glycan_degradation	15	2.127e-09	0	vv60046NAC	19	5.023e-16	0
	vv30003Auxin_signaling	50	2.2e-16	0	vv60012BZIP	14	2.224e-09	0		vv60003AP2_EREBP	26	2.385e-15	0	vv50125Porters_cat_66_to_94	11	3.719e-06	0.01		vv10860Porphyrin_and_chlorophyll_metabolism	14	1.092e-08	0	vv34626Plant-pathogen_interaction	34	1.771e-15	0
	vv10511N-Glycan_degradation	15	4.01e-08	0	vv10940Phenylpropanoid_biosynthesis	34	2.387e-16	0		vv60044MYB	32	2.2e-16	0	vv60033GRF	3	0.0001862	0.01		vv60008AUXIAA	7	1.439e-05	0	vv60001ABI3VP1	5	6.089e-05	0
	vv10061Fatty_acid_biosynthesis	19	5.134e-11	0	vv10350Tyrosine_metabolism	21	7.182e-10	0		vv44110Cell_cycle	54	2.2e-16	0	vv60001ABI3VP1	4	4.914e-05	0.01		vv60044MYB	31	2.2e-16	0	vv11013ABA_biosynthesis	4	0.0002238	0
	vv60086OFP	6	1.231e-05	0	vv30001ABA_signaling	25	4.486e-13	0		vv10500Starch_and_sucrose_metabolism	45	2.2e-16	0	vv60050PseudoARR-B	2	0.002323	0.02		vv10750Vitamin_B6_metabolism	5	0.0001152	0.01	vv60006ARR-B	4	0.0001041	0
	vv23030DNA_replication	22	5.243e-16	0	vv34626Plant-pathogen_interaction	46	2.2e-16	0		vv30011Jasmonate_signaling	17	4.737e-11	0	vv60070Orphans_CCT	2	0.001817	0.02		vv50113Thylakoid_targeting_pathway	12	3.792e-07	0.01	vv10940Phenylpropanoid_biosynthesis	25	1.418e-12	0
	vv60016C2C2-GATA	8	9.815e-07	0	vv10220Urea_cycle_and_metabolism_of_amino_groups	20	1.012e-10	0		vv10941Flavonoid_biosynthesis	27	2.909e-14	0	vv23022Basal_transcription_factors	5	0.00023	0.02		vv10740Riboflavin_metabolism	12	3.23e-07	0.01	vv30008Ethylene_signaling	41	2.2e-16	0
	vv50105Transport_electron_carriers	28	2.2e-16	0	vv60078Other_zf-C3HC4	36	4.352e-16	0		vv60011BHLH	20	8.93e-10	0.01	vv34070Phosphatidylinositol_signaling_system	6	6.491e-05	0.03		vv10500Starch_and_sucrose_metabolism	45	2.2e-16	0.01	vv10500Starch_and_sucrose_metabolism	32	1.708e-13	0
	vv50113Thylakoid_targeting_pathway	17	1.361e-10	0	vv30008Ethylene_signaling	52	2.2e-16	0		vv10940Phenylpropanoid_biosynthesis	27	1.122e-11	0.01	vv60004ARF	3	0.001706	0.03		vv60011BHLH	24	1.411e-11	0.01	vv60066WRKY	17	2.441e-15	0
	vv10196Photosynthesis_antenna_proteins	15	4.975e-13	0	vv10760Nicotinate_and_nicotinamide_metabolism	8	2.37e-07	0		vv50113Thylakoid_targeting_pathway	10	4.095e-06	0.01	vv23018RNA_degradation	7	4.849e-05	0.03		vv23030DNA_replication	13	3.881e-08	0.01	vv60003AP2_EREBP	29	2.2e-16	0
	vv60008AUXIAA	10	3.88e-08	0	vv34020Calcium_signaling_pathway	23	3.046e-12	0		vv44810Regulation_of_actin_cytoskeleton	52	2.2e-16	0.01	vv10565Ether_lipid_metabolism	4	0.0009493	0.04		vv60049PLATZ	3	0.003499	0.02	vv30001ABA_signaling	22	2.073e-13	0
	vv60044MYB	34	2.2e-16	0	vv50123Porters_cat_18_to_29	31	7.621e-15	0		vv30001ABA_signaling	19	8.304e-09	0.02	vv10071Fatty_acid_metabolism	6	0.0003213	0.04		vv11000Single_reactions	25	6.522e-11	0.02	vv60044MYB	20	5.455e-11	0
	vv23410Base_excision_repair	9	7.008e-07	0.01	vv60077Other_zf-AN1	5	2.045e-05	0		vv60008AUXIAA	6	5.68e-05	0.02	vv10500Starch_and_sucrose_metabolism	17	1.767e-08	0.04		vv10061Fatty_acid_biosynthesis	14	6.724e-08	0.02	vv60070Orphans_CCT	3	0.0002703	0.01
	vv60055SBP	6	8.452e-05	0.01	vv10330Arginine_and_proline_metabolism	11	4.433e-07	0		vv23410Base_excision_repair	5	0.0006807	0.02	vv50004Auxin_transport	4	0.001332	0.05		vv10240Pyrimidine_metabolism	15	3.685e-07	0.02	vv10280Valine_leucine_and_isoleucine_degradation	10	4.559e-06	0.01
	vv60019C2C2-YABBY	4	3.982e-05	0.01	vv60046NAC	22	2.2e-16	0		vv10400Phenylalanine_tyrosine_and_tryptophan_biosynthesis	20	5.725e-10	0.02	vv60051RB	1	0.01633	0.05		vv44110Cell_cycle	66	2.2e-16	0.02	vv60077Other_zf-AN1	4	0.0001041	0.01
	vv60015C2C2-DOF	7	1.286e-05	0.01	vv11002Auxin_biosynthesis	17	2.673e-10	0		vv11013ABA_biosynthesis	4	0.0005961	0.02	vv10350Tyrosine_metabolism	9	9.969e-06	0.05		vv60086OFP	4	0.0009156	0.02	vv50123Porters_cat_18_to_29	20	3.173e-09	0.02
	vv60011BHLH	27	6.965e-12	0.02	vv10280Valine_leucine_and_isoleucine_degradation	14	4.942e-08	0.01		vv34626Plant-pathogen_interaction	36	1.091e-13	0.03	vv10562Inositol_phosphate_metabolism	5	0.0002825	0.06		vv10630Glyoxylate_and_dicarboxylate_metabolism	14	9.068e-08	0.02	vv10220Urea_cycle_and_metabolism_of_amino_groups	13	6.545e-07	0.02
	vv10195Photosynthesis	34	1.665e-13	0.02	vv60030GeBP	3	0.0007283	0.01		vv60062Trihelix	6	0.00016	0.03	vv44146Peroxisome	5	0.001145	0.07		vv30011Jasmonate_signaling	14	2.767e-07	0.03	vv60032GRAS	6	0.0003018	0.03
	vv60022CPP	3	0.001172	0.02	vv10561Glycerolipid_metabolism	21	3.592e-10	0.01		vv60040LIM	3	0.002119	0.04	vv10564Glycerophospholipid_metabolism	8	3.643e-05	0.07		vv10196Photosynthesis_antenna_proteins	7	5.866e-05	0.03	vv34020Calcium_signaling_pathway	14	4.639e-07	0.04
	vv30010Gibberellin_signaling	9	1.012e-05	0.02	vv50125Porters_cat_66_to_94	29	5.565e-13	0.01		vv40006Cell_wall	58	2.2e-16	0.04	vv30001ABA_signaling	8	7.774e-05	0.07		vv50124Porters_cat_30_to_64	21	6.784e-09	0.03	vv60073Orphans_zf-b_box	3	0.002006	0.04
	vv10100Biosynthesis_of_steroids	22	6.289e-09	0.03	vv60032GRAS	11	4.923e-08	0.01		vv10052Galactose_metabolism	18	1.061e-07	0.04	vv10072Synthesis_and_degradation_of_ketone_bodies	2	0.01155	0.07		vv44810Regulation_of_actin_cytoskeleton	73	2.2e-16	0.03	vv10071Fatty_acid_metabolism	11	3.821e-06	0.05
	vv10602Glycosphingolipid_biosynthesis	5	0.0001816	0.03	vv11013ABA_biosynthesis	5	5.492e-05	0.01		vv60016C2C2-GATA	4	0.002176	0.05	vv50111Tethering_factors	6	0.000426	0.08		vv60016C2C2-GATA	5	0.0004608	0.03	vv10740Riboflavin_metabolism	7	0.00021	0.05
	vv44110Cell_cycle	85	2.2e-16	0.04	vv10410Beta-alanine_metabolism	9	1.197e-05	0.02		vv10942Anthocyanin_biosynthesis	9	3.305e-05	0.05	vv10908Zeatin_biosynthesis	4	0.001607	0.08		vv10940Phenylpropanoid_biosynthesis	27	5.573e-10	0.04	vv50111Tethering_factors	11	6.38e-06	0.05
	vv10500Starch_and_sucrose_metabolism	53	2.2e-16	0.05	vv10630Glyoxylate_and_dicarboxylate_metabolism	13	2.116e-07	0.02		vv60049PLATZ	3	0.002119	0.06	vv50132Primary_active_transporter_cat_A5_to_A8	9	5.516e-05	0.09		vv10130Ubiquinone_biosynthesis	6	0.0003535	0.04	vv60017C2H2	12	5.521e-06	0.06
	vv60061TCP	5	0.0005342	0.05	vv60083IWS1	1	0.02426	0.03		vv50004Auxin_transport	8	4.394e-05	0.07	vv10730Thiamine_metabolism	2	0.0139	0.09		vv10195Photosynthesis	29	2.679e-12	0.04	vv10340Histidine_metabolism	7	0.0001314	0.06
	vv60072Orphans_Response_reg	4	0.001627	0.06	vv10071Fatty_acid_metabolism	13	3.166e-06	0.03		vv10750Vitamin_B6_metabolism	4	0.0007417	0.08	vv60066WRKY	4	0.002529	0.1		vv23410Base_excision_repair	6	0.0001801	0.04	vv30007Cytokinin_signaling	8	7.484e-05	0.06
	vv10400Phenylalanine_tyrosine_and_tryptophan_biosynthesis	24	7.209e-10	0.06	vv60029G2-like	7	7.311e-05	0.03		vv11000Single_reactions	19	6.793e-08	0.08						vv10565Ether_lipid_metabolism	8	7.778e-05	0.04	vv60024DBP	2	0.005919	0.07
	vv60004ARF	6	0.0003351	0.06	vv10942Anthocyanin_biosynthesis	11	1.282e-06	0.03		vv60015C2C2-DOF	4	0.002176	0.09						vv11040Biosynthesis_of_unsaturated_fatty_acids	8	8.917e-05	0.05	vv10350Tyrosine_metabolism	14	1.252e-06	0.07
	vv60067Zf-MYND	2	0.006379	0.06	vv10340Histidine_metabolism	9	2.673e-05	0.04		vv60012BZIP	8	0.0002294	0.09						vv30007Cytokinin_signaling	11	9.27e-06	0.05	vv11002Auxin_biosynthesis	10	8.838e-06	0.08
	vv44810Regulation_of_actin_cytoskeleton	103	2.2e-16	0.06	vv52010ABC_transporters	30	2.138e-11	0.04		vv10480Glutathione_metabolism	16	6.647e-07	0.09						vv50104Group_translocators	7	0.0001143	0.05	vv60083IWS1	1	0.01729	0.09
					vv10252Alanine_and_aspartate_metabolism	14	1.029e-06	0.04		vv10906Carotenoid_biosynthesis	6	0.0007662	0.09						vv60015C2C2-DOF	5	0.0004608	0.06	vv60033GRF	2	0.02368	0.09
					vv10908Zeatin_biosynthesis	9	1.581e-05	0.04											vv60022CPP	2	0.01371	0.06	vv50104Group_translocators	5	0.000765	0.09
					vv50122Porters_cat_7_to_17	26	1.367e-09	0.05											vv50105Transport_electron_carriers	14	1.343e-06	0.07	vv60050PseudoARR-B	2	0.009916	0.09
					vv10500Starch_and_sucrose_metabolism	36	3.153e-12	0.06											vv60035HMG	4	0.001152	0.07	vv10564Glycerophospholipid_metabolism	12	1.295e-05	0.09
					vv10950Alkaloid_biosynthesis_I	9	2.673e-05	0.06											vv60019C2C2-YABBY	2	0.01371	0.08	vv10630Glyoxylate_and_dicarboxylate_metabolism	8	0.000147	0.1
					vv10480Glutathione_metabolism	18	7.295e-08	0.06											vv40006Cell_wall	69	2.2e-16	0.09	vv60051RB	1	0.03428	0.1
					vv60052RWP-RK	3	0.002661	0.06											vv60037HSF	4	0.00253	0.09
					vv10906Carotenoid_biosynthesis	7	0.0001718	0.07
					vv10140C21-Steroid_hormone_metabolism	4	0.0008041	0.07
					vv10040Pentose_glucuronate_interconversion	9	1.81e-05	0.07
					vv10770Pantothenate_and_CoA_biosynthesis	8	5.939e-05	0.07
					vv10592Alpha-linolenic_acid_metabolism	12	1.069e-05	0.07
					vv60049PLATZ	3	0.002661	0.08
					vv10720Reductive_carboxylate_cycle	6	0.0006471	0.08
					vv60044MYB	20	1.748e-08	0.08
					vv10562Inositol_phosphate_metabolism	9	4.881e-05	0.08
					vv10052Galactose_metabolism	20	1.309e-08	0.09
					vv10360Phenylalanine_metabolism	23	7.797e-09	0.09
					vv60051RB	1	0.04794	0.1
					vv10620Pyruvate_metabolism	24	2.691e-09	0.1
