# Supplementary material for: Divergence in the transcriptional landscape between low temperature and freeze shock in cultivated grapevine (Vitis vinifera)
Source: Hortic Res. 2018 Mar 1;5:10. doi: 10.1038/s41438-018-0020-7 (PMC5830407; doi:10.1038/s41438-018-0020-7)
Supplement: Supplementary file 8 — Supplemental Data 5 [file 41438_2018_20_MOESM8_ESM.xlsx]

## Sheet: Ethylene
Supplemental Data 5: Summary of genes depicted in Figure 4 Ethylene Pathway with LogFC (relative to control), Vitis Gene Loci desigantion, previously published vitis gene names and Arabidopsis Homolog information.
Vitisnet Annotation	Gene Loci	Arabidopsis Homolog	LogFC
			Freeze	Acclimation	Acclimation Freeze
ACC Synthase	VIT_00s0840g00010	ACS5
	VIT_00s1437g00010	ACS5
	VIT_00s1764g00010	ACS10	2.22668
	VIT_02s0025g00360	ACS6		-1.62341
	VIT_02s0025g04980	ACS10	1.24524
	VIT_02s0234g00090
	VIT_11s0016g02560	ACS7
	VIT_15s0046g02220	ACS2
	VIT_16s0022g02010	ACS12
	VIT_18s0001g03300
	VIT_18s0001g08520	ACS11
ACC Oxidase	VIT_00s2086g00010		1.22648
	VIT_01s0011g05650		2.69337		1.26149
	VIT_02s0012g00360		1.15584
	VIT_02s0012g00400			-1.95956	-1.37495
	VIT_02s0012g00450		-1.94933
	VIT_03s0091g01080
	VIT_05s0049g00280
	VIT_05s0049g00300		-1.44183		-1.32124
	VIT_05s0049g00410		1.92292	-2.25873
	VIT_05s0049g00430
	VIT_07s0005g03060
	VIT_11s0016g02380	ACO1
	VIT_12s0028g02410			1.55662	1.81353
	VIT_12s0028g02420				1.159
	VIT_12s0059g01380		2.12564	-1.18772	1.37479
	VIT_15s0021g00950
	VIT_15s0021g00960			-1.43568
	VIT_18s0001g01840
	VIT_19s0027g01110			-2.12927	-1.5196
E8	VIT_05s0049g00230
	VIT_05s0049g00270		1.54862
	VIT_05s0049g00310				1.67334
	VIT_05s0049g00330		1.64814	-1.66964
	VIT_05s0049g00390		1.77889	-1.66568
	VIT_05s0049g00420		1.4694
	VIT_08s0007g03040			-2.53347	-2.34956
	VIT_08s0007g03050
MMK9	VIT_17s0000g01970	MKK9	1.46155		1.2862
MPK3	VIT_06s0004g03540	MPK3	2.99947		3.13291
CTR1	VIT_05s0020g04180
	VIT_08s0007g03910	CTR1
	VIT_13s0074g00430	CTR1
	VIT_17s0000g02540
	VIT_18s0001g07690				1.27728
	VIT_18s0001g07700
EIN5	VIT_14s0030g01570	XRN2			1.27254
	VIT_14s0030g01580	XRN4
	VIT_16s0039g02640
EIN3	VIT_06s0009g01380	EIL1
	VIT_13s0047g00250		1.31347	1.11237	1.62577
EBF2	VIT_04s0008g05470	EBF1	-1.33394		-1.22443
