# Supplementary material for: Divergence in the transcriptional landscape between low temperature and freeze shock in cultivated grapevine (Vitis vinifera)
Source: Hortic Res. 2018 Mar 1;5:10. doi: 10.1038/s41438-018-0020-7 (PMC5830407; doi:10.1038/s41438-018-0020-7)
Supplement: Supplementary file 9 — Supplemental Data 6 [file 41438_2018_20_MOESM9_ESM.xlsx]

## Sheet: ABA
Supplemental Data 6: Summary of genes depicted in Figure 5 with LogFC, Vitis Gene Loci desigantion and Arabidopsis Homolog information.
Vitisnet Annotation	Gene Loci	Arabidopsis Homolog	LogFC
			Freeze	Acclimation	Acclimation Freeze
carotene 7,8-desaturase	VIT_03s0038g02680		1.17391	-1.4761
	VIT_14s0030g01740	ZDS1
crtISO, carotenoid isomerase	VIT_08s0032g00800	CRTISO		1.62482	1.59825
	VIT_12s0035g01080			-1.10915	-1.29428
lycopene epsilon cyclase	VIT_11s0016g01880	LUT2	-1.26552
lycopene beta cyclase	VIT_06s0080g00810	LCY1	1.78579
	VIT_08s0007g05690	LCY1
CCD	VIT_04s0008g03380	CCD8
	VIT_13s0064g00810	CCD1
	VIT_13s0064g00840	CCD1	1.65815
	VIT_15s0021g02190	CCD7
	VIT_16s0039g01370
beta-carotene hydroxylase	VIT_02s0025g00240			-1.91068
	VIT_16s0050g01090	BETA-OHASE 2
NCED	VIT_02s0087g00910	CCD4
	VIT_02s0087g00930		4.49753		2.4359
	VIT_05s0051g00670	NCED6
	VIT_10s0003g03750	NCED5		-1.33192
	VIT_19s0093g00550	NCED5	2.36705	-2.64499	2.22852
xanthoxin dehydrogenase (ABA1)	VIT_13s0019g01010	ABA2	1.16385
(+)-abscisic acid 8'-hydroxylase	VIT_02s0087g00710	CYP707A3	3.70339		3.33774
	VIT_03s0063g00380	CYP707A4			1.38595
	VIT_07s0031g00690
	VIT_18s0001g10500			-1.17631
ABA glucosidase	VIT_06s0004g01430		3.58429	-3.31651
	VIT_06s0004g01440
	VIT_17s0000g02680	BGLU43	-2.98683
Phopholipase D	VIT_04s0008g05450	PLDALPHA3	-1.32207		-1.29342
	VIT_09s0002g06760	PLDALPHA2
	VIT_11s0016g05360		-1.14095
	VIT_11s0016g05370
ABI1	VIT_09s0002g03530			-1.25234	-1.09433
	VIT_09s0002g03600
	VIT_11s0016g03180		1.23854
RCAR	VIT_02s0012g01270	PYR1	-2.014
	VIT_02s0025g01340	PYL7
	VIT_04s0008g00890	PYL3		-1.82537
	VIT_08s0058g00470		-1.64506	1.71053
	VIT_13s0067g01940		1.14246
	VIT_15s0046g01050
	VIT_16s0050g02620	PYL10
HAB1	VIT_09s0002g01850		1.2726
	VIT_11s0016g01780
SOS2	VIT_06s0004g07830	CIPK2	1.74576		1.1175
	VIT_08s0058g01040	CIPK15	1.2324
	VIT_11s0016g05420	CIPK24
	VIT_13s0067g02480
SOS1	VIT_01s0011g06550	NHX8		1.0666	1.1282
AHG3	VIT_02s0025g01550
	VIT_13s0019g02200		1.18023		1.45593
HVA22	VIT_01s0026g02190	HVA22C		-1.08143	-1.00897
	VIT_03s0038g01370		2.17418	2.02116	2.81208
	VIT_03s0038g01600
	VIT_03s0038g01650		1.52473	-2.41911
	VIT_03s0063g02190
	VIT_03s0097g00470		1.16417
	VIT_03s0132g00040			-1.91749	-1.14629
	VIT_03s0132g00050
	VIT_03s0132g00070		2.88257	-2.6495
	VIT_03s0132g00080
	VIT_03s0132g00090			-1.25614
	VIT_03s0132g00100			-1.02142
	VIT_04s0023g01370	HVA22K
	VIT_08s0007g02530	HVA22J
	VIT_12s0142g00440	HVA22F		-1.8273
	VIT_17s0000g01080	HVA22D
	VIT_17s0000g05990	HVA22B
	VIT_18s0001g07780
	VIT_18s0001g14100	HVA22H	-1.30262
AWPM19	VIT_05s0020g02470
	VIT_05s0049g02240		2.8472		2.66094
	VIT_10s0003g02620		-1.29011
	VIT_14s0006g03250			2.01206	2.08895
PLC	VIT_06s0004g06650	PLC8	1.15925
	VIT_06s0004g06660
	VIT_06s0004g06670	PLC3		-1.14598
	VIT_13s0067g00890	PLC6
	VIT_13s0067g00900	PLC2
GA3OX1	VIT_04s0008g04940		2.48934
	VIT_09s0002g05270	GA3OX4	-3.19801	-1.34156	-1.52219
	VIT_09s0002g05300	GA3OX4
	VIT_16s0022g02310	GA20OX3	-2.06897
SNRK21	VIT_07s0197g00080	SRK2I	-1.27411
SNRK2C	VIT_18s0001g06310	SRK2F	1.44108
KEG	VIT_04s0008g05600
	VIT_09s0002g07110		2.78049		1.62404
	VIT_13s0084g00680	KEG
ABI3	VIT_06s0004g08100			1.10406	1.08481
	VIT_07s0005g05400	ABI3
	VIT_10s0071g00270
AREB2	VIT_18s0001g10450	ABF2	1.92688		1.85315
AREB3	VIT_00s0144g00230
	VIT_04s0069g01150	DPBF3
	VIT_06s0009g01790
	VIT_12s0034g00110	DPBF3
	VIT_13s0175g00120
	VIT_18s0001g14890		-1.88831	-2.31288	-2.35727
OST	VIT_03s0063g01080	SRK2E			1.23613
AKT1	VIT_04s0008g04990	AKT6
	VIT_11s0016g04750	AKT1			2.13002
CPK32	VIT_08s0007g08300	CPK14	1.58105		1.22202
DBPPP2C	VIT_06s0004g05460		2.36318		1.44642
SRK2H	VIT_02s0236g00130		1.74803	1.00691	1.06949

## Sheet: Sheet2
	WvF	WvA	WvAF
VIT_00s0120g00020
VIT_00s0125g00020		-0.506882	-0.602303
VIT_00s0125g00030		1.44558
VIT_00s0125g00070	0.451955
VIT_00s0125g00090
VIT_00s0125g00140
VIT_00s0125g00170
VIT_00s0125g00180	1.84557	1.04322	1.74735
VIT_00s0125g00190	2.28833		0.848372
VIT_00s0125g00200	-2.13703	-2.71914	-2.60742
VIT_00s0125g00210	-0.828498	0.977838
VIT_00s0125g00250	0.651166
VIT_00s0125g00260
VIT_00s0125g00270	0.251683	0.286115	0.491821
VIT_00s0125g00280	-1.99201		-0.93699
VIT_00s0125g00310		1.21179	1.30535
VIT_00s0125g00420		-0.27515	-0.419035
VIT_00s0131g00020	-1.70483	-1.40246
VIT_00s0131g00340	-1.17261
VIT_00s0144g00010
VIT_00s0144g00040		1.76694	1.91366
VIT_00s0144g00120
VIT_00s0144g00190
VIT_00s0144g00210	0.64628	0.605373	0.468069
VIT_00s0144g00220			0.892553
VIT_00s0144g00270	-0.89221
VIT_00s0153g00050	-1.21723	-2.53414	-2.24216
VIT_00s0160g00090			-1.08004
VIT_00s0160g00110
VIT_00s0160g00120
VIT_00s0160g00130
VIT_00s0160g00150
VIT_00s0160g00160
VIT_00s0160g00210		0.998208
VIT_00s0160g00220
VIT_00s0160g00280
VIT_00s0160g00330
VIT_00s0160g00340			-0.923112
VIT_00s0174g00070
VIT_00s0174g00090
VIT_00s0174g00100	0.805141	1.16848	0.909876
VIT_00s0174g00110	-0.5018	0.543897	0.493068
VIT_00s0174g00120
VIT_00s0174g00130		0.479356	0.415362
VIT_00s0174g00140
VIT_00s0174g00150		0.353344
VIT_00s0174g00170		1.25575
VIT_00s0174g00180		1.65769
VIT_00s0174g00190	-0.385395	-0.829147	-0.77972
VIT_00s0174g00200	0.2005
VIT_00s0174g00260	-0.318104	0.240097
VIT_00s0174g00290	-0.459984
VIT_00s0174g00300	-1.18341	-0.797412	-1.20191
VIT_00s0174g00310
VIT_00s0174g00320
VIT_00s0174g00330	-1.65999		-1.02853
VIT_00s0179g00010	-1.89223
VIT_00s0179g00090	0.505887	-0.692522
VIT_00s0179g00100		0.353944	0.536332
VIT_00s0179g00110		-1.00049	-1.07353
VIT_00s0179g00130
VIT_00s0179g00140	-1.05897
VIT_00s0179g00150		-2.20878	-1.138
VIT_00s0179g00160
VIT_00s0179g00170	0.763161		1.01375
VIT_00s0179g00180		0.666057	0.744098
VIT_00s0179g00190		0.627683
VIT_00s0179g00210		-0.315421
VIT_00s0179g00220
VIT_00s0179g00250	1.77725	-2.01061
VIT_00s0179g00260	1.41805	-1.49596
VIT_00s0179g00270	-1.64205	-0.644242	-0.715818
VIT_00s0179g00290		0.439649	0.535771
VIT_00s0179g00300		-0.721559	-0.875502
VIT_00s0179g00320			-0.915078
VIT_00s0179g00340	-4.00861	-3.3699	-3.95085
VIT_00s0179g00350	-1.42453	-0.830287	-1.3761
VIT_00s0179g00360	-0.830102		-0.622226
VIT_00s0179g00370	0.899496
VIT_00s0181g00010	0.992624		0.43006
VIT_00s0181g00020	-2.34204		-1.13461
VIT_00s0181g00030	-1.38682
VIT_00s0181g00040	-2.54937		-0.82878
VIT_00s0181g00050	-2.44932
VIT_00s0181g00060
VIT_00s0181g00080	2.69402	-1.2016	2.87508
VIT_00s0181g00100	0.663612	0.873133	1.03341
VIT_00s0181g00120	2.23624		1.75827
VIT_00s0181g00130	0.655376
VIT_00s0181g00140
VIT_00s0181g00150
VIT_00s0181g00160	0.728528
VIT_00s0181g00170
VIT_00s0181g00180	-1.97903
VIT_00s0181g00190
VIT_00s0181g00200	-2.67194
VIT_00s0181g00210
VIT_00s0181g00220
VIT_00s0181g00230		0.790667	0.859871
VIT_00s0181g00240		-0.47518
VIT_00s0181g00250	0.638566		0.568369
VIT_00s0181g00260		1.12108	1.47887
VIT_00s0184g00010
VIT_00s0184g00020	0.345489	-0.378795
VIT_00s0184g00030	0.315762	0.536413	0.411792
VIT_00s0184g00040	-3.2957	-2.09702	-2.64411
VIT_00s0184g00050	-0.742991		-0.567092
VIT_00s0184g00110	-2.28113	-2.43709	-3.30951
VIT_00s0184g00120		-1.70649	-1.78084
VIT_00s0184g00180	-2.27931
VIT_00s0184g00190
VIT_00s0184g00200
VIT_00s0184g00210	1.07554
VIT_00s0186g00010
VIT_00s0186g00020	0.63553
VIT_00s0186g00080	0.40475
VIT_00s0186g00090	-1.25018	-0.978918	-1.3506
VIT_00s0187g00010		-1.08272
VIT_00s0187g00020		-2.59784	-1.74474
VIT_00s0187g00040
VIT_00s0187g00110
VIT_00s0187g00120	3.09688		2.38202
VIT_00s0187g00130
VIT_00s0187g00150	0.687747	0.51247	0.628874
VIT_00s0187g00170
VIT_00s0187g00190		0.95941	1.03481
VIT_00s0187g00200
VIT_00s0187g00210	-0.77968
VIT_00s0187g00220
VIT_00s0187g00240
VIT_00s0187g00250
VIT_00s0187g00260		1.20534
VIT_00s0187g00270
VIT_00s0187g00280
VIT_00s0187g00290	0.829215		0.916619
VIT_00s0187g00300
VIT_00s0187g00310
VIT_00s0187g00320
VIT_00s0187g00330
VIT_00s0187g00340	0.714283		0.49223
VIT_00s0187g00350	0.609463	0.782173	0.982603
VIT_00s0187g00360		-0.981108
VIT_00s0187g00380	0.475964	1.01746	1.03544
VIT_00s0189g00010	-2.8315	-1.62606	-3.66335
VIT_00s0189g00020		-0.615613	-0.504751
VIT_00s0189g00030	0.257409	0.369565	0.441172
VIT_00s0189g00050	1.72867	-1.94513	-1.25783
VIT_00s0189g00080	0.489686		0.374082
VIT_00s0189g00090	0.483277
VIT_00s0193g00080
VIT_00s0193g00110
VIT_00s0193g00160
VIT_00s0194g00010	-0.574295	-1.10631	-1.48232
VIT_00s0194g00020	-0.373792	0.959751	0.7697
VIT_00s0194g00030	0.861555	-0.793606	-0.495082
VIT_00s0194g00040
VIT_00s0194g00050	-0.803273
VIT_00s0194g00070		0.750117	1.06921
VIT_00s0194g00080	-1.48254	1.50519
VIT_00s0194g00090
VIT_00s0194g00100		0.453324	0.438706
VIT_00s0194g00110	1.6167	0.736162	1.36808
VIT_00s0194g00120			1.22198
VIT_00s0194g00130	0.313663		0.29686
VIT_00s0194g00140	-0.895678
VIT_00s0194g00160
VIT_00s0194g00180	3.79302	-1.81515
VIT_00s0194g00190		-2.01242	-1.4845
VIT_00s0194g00200	-0.501706		-0.359873
VIT_00s0194g00210	-2.87442
VIT_00s0194g00220	-1.06052	-2.20669	-2.16088
VIT_00s0194g00250	-4.26292
VIT_00s0194g00260	0.7688		0.68931
VIT_00s0194g00270	-0.882412		-1.04984
VIT_00s0194g00310
VIT_00s0194g00330		-1.69819	-2.26551
VIT_00s0194g00340	-2.67787	-1.49787	-1.83529
VIT_00s0198g00140	-0.631345	-0.483211	-0.535237
VIT_00s0198g00150	-0.893978	-0.690032
VIT_00s0198g00170
VIT_00s0198g00180	0.980021
VIT_00s0199g00020	0.612118		0.56946
VIT_00s0199g00030	-0.618666	0.64355	0.381703
VIT_00s0199g00070	-2.44466
VIT_00s0199g00080	-0.942205
VIT_00s0199g00110
VIT_00s0199g00130
VIT_00s0199g00150		-0.71872	-0.984051
VIT_00s0199g00170	0.26196
VIT_00s0199g00220	-0.553893	-0.705813
VIT_00s0199g00240	0.464153
VIT_00s0199g00250	-0.842021		-0.984997
VIT_00s0199g00260	-0.42372
VIT_00s0199g00270	1.01225	-1.20205
VIT_00s0199g00300		0.452386	0.488046
VIT_00s0201g00060	-0.866545	-1.00492	-1.19641
VIT_00s0201g00070	0.461823
VIT_00s0202g00040
VIT_00s0203g00040
VIT_00s0203g00050
VIT_00s0203g00060	-0.865913	0.52369
VIT_00s0203g00070	1.78664	-2.28967
VIT_00s0203g00100		1.17556	1.07689
VIT_00s0203g00110	-1.25234		-0.854097
VIT_00s0203g00120	-1.84461		-1.33026
VIT_00s0203g00130			-0.929194
VIT_00s0203g00140
VIT_00s0203g00150
VIT_00s0203g00160	-2.12395
VIT_00s0203g00170	-1.58303	-1.00801	-1.58534
VIT_00s0203g00180	-1.21935	1.04464	1.19677
VIT_00s0203g00190	0.73905		0.284286
VIT_00s0203g00200	0.44289
VIT_00s0203g00210
VIT_00s0204g00020	0.786724	0.492931	0.645114
VIT_00s0204g00040		0.942749	0.459268
VIT_00s0204g00070		0.695327
VIT_00s0204g00080	-2.32098
VIT_00s0204g00110	-0.626584	0.418428	0.380421
VIT_00s0204g00170	-0.446029
VIT_00s0204g00220	-0.464473	-0.511191	-0.833547
VIT_00s0204g00230	1.13047
VIT_00s0207g00010	-1.88959	-1.34325	-2.36545
VIT_00s0207g00020		0.713857	0.925569
VIT_00s0207g00040		1.04762
VIT_00s0207g00050	0.463319	0.726418	0.972507
VIT_00s0207g00060		0.676603	0.863358
VIT_00s0207g00070		-0.70571	-1.52623
VIT_00s0207g00080	-0.506101	0.774477	0.755276
VIT_00s0207g00090	0.209084	0.375907	0.501975
VIT_00s0207g00100			-0.384661
VIT_00s0207g00110
VIT_00s0207g00130	-3.08468	1.33894
VIT_00s0207g00150	-1.81854
VIT_00s0207g00160	-3.455	1.22804
VIT_00s0207g00190	1.19564	-1.21253
VIT_00s0207g00200	0.702191	0.634381	1.26589
VIT_00s0207g00210	-0.536897
VIT_00s0207g00220	-1.15917	-0.945103	-1.3689
VIT_00s0207g00230	-0.632745
VIT_00s0207g00240	-0.52237	-0.576924	-0.58991
VIT_00s0207g00250	-0.632871	-0.738777	-1.35869
VIT_00s0207g00260
VIT_00s0207g00270	1.00813	0.869022	0.898438
VIT_00s0207g00280
VIT_00s0211g00010	-0.484875		-0.411862
VIT_00s0211g00050			-0.568659
VIT_00s0211g00060	0.38932
VIT_00s0211g00070			-1.12141
VIT_00s0211g00090			-1.58043
VIT_00s0211g00120			-0.917655
VIT_00s0211g00130	-2.05662	-1.21549	-2.4553
VIT_00s0214g00010	-1.69473
VIT_00s0214g00020	-2.45872
VIT_00s0214g00040	2.1398	-2.55263	-1.80917
VIT_00s0214g00060
VIT_00s0214g00090	1.9645
VIT_00s0214g00130
VIT_00s0214g00150			0.84091
VIT_00s0214g00160		0.823874	1.198
VIT_00s0215g00020
VIT_00s0215g00030	0.734287	0.313738	0.485115
VIT_00s0215g00040		0.53615	0.555207
VIT_00s0215g00050	0.808907	0.741365	0.919481
VIT_00s0215g00070	0.442313
VIT_00s0215g00090		0.760193	0.686699
VIT_00s0215g00110
VIT_00s0216g00020	-0.791497	-0.52793	-0.652289
VIT_00s0216g00030
VIT_00s0216g00040	1.02044		0.709442
VIT_00s0216g00060	2.19566	-1.4432	1.97174
VIT_00s0216g00070	-1.40516
VIT_00s0218g00010
VIT_00s0218g00030
VIT_00s0218g00040
VIT_00s0218g00050	-1.75729	-1.04938	-1.20873
VIT_00s0218g00070
VIT_00s0218g00090	-0.98269	0.533215
VIT_00s0218g00100		1.11256
VIT_00s0218g00110		2.56857	2.37994
VIT_00s0218g00120
VIT_00s0218g00150	0.874839
VIT_00s0218g00170	1.96714
VIT_00s0218g00200	2.57594
VIT_00s0218g00220	-2.91927	-2.27354	-3.44476
VIT_00s0220g00010
VIT_00s0220g00020	-0.857664
VIT_00s0220g00030		-0.448168	-0.475754
VIT_00s0220g00060	-0.879185	-0.617376	-0.903325
VIT_00s0220g00070	-1.07621	-1.38829	-2.23012
VIT_00s0220g00080	0.616459		0.454309
VIT_00s0220g00090
VIT_00s0220g00110	-1.35001		-0.896478
VIT_00s0220g00120	0.87238	-0.550306
VIT_00s0220g00130
VIT_00s0220g00160	0.57219
VIT_00s0220g00170
VIT_00s0220g00180	-3.02389		-1.62298
VIT_00s0222g00030	-0.701323		-0.624487
VIT_00s0222g00100	-1.58512		-0.797568
VIT_00s0225g00010	2.19755
VIT_00s0225g00020		-0.457119	-0.283708
VIT_00s0225g00050	0.993047	0.692753	0.988597
VIT_00s0225g00070	-2.70188		-1.16535
VIT_00s0225g00080	-1.80006	-1.08202
VIT_00s0225g00090	0.896431		-0.412907
VIT_00s0225g00100	0.410383
VIT_00s0225g00110	0.250113	0.28507	0.414293
VIT_00s0225g00120	1.05889		1.97567
VIT_00s0225g00130	0.463542
VIT_00s0225g00140	-1.215		-0.958512
VIT_00s0225g00150
VIT_00s0225g00200		0.811749	0.679852
VIT_00s0225g00220
VIT_00s0226g00020		1.14704	1.10829
VIT_00s0226g00040	0.815729		0.273176
VIT_00s0226g00060		-0.623739	-0.660009
VIT_00s0226g00070	-3.13043		-1.34241
VIT_00s0226g00090			-0.578799
VIT_00s0226g00110	1.11486	0.80859	0.888758
VIT_00s0226g00140	0.725201
VIT_00s0226g00160	-1.07182
VIT_00s0226g00170	3.76971	1.5906	2.86343
VIT_00s0227g00020
VIT_00s0227g00060	-0.54016		-0.372991
VIT_00s0227g00070	-1.44843
VIT_00s0227g00090			-0.953986
VIT_00s0227g00100
VIT_00s0227g00110	0.384066	-0.704813	-0.92656
VIT_00s0227g00130	-0.949724		-0.836216
VIT_00s0227g00140	0.925679	-0.790217	-0.635301
VIT_00s0227g00150
VIT_00s0227g00160	0.390085	0.272399	0.588159
VIT_00s0227g00170	0.573231
VIT_00s0227g00180	0.968563
VIT_00s0227g00190	0.836241	0.622312	0.667294
VIT_00s0227g00200	-1.5535		-0.77044
VIT_00s0228g00060	-2.79968	1.27545
VIT_00s0228g00070	-1.7247	1.354	1.14276
VIT_00s0229g00020
VIT_00s0229g00030		0.681679	0.586876
VIT_00s0229g00050		-1.32142	-0.756509
VIT_00s0229g00060			0.795614
VIT_00s0229g00100	-1.80107
VIT_00s0229g00110	0.734132		0.424363
VIT_00s0229g00120	-2.6608		-0.609006
VIT_00s0229g00140		-0.429889	-0.624985
VIT_00s0229g00160			-0.466646
VIT_00s0229g00170
VIT_00s0229g00180	-0.831911		-0.771479
VIT_00s0229g00190			-1.14934
VIT_00s0231g00020	0.599854
VIT_00s0231g00040	0.522382		0.382209
VIT_00s0231g00050
VIT_00s0231g00070		-0.89115	-0.636142
VIT_00s0233g00010
VIT_00s0233g00020
VIT_00s0233g00030		-1.3664	-1.1732
VIT_00s0233g00050	-1.26635		-0.50226
VIT_00s0233g00060
VIT_00s0233g00180	0.808574	-0.80406	-0.704485
VIT_00s0233g00190	-1.25721
VIT_00s0238g00020	-1.83351	-1.73702	-1.80251
VIT_00s0238g00040
VIT_00s0238g00060
VIT_00s0238g00090
VIT_00s0238g00120
VIT_00s0238g00130
VIT_00s0245g00050	-1.95858	-0.617537	-1.17722
VIT_00s0245g00060	1.44254		0.881626
VIT_00s0245g00070	0.717427		0.47762
VIT_00s0246g00050
VIT_00s0246g00080	1.66088	1.30508
VIT_00s0246g00140		1.65113
VIT_00s0246g00170	0.741624
VIT_00s0246g00180		1.48307
VIT_00s0246g00200		0.823009
VIT_00s0246g00210	0.995526		-0.916951
VIT_00s0246g00220
VIT_00s0246g00230
VIT_00s0246g00240
VIT_00s0250g00020	1.58665	1.66988	1.9374
VIT_00s0250g00030		0.628159	0.630145
VIT_00s0250g00040	-0.630744		-0.77287
VIT_00s0250g00090	1.8954
VIT_00s0252g00010			0.422189
VIT_00s0252g00020			-0.721778
VIT_00s0252g00030	0.527812	0.602785	0.614221
VIT_00s0252g00040	-2.74005	1.25526
VIT_00s0252g00050	1.15355
VIT_00s0252g00060	-0.580026	1.25402	1.00625
VIT_00s0252g00070		0.282199	0.295978
VIT_00s0252g00130		0.530924	0.697538
VIT_00s0253g00040	-2.62634		-1.1589
VIT_00s0253g00060
VIT_00s0253g00070	0.557118	0.452757	0.531057
VIT_00s0253g00140	1.82142		0.973131
VIT_00s0253g00150	2.37346		1.45029
VIT_00s0256g00010
VIT_00s0256g00020
VIT_00s0256g00030
VIT_00s0256g00040
VIT_00s0256g00050
VIT_00s0258g00040
VIT_00s0258g00050
VIT_00s0258g00090
VIT_00s0259g00070
VIT_00s0259g00080
VIT_00s0259g00100
VIT_00s0259g00110	0.417585	-0.636343
VIT_00s0259g00120
VIT_00s0259g00130
VIT_00s0259g00140
VIT_00s0259g00150	-0.465156	-0.588827	-0.670807
VIT_00s0259g00160	-1.76879		-1.13967
VIT_00s0259g00170		-1.41321	-1.20896
VIT_00s0259g00180	-0.749358
VIT_00s0259g00190		-1.08392	-1.69373
VIT_00s0259g00200	-0.78112	-1.65753	-1.92295
VIT_00s0259g00210
VIT_00s0260g00060	-0.51237	-0.411931	-0.695203
VIT_00s0260g00070		-0.936222	-0.827902
VIT_00s0260g00080
VIT_00s0261g00010	0.477918
VIT_00s0261g00020	-1.13948		-0.923145
VIT_00s0261g00040	-3.73194	-2.20215	-2.42746
VIT_00s0262g00010			1.16775
VIT_00s0262g00090	1.99546		1.6785
VIT_00s0262g00120	1.31992
VIT_00s0264g00020	1.2398	1.28625	2.05022
VIT_00s0264g00030	0.844138	0.565403	0.95575
VIT_00s0264g00040		0.4151	0.687428
VIT_00s0264g00050		-2.21161	-1.91269
VIT_00s0264g00060	1.31929		1.18118
VIT_00s0264g00090	-2.42165	2.53721	2.43776
VIT_00s0264g00100		0.65014
VIT_00s0264g00110	-1.74141
VIT_00s0264g00120		-1.39675	-1.06641
VIT_00s0264g00130
VIT_00s0265g00010	-0.878396	0.544649
VIT_00s0265g00020		-0.263611	-0.278111
VIT_00s0265g00030			0.537742
VIT_00s0265g00040	-0.968737		-0.853617
VIT_00s0265g00050	-0.905292		-0.439899
VIT_00s0265g00060	0.485481	-0.56159
VIT_00s0265g00070	1.60323		0.746547
VIT_00s0265g00080
VIT_00s0265g00090	4.9176		3.64511
VIT_00s0265g00100		0.550979	0.610625
VIT_00s0265g00120	-0.678476	0.393816
VIT_00s0265g00130
VIT_00s0265g00170
VIT_00s0267g00030	-1.87496	-9.26552	-8.73383
VIT_00s0268g00020		0.527429
VIT_00s0269g00010
VIT_00s0269g00020	-1.1617
VIT_00s0269g00030
VIT_00s0269g00040
VIT_00s0269g00080	0.57259
VIT_00s0269g00130
VIT_00s0269g00140
VIT_00s0269g00150
VIT_00s0270g00050	0.362076
VIT_00s0270g00090	-1.04805
VIT_00s0270g00100
VIT_00s0270g00120
VIT_00s0270g00130	-1.51853
VIT_00s0271g00070	-1.09078
VIT_00s0271g00080
VIT_00s0271g00090	-3.49859
VIT_00s0271g00100		0.999288
VIT_00s0273g00020
VIT_00s0274g00040
VIT_00s0274g00050	-3.16537
VIT_00s0274g00060		1.02634
VIT_00s0274g00070	0.711448	-0.926383
VIT_00s0274g00090		-2.78397	-2.68999
VIT_00s0275g00030	0.899544
VIT_00s0282g00010		-0.739079	-1.23681
VIT_00s0282g00020	-1.21013	-0.593498	-1.33228
VIT_00s0282g00030
VIT_00s0282g00040	-1.37757		-0.797515
VIT_00s0283g00020		0.323065	0.429235
VIT_00s0283g00030			-0.703965
VIT_00s0283g00060	1.11117
VIT_00s0283g00070
VIT_00s0285g00020
VIT_00s0285g00050	1.71143	0.996756	1.47906
VIT_00s0286g00020
VIT_00s0286g00040
VIT_00s0286g00050
VIT_00s0286g00110
VIT_00s0286g00130	-0.411086
VIT_00s0286g00140		0.707225	0.428355
VIT_00s0287g00020
VIT_00s0287g00030	2.26155	1.1606	1.32624
VIT_00s0287g00040	0.915587	0.826859	0.939173
VIT_00s0287g00050
VIT_00s0287g00070	0.724141	1.09195	1.72315
VIT_00s0287g00080	1.53515	1.3664	1.96076
VIT_00s0291g00020		-1.85997	-1.48651
VIT_00s0291g00050		-0.82333
VIT_00s0291g00060	-0.951315	-1.44468	-2.01035
VIT_00s0291g00070	0.826217	0.523987
VIT_00s0291g00090		0.521673	0.443441
VIT_00s0291g00100	0.804085		0.803383
VIT_00s0294g00020
VIT_00s0294g00040	1.71582
VIT_00s0294g00080
VIT_00s0294g00090
VIT_00s0299g00010	-1.02401
VIT_00s0299g00030		0.808298	0.686226
VIT_00s0299g00040
VIT_00s0299g00050	1.29135
VIT_00s0299g00060	0.667277	0.852429	1.11119
VIT_00s0299g00070	-1.27964	0.482716
VIT_00s0299g00080		-1.59177	-1.3188
VIT_00s0299g00090	-1.51309		-0.834771
VIT_00s0299g00100		0.855474	0.865925
VIT_00s0299g00110
VIT_00s0301g00020	0.604174		0.809123
VIT_00s0301g00030
VIT_00s0301g00040		0.847639
VIT_00s0301g00050		0.718483	0.73342
VIT_00s0301g00080	1.47396	-1.86274
VIT_00s0301g00090		-1.53727
VIT_00s0301g00100
VIT_00s0301g00110		0.544853	0.407954
VIT_00s0301g00170	0.713601	0.625316	0.543238
VIT_00s0301g00180		0.830959	0.831661
VIT_00s0301g00190			-0.821931
VIT_00s0302g00010	-2.11359
VIT_00s0302g00020
VIT_00s0302g00050		0.759223	0.774294
VIT_00s0302g00060
VIT_00s0304g00010	-2.30534	-0.754937
VIT_00s0304g00020	-1.09463
VIT_00s0304g00030	1.81338		0.939885
VIT_00s0304g00050	-0.573864
VIT_00s0304g00070	-1.2641	-2.13408	-1.84808
VIT_00s0304g00080	0.823101	-1.63904	-0.934628
VIT_00s0309g00020		0.693215	0.65299
VIT_00s0309g00050	4.33114	5.01375	5.91262
VIT_00s0309g00090	2.92657	4.08737	4.82964
VIT_00s0313g00010	-2.53564	-2.45285	-2.70731
VIT_00s0313g00020		-1.07929	-0.68165
VIT_00s0313g00030	-0.614652
VIT_00s0313g00040	-1.07386	-0.949462	-1.43924
VIT_00s0313g00070	-0.434327	0.545635	0.364632
VIT_00s0313g00080	-0.502928
VIT_00s0317g00020
VIT_00s0317g00030
VIT_00s0317g00050		-0.540262	-0.700395
VIT_00s0317g00060	1.65223	1.04578	1.61505
VIT_00s0317g00070	4.33992		2.23785
VIT_00s0317g00100	0.299734
VIT_00s0317g00110	1.13528
VIT_00s0317g00130	-0.658923	-0.9563	-1.0465
VIT_00s0317g00140		-2.16404
VIT_00s0317g00150	-0.553282		-0.411275
VIT_00s0322g00020		-1.3924	-1.3468
VIT_00s0322g00030	-1.17166	-0.900522	-1.12251
VIT_00s0322g00040		-0.521062	-0.435816
VIT_00s0323g00020	0.902429	0.777645	0.675988
VIT_00s0323g00030		0.451059	0.309494
VIT_00s0323g00040	-0.607216
VIT_00s0323g00050	-2.2464		-1.77878
VIT_00s0323g00060
VIT_00s0323g00080
VIT_00s0323g00100	2.73711	-3.19976
VIT_00s0324g00010
VIT_00s0324g00030	0.942403	-1.83418
VIT_00s0324g00040
VIT_00s0324g00060	4.77354		2.31592
VIT_00s0324g00070	1.36905		1.25259
VIT_00s0324g00080	1.8883		1.85112
VIT_00s0324g00100	-3.12658		-1.83814
VIT_00s0324g00110	-0.929171	-1.17943	-1.57581
VIT_00s0332g00010	0.903939
VIT_00s0332g00050	1.20889
VIT_00s0332g00060
VIT_00s0332g00110	0.868662
VIT_00s0332g00160	0.72368	0.68474
VIT_00s0333g00020	-0.510993
VIT_00s0333g00030
VIT_00s0333g00040	-0.98549
VIT_00s0333g00050	-1.52682
VIT_00s0333g00060	-1.80931
VIT_00s0333g00070
VIT_00s0335g00010		-1.86243
VIT_00s0335g00020		-1.16796	-1.05479
VIT_00s0335g00090
VIT_00s0337g00010	1.16219		0.882386
VIT_00s0337g00060	-0.434599
VIT_00s0337g00070
VIT_00s0337g00080		-0.618779
VIT_00s0338g00010	1.42391
VIT_00s0338g00020	0.613561	-0.453077	-0.556889
VIT_00s0338g00030		-0.959429	-1.12837
VIT_00s0338g00050	0.400274
VIT_00s0340g00040	-1.69813		-1.11829
VIT_00s0340g00050	1.64941		1.53537
VIT_00s0340g00060			1.70967
VIT_00s0340g00070		0.578551	0.744879
VIT_00s0340g00080	-0.175836	0.495101	0.361564
VIT_00s0340g00090	-2.50536
VIT_00s0341g00010	0.616203	0.855579	0.762385
VIT_00s0341g00020	1.06517	0.415685	0.594665
VIT_00s0341g00030
VIT_00s0341g00040	1.13271	0.549689	1.01787
VIT_00s0341g00050	-1.54972	-2.14608	-2.09841
VIT_00s0341g00060
VIT_00s0341g00070	-2.7459
VIT_00s0347g00030			1.51594
VIT_00s0347g00040
VIT_00s0347g00060	-1.27177		1.27425
VIT_00s0347g00070			1.77651
VIT_00s0347g00080			1.85058
VIT_00s0347g00110	-1.57706
VIT_00s0349g00020	-1.32475	0.62597
VIT_00s0349g00030	0.569103
VIT_00s0349g00060		-0.278698	-0.211774
VIT_00s0353g00050	0.521712
VIT_00s0353g00060		-1.70617
VIT_00s0357g00010	1.67197	1.48762	1.94773
VIT_00s0357g00020	-1.4359	-1.41937	-1.46354
VIT_00s0357g00060	-1.00659
VIT_00s0357g00080		-1.39502	-1.30473
VIT_00s0357g00100	-1.19733
VIT_00s0358g00010			-1.20895
VIT_00s0360g00010	-0.460331
VIT_00s0360g00020			0.555978
VIT_00s0360g00040	0.914307
VIT_00s0360g00050	0.584101
VIT_00s0361g00040	-1.35148
VIT_00s0361g00050			2.31492
VIT_00s0361g00060	1.782	-4.75706
VIT_00s0361g00080	0.487941	0.535094	0.696909
VIT_00s0361g00090
VIT_00s0361g00100
VIT_00s0366g00020
VIT_00s0367g00010	1.60356	2.23798	2.13448
VIT_00s0370g00010	0.772799		0.716783
VIT_00s0370g00020	-0.661095
VIT_00s0370g00030	0.741488	0.768101	0.942948
VIT_00s0370g00040	-0.539971
VIT_00s0370g00050	0.613099	0.533966	0.618575
VIT_00s0370g00060		0.435488	0.381459
VIT_00s0370g00070	0.460068	-0.98422	-0.923358
VIT_00s0370g00090	0.640286
VIT_00s0371g00100	-1.1935	3.61352	3.65098
VIT_00s0372g00010	1.35874
VIT_00s0373g00010	-2.88185	-1.0222	-1.42996
VIT_00s0373g00020			0.701347
VIT_00s0373g00030	-0.451676	0.461441	0.395289
VIT_00s0373g00040	0.582174	0.382525	0.642341
VIT_00s0374g00020	2.04002		1.81789
VIT_00s0374g00030	-1.4761
VIT_00s0374g00050
VIT_00s0375g00030	-3.37173	-1.43851	-1.7894
VIT_00s0375g00050	-0.496913
VIT_00s0378g00010	-2.79937		-0.938449
VIT_00s0379g00020	-1.60462
VIT_00s0379g00050	-1.15762	-2.07948	-3.37308
VIT_00s0379g00060
VIT_00s0379g00070	-1.26034
VIT_00s0386g00020		-0.406363
VIT_00s0386g00030		-0.406622	-0.253878
VIT_00s0386g00040	-1.87672
VIT_00s0386g00050		-1.64541	-1.71671
VIT_00s0388g00020	3.25225	-2.68961
VIT_00s0388g00040	-2.01594		-1.48787
VIT_00s0388g00050	2.00944
VIT_00s0388g00060
VIT_00s0389g00020			0.327932
VIT_00s0389g00030			-0.67714
VIT_00s0389g00040		-1.13566	-1.44608
VIT_00s0391g00010
VIT_00s0391g00020	-0.912036	-1.14669	-1.62554
VIT_00s0391g00030	-1.93024	-1.57597	-1.86157
VIT_00s0391g00040			0.518203
VIT_00s0391g00050	0.696089
VIT_00s0391g00060
VIT_00s0391g00070	-1.92536	-2.01276	-1.82376
VIT_00s0392g00030		-6.90002	-3.23004
VIT_00s0392g00060		-5.42646	-1.66333
VIT_00s0394g00010
VIT_00s0394g00020		-0.497027	-0.507153
VIT_00s0394g00030	0.826676
VIT_00s0394g00040			-1.2454
VIT_00s0396g00010	0.544655
VIT_00s0396g00050
VIT_00s0397g00010	-1.3863
VIT_00s0398g00020	1.79119
VIT_00s0398g00060	1.83227	-2.01399
VIT_00s0399g00020	-2.11171
VIT_00s0399g00060	1.54282	0.590533	1.26245
VIT_00s0400g00020	-2.40141		-0.984435
VIT_00s0404g00010	-1.61016		-1.38607
VIT_00s0404g00020	0.706174	-0.346051
VIT_00s0404g00030	1.28161	-0.472467
VIT_00s0404g00040	1.6258		0.893309
VIT_00s0404g00050	1.30049		1.63679
VIT_00s0404g00060	0.657205	0.324094	0.320956
VIT_00s0404g00070	0.395219		0.405349
VIT_00s0404g00080	1.09456	0.459969	0.899491
VIT_00s0407g00010	-0.573379	1.02385
VIT_00s0407g00020
VIT_00s0407g00030
VIT_00s0407g00040
VIT_00s0407g00070	-1.51164
VIT_00s0407g00080	0.530936	0.641718
VIT_00s0411g00020
VIT_00s0411g00050
VIT_00s0414g00010
VIT_00s0414g00020	2.86064	2.01583	2.85834
VIT_00s0414g00030
VIT_00s0414g00060
VIT_00s0415g00020
VIT_00s0415g00030		-0.565821
VIT_00s0415g00040	1.95777	0.639428	1.36707
VIT_00s0415g00050		0.485265	0.509665
VIT_00s0415g00060	-0.870548
VIT_00s0415g00070		-1.60754	-1.83732
VIT_00s0415g00080	-0.853294	-0.449335	-0.913544
VIT_00s0420g00040	1.11809	-0.749776
VIT_00s0421g00040
VIT_00s0424g00010
VIT_00s0429g00030		-0.37802
VIT_00s0429g00040	1.21314
VIT_00s0432g00020			1.2862
VIT_00s0434g00020	0.486402
VIT_00s0434g00060
VIT_00s0434g00080
VIT_00s0434g00090	1.80041
VIT_00s0438g00010	0.873558		-0.545559
VIT_00s0438g00020
VIT_00s0441g00010	-0.734084
VIT_00s0441g00020
VIT_00s0445g00010	-1.76278
VIT_00s0445g00020	0.715933	1.02008	0.58813
VIT_00s0445g00030	-1.48606	-0.958482	-1.61973
VIT_00s0448g00020	-1.34834		-1.20352
VIT_00s0449g00010
VIT_00s0454g00010
VIT_00s0454g00030			1.72115
VIT_00s0455g00010	1.31358
VIT_00s0455g00020	0.4766	0.702978	0.634391
VIT_00s0455g00030	-0.738482
VIT_00s0455g00040	-1.30762
VIT_00s0455g00050	-0.983867
VIT_00s0456g00020
VIT_00s0456g00040
VIT_00s0459g00010	-1.03392
VIT_00s0459g00030
VIT_00s0463g00010	0.708497		1.06103
VIT_00s0463g00020	2.5373	-1.39433	1.3927
VIT_00s0467g00010	-1.33938
VIT_00s0467g00030	-2.30748	-0.954908
VIT_00s0467g00040
VIT_00s0469g00010	2.23103
VIT_00s0469g00020	-1.24874
VIT_00s0469g00040	1.78799		2.93813
VIT_00s0469g00050		1.14403	1.55074
VIT_00s0471g00010	-0.868958	0.573565
VIT_00s0471g00030
VIT_00s0471g00040	0.848821
VIT_00s0471g00050	0.864216	-1.78199
VIT_00s0475g00010	-2.05982		-0.796747
VIT_00s0475g00020		-1.38465	-1.64741
VIT_00s0475g00030	0.417761
VIT_00s0475g00040	0.707583		0.540884
VIT_00s0475g00050	-0.541663
VIT_00s0477g00030	2.53091		0.682957
VIT_00s0477g00040	0.428751
VIT_00s0477g00070	-1.12981		-0.482295
VIT_00s0479g00010	1.55472	0.822297	1.06766
VIT_00s0479g00020	-1.01782	-2.21797	-2.96048
VIT_00s0480g00030	2.62466
VIT_00s0480g00040	2.13943
VIT_00s0480g00060	-3.19897	-1.31248	-1.86678
VIT_00s0480g00070		-2.35168	-2.39453
VIT_00s0480g00100	-1.41306	-1.9903	-2.23129
VIT_00s0483g00010	-1.30693		-0.700052
VIT_00s0483g00020		0.827548	0.926313
VIT_00s0484g00020	0.9198		1.4784
VIT_00s0484g00030
VIT_00s0487g00010	2.80111		2.59431
VIT_00s0487g00030
VIT_00s0487g00050	2.39174		2.21497
VIT_00s0494g00010	-2.21292
VIT_00s0494g00020	1.18532	-0.976707
VIT_00s0499g00010	-0.33742
VIT_00s0499g00020	-3.70969	-2.92044	-3.27981
VIT_00s0499g00030	-0.861626	-0.749912	-1.04938
VIT_00s0499g00040	-1.47734	-2.02108	-2.10482
VIT_00s0505g00030	1.41599	1.35125
VIT_00s0507g00010	-0.96733
VIT_00s0507g00020	-0.500681	0.519437
VIT_00s0508g00020	1.19999	1.88985	1.88386
VIT_00s0508g00030	0.838239
VIT_00s0508g00040	-3.80226	-1.35274	-1.9184
VIT_00s0510g00010		-0.830068	-1.5047
VIT_00s0510g00020	-0.498774	-0.626379	-0.95096
VIT_00s0510g00040		-0.501416	-0.568429
VIT_00s0510g00050	2.77238		0.931227
VIT_00s0513g00020
VIT_00s0515g00010	-0.568822		-0.265419
VIT_00s0515g00020		-1.23403
VIT_00s0515g00030		0.720572	0.744574
VIT_00s0515g00050
VIT_00s0516g00010	-1.07893		-1.92151
VIT_00s0516g00020	-3.11573		-1.60069
VIT_00s0516g00030		1.07156	1.23252
VIT_00s0524g00030	2.28218		1.16584
VIT_00s0525g00010	0.488136	0.960375	1.00989
VIT_00s0525g00020	-2.1243		-1.56829
VIT_00s0525g00030	-1.14773
VIT_00s0525g00040	-0.772986	-0.424554	-0.501727
VIT_00s0525g00050
VIT_00s0527g00010		1.47161	2.0575
VIT_00s0527g00020	1.4426	0.357802	1.13748
VIT_00s0527g00030	-3.05457		-3.4498
VIT_00s0531g00010	0.664993		0.368163
VIT_00s0531g00030	0.753493		0.88278
VIT_00s0531g00040	-0.896637	-1.20281	-1.02457
VIT_00s0531g00050	1.13218	1.13592	1.54913
VIT_00s0532g00020	-3.36721	-2.39711	-2.53353
VIT_00s0532g00030	1.33941	1.7203	1.66631
VIT_00s0532g00050			-0.654998
VIT_00s0532g00060	-1.83759
VIT_00s0532g00070			1.07577
VIT_00s0533g00010	1.04492	0.731308	1.38467
VIT_00s0533g00020			-0.646078
VIT_00s0533g00040
VIT_00s0533g00050	-0.824379
VIT_00s0540g00020		1.81533	2.4765
VIT_00s0540g00040	1.71833		1.47763
VIT_00s0541g00010	-1.24849
VIT_00s0541g00020		-1.2971	-0.964889
VIT_00s0551g00010	1.09586	0.378876	0.439092
VIT_00s0551g00020	-0.751103	-1.52124	-1.21393
VIT_00s0551g00030	0.795824	0.933444	1.18282
VIT_00s0551g00040
VIT_00s0555g00020	2.48059
VIT_00s0555g00050		-0.775247	-0.922745
VIT_00s0558g00010	-0.602363	-0.828249	-1.05912
VIT_00s0558g00020			0.377099
VIT_00s0558g00030
VIT_00s0559g00010	-1.56654
VIT_00s0561g00020
VIT_00s0561g00030		0.212369	0.299845
VIT_00s0566g00010		-1.65193	-1.62827
VIT_00s0566g00020	1.27884
VIT_00s0567g00010		0.974261	0.809558
VIT_00s0567g00060	2.00906	-1.14965	-1.08524
VIT_00s0568g00010	-0.411953	-0.392632	-0.382035
VIT_00s0574g00030	0.535976
VIT_00s0577g00010	-1.64108
VIT_00s0577g00020	1.00284
VIT_00s0580g00010	-0.516601		-0.386572
VIT_00s0580g00020
VIT_00s0581g00010		0.601284	0.58013
VIT_00s0582g00030	1.41752
VIT_00s0583g00010	-0.419881	0.623041
VIT_00s0583g00020	-1.95802
VIT_00s0583g00030	-1.32511	1.17558
VIT_00s0583g00040	-0.445596
VIT_00s0585g00020	0.332636	0.720481	0.687724
VIT_00s0585g00030	-0.232808
VIT_00s0586g00010			0.557432
VIT_00s0586g00020	0.808174	0.510934	0.711273
VIT_00s0586g00030
VIT_00s0587g00030		2.46302	1.88266
VIT_00s0587g00040	0.591291
VIT_00s0590g00010
VIT_00s0590g00020	1.05915	1.29013	1.2306
VIT_00s0591g00010	0.626084		0.496099
VIT_00s0591g00020
VIT_00s0592g00010	-0.639418
VIT_00s0592g00020	-2.48397		-1.04828
VIT_00s0598g00010
VIT_00s0598g00020	-1.02834	-0.778275	-0.880693
VIT_00s0598g00040	-0.591637
VIT_00s0601g00010
VIT_00s0601g00030	-0.459098
VIT_00s0601g00040	-1.29266
VIT_00s0611g00010
VIT_00s0612g00020	0.395835	-0.402233	-0.353704
VIT_00s0612g00030	0.331343
VIT_00s0615g00020		-1.80973
VIT_00s0615g00030		-1.82214	-0.943281
VIT_00s0616g00020			-1.1372
VIT_00s0620g00010	1.02827
VIT_00s0620g00020
VIT_00s0625g00020	1.77794
VIT_00s0625g00040		-0.963655	-0.886308
VIT_00s0629g00020
VIT_00s0630g00010	-1.01618
VIT_00s0632g00010	-2.81819	0.960611
VIT_00s0640g00020	2.21201	2.00598	2.80118
VIT_00s0641g00010
VIT_00s0642g00010
VIT_00s0646g00030	0.558641	-0.407589
VIT_00s0647g00010	-0.814064
VIT_00s0652g00010	-1.14269		-1.17209
VIT_00s0652g00020	1.12108	0.668309	1.55156
VIT_00s0652g00030	-0.421288
VIT_00s0657g00010	0.512407	-0.661733	-0.754475
VIT_00s0658g00020
VIT_00s0659g00010	-1.44825
VIT_00s0662g00010	0.879598		0.644545
VIT_00s0662g00030
VIT_00s0662g00040	1.68566		1.34348
VIT_00s0665g00010
VIT_00s0665g00020		-2.12971
VIT_00s0665g00030	-2.30384
VIT_00s0665g00040		0.918888	0.754949
VIT_00s0665g00050
VIT_00s0670g00010	-0.536828
VIT_00s0670g00020		-0.832896	-0.665393
VIT_00s0672g00010			0.41884
VIT_00s0674g00010	-1.33557
VIT_00s0682g00010	-0.540293	-0.773782	-0.628822
VIT_00s0682g00020	-0.728482		-0.766614
VIT_00s0682g00030		-0.763503	-0.586755
VIT_00s0682g00050	-2.11117	-1.61824	-1.55314
VIT_00s0684g00010			1.09031
VIT_00s0684g00030	1.8549
VIT_00s0684g00040
VIT_00s0686g00010	-0.60737
VIT_00s0686g00020	0.747004		0.453346
VIT_00s0698g00010		1.55821	1.70138
VIT_00s0701g00010
VIT_00s0704g00010		0.662657	0.719582
VIT_00s0704g00040	-4.49117	-2.70312	-3.45384
VIT_00s0705g00010		-1.99272	-1.44635
VIT_00s0707g00010	-1.92655		-0.977822
VIT_00s0710g00010
VIT_00s0710g00020	0.642865
VIT_00s0726g00010		-2.91855	-1.72459
VIT_00s0732g00010		-0.65357	-0.403785
VIT_00s0733g00010	0.402652	0.394312
VIT_00s0734g00020
VIT_00s0734g00030	-1.73613
VIT_00s0742g00020		-0.983112	-0.961461
VIT_00s0742g00030		0.518065	0.385063
VIT_00s0742g00040	-1.42649
VIT_00s0743g00010
VIT_00s0753g00010	-2.34536	-2.46747	-2.37099
VIT_00s0753g00020	-1.77803	-1.78878	-1.04252
VIT_00s0757g00010
VIT_00s0757g00030
VIT_00s0759g00010	-1.62283		-0.785929
VIT_00s0762g00030	1.28294	1.5763	3.20788
VIT_00s0768g00010	-0.821279		0.489381
VIT_00s0768g00040	-1.24927
VIT_00s0769g00010	0.562499	-0.938349	-0.858099
VIT_00s0771g00010
VIT_00s0771g00020	-0.868948
VIT_00s0772g00010
VIT_00s0776g00010
VIT_00s0776g00020	-0.845451	-0.584817	-0.578202
VIT_00s0779g00010	0.548366
VIT_00s0780g00010	1.01015
VIT_00s0780g00020	-1.94904	-0.627688	-0.932235
VIT_00s0780g00030	2.66658	-2.17728
VIT_00s0780g00040	1.2009
VIT_00s0783g00010	-0.541141	0.360258
VIT_00s0790g00020	4.74734
VIT_00s0800g00010	-1.85856
VIT_00s0800g00020	-0.621571		0.459331
VIT_00s0801g00020		-0.691418	-0.59312
VIT_00s0802g00010	1.06984
VIT_00s0802g00020		-1.1083	-1.46995
VIT_00s0804g00010	0.652759
VIT_00s0804g00020	-2.19762		-0.706929
VIT_00s0805g00010
VIT_00s0805g00020
VIT_00s0813g00010	-1.33478		-0.771798
VIT_00s0817g00010	-1.48533
VIT_00s0818g00010	0.415908	0.412446	0.708622
VIT_00s0820g00010	0.771864	0.756602	0.868663
VIT_00s0820g00020	-2.19903	-3.28165	-2.94723
VIT_00s0823g00020			-1.7404
VIT_00s0838g00020		-0.561684	-0.932772
VIT_00s0841g00010
VIT_00s0847g00010	2.17497
VIT_00s0857g00010
VIT_00s0862g00010	-1.03481
VIT_00s0862g00020	-1.02465
VIT_00s0865g00030	-1.4462	-1.4703	-1.67684
VIT_00s0868g00010	1.0086	0.481717	0.675539
VIT_00s0868g00020	-1.01554	-1.07027	-1.18557
VIT_00s0872g00010	-2.85999
VIT_00s0873g00010			-0.804106
VIT_00s0873g00020
VIT_00s0875g00010	-0.507745		-0.719017
VIT_00s0878g00020			-1.0458
VIT_00s0878g00030
VIT_00s0880g00010		-2.72816	-3.25785
VIT_00s0880g00020
VIT_00s0888g00010
VIT_00s0897g00010	0.709739
VIT_00s0904g00010	-1.24064
VIT_00s0912g00010
VIT_00s0914g00010	-0.753064
VIT_00s0916g00010	0.327021	0.846736	1.05905
VIT_00s0918g00010	-1.23878
VIT_00s0920g00010	-0.930255
VIT_00s0920g00020
VIT_00s0921g00020
VIT_00s0921g00030
VIT_00s0929g00020	-0.933432
VIT_00s0934g00010
VIT_00s0936g00010
VIT_00s0941g00020	-3.26482	-1.89143	-2.75244
VIT_00s0945g00010	-1.51436
VIT_00s0956g00010	0.852177		0.420908
VIT_00s0956g00030
VIT_00s0958g00020		-1.23945	-0.973843
VIT_00s0960g00010
VIT_00s0961g00020
VIT_00s0965g00010	-2.37747	-0.826225	-1.34711
VIT_00s0978g00010	-0.880422
VIT_00s0978g00020	-1.44718		-0.961246
VIT_00s0981g00010
VIT_00s0983g00010
VIT_00s0984g00010
VIT_00s0992g00010	-1.63117		-0.506329
VIT_00s0992g00020	-1.82776		-0.98709
VIT_00s1003g00010	2.08887	1.34232	2.09186
VIT_00s1034g00010
VIT_00s1045g00020
VIT_00s1045g00030
VIT_00s1188g00010	-2.0426
VIT_00s1194g00010
VIT_00s1194g00020		-1.55108	-0.942055
VIT_00s1203g00010
VIT_00s1206g00010	1.64983		1.01548
VIT_00s1206g00020	0.289537
VIT_00s1211g00020
VIT_00s1213g00010
VIT_00s1217g00010		-0.69486	-1.00829
VIT_00s1217g00020		-1.62529
VIT_00s1227g00010		-0.8516	-0.674009
VIT_00s1231g00010	-0.653303		-0.415489
VIT_00s1232g00010	0.387869	0.520231	0.52784
VIT_00s1232g00020
VIT_00s1232g00030	0.729967
VIT_00s1235g00010	-2.86859
VIT_00s1238g00010			0.412004
VIT_00s1241g00010
VIT_00s1247g00020	-1.69607
VIT_00s1251g00010	1.02056		0.965944
VIT_00s1255g00010
VIT_00s1255g00020
VIT_00s1273g00010
VIT_00s1274g00010
VIT_00s1286g00010		-0.653324
VIT_00s1286g00020
VIT_00s1287g00010	-1.15638		-0.653735
VIT_00s1291g00020		-0.95357	-0.67399
VIT_00s1306g00010	-0.973501
VIT_00s1306g00020
VIT_00s1308g00010	1.53063
VIT_00s1312g00010	-3.38752		-1.57652
VIT_00s1314g00010	-1.87484
VIT_00s1321g00010	-1.79731		-2.47999
VIT_00s1322g00010	-1.51293		-1.06359
VIT_00s1328g00020	1.27087	-1.9046	-0.925542
VIT_00s1338g00010	-1.87267		-1.33799
VIT_00s1338g00020	-0.605595
VIT_00s1339g00010	0.497267	0.295758
VIT_00s1343g00010		-1.18363	-1.1615
VIT_00s1348g00010	-2.53171		-0.957031
VIT_00s1349g00010	1.57636		0.923501
VIT_00s1351g00010	0.536838
VIT_00s1351g00020		0.832961	0.813628
VIT_00s1352g00010		-1.19453
VIT_00s1353g00010	-1.62751
VIT_00s1355g00010		-0.77106	-1.01432
VIT_00s1356g00010	-2.59588		-0.921829
VIT_00s1360g00010	-1.47074
VIT_00s1364g00010		-0.75665	-0.582693
VIT_00s1365g00010	-2.55447		-1.36095
VIT_00s1372g00020	1.16891	0.372237	0.804596
VIT_00s1373g00010	0.642366	0.78335	0.661687
VIT_00s1373g00020	-1.11561	1.10124
VIT_00s1375g00010		-1.0856	-1.13805
VIT_00s1380g00010	-1.21098
VIT_00s1395g00010			-1.13923
VIT_00s1397g00010
VIT_00s1403g00010	-1.2716
VIT_00s1404g00010	-3.06986	-2.35269	-2.96275
VIT_00s1405g00010
VIT_00s1406g00010	0.806886
VIT_00s1428g00020
VIT_00s1430g00010	-1.05431
VIT_00s1450g00010
VIT_00s1455g00010	3.1002
VIT_00s1463g00010	-0.980136		-1.09208
VIT_00s1466g00020
VIT_00s1488g00010		1.2518
VIT_00s1488g00020	0.990278
VIT_00s1491g00020
VIT_00s1501g00010	-0.882409
VIT_00s1506g00010	0.930396		0.446458
VIT_00s1522g00010
VIT_00s1525g00010
VIT_00s1530g00010
VIT_00s1542g00010
VIT_00s1542g00020
VIT_00s1543g00010
VIT_00s1546g00010
VIT_00s1553g00010			1.78776
VIT_00s1557g00020
VIT_00s1569g00010	1.37433	-0.714013
VIT_00s1569g00020	-0.406028
VIT_00s1613g00010
VIT_00s1623g00010
VIT_00s1644g00010	-1.0893		-0.662719
VIT_00s1665g00010	1.34348	0.409551	0.807552
VIT_00s1667g00010	-1.74124		-1.46419
VIT_00s1674g00010		-0.778079	-1.71229
VIT_00s1679g00010
VIT_00s1682g00010	2.27274
VIT_00s1682g00020
VIT_00s1683g00010	0.577998
VIT_00s1715g00010		1.09904
VIT_00s1737g00010	-0.361379	0.772413	0.418145
VIT_00s1739g00010	0.888075
VIT_00s1764g00010	2.22668
VIT_00s1764g00020		-0.789761	-0.96979
VIT_00s1830g00010	3.86233	-2.17447
VIT_00s1847g00010	-3.2304	-2.60473	-3.58354
VIT_00s1897g00010	0.753787
VIT_00s1927g00010		-0.794303
VIT_00s1937g00010	1.10124
VIT_00s1955g00010	1.39684
VIT_00s1995g00010
VIT_00s2001g00010	-1.03407	-0.596129	-0.627886
VIT_00s2006g00010
VIT_00s2015g00010			-1.24371
VIT_00s2015g00020
VIT_00s2032g00010	-5.41967		-1.78738
VIT_00s2037g00010
VIT_00s2038g00010
VIT_00s2077g00020			-0.907256
VIT_00s2082g00010		-0.658877	-0.682625
VIT_00s2085g00010	0.534006
VIT_00s2086g00010	1.22648
VIT_00s2117g00010
VIT_00s2125g00010	-1.55208	-0.640552	-1.24892
VIT_00s2171g00010			0.620584
VIT_00s2188g00010	0.789491
VIT_00s2197g00010		-0.766375
VIT_00s2207g00010
VIT_00s2226g00010
VIT_00s2249g00010	-0.926179
VIT_00s2262g00010	0.805	0.612664	0.767029
VIT_00s2269g00010	-0.494654	-1.11506	-1.2795
VIT_00s2288g00010
VIT_00s2300g00010		-0.950987
VIT_00s2313g00010
VIT_00s2342g00010	2.6293		1.30039
VIT_00s2349g00010	2.45396
VIT_00s2364g00010	0.990812
VIT_00s2376g00010	1.19745
VIT_00s2377g00010
VIT_00s2380g00010
VIT_00s2393g00010		0.787178	0.715422
VIT_00s2395g00010		1.04714	1.41745
VIT_00s2417g00020
VIT_00s2419g00010	-1.27645		1.09479
VIT_00s2430g00010		0.947341
VIT_00s2440g00010	-1.02844
VIT_00s2472g00010
VIT_00s2478g00020
VIT_00s2481g00010		1.09186	1.16565
VIT_00s2483g00010
VIT_00s2485g00010	2.6059
VIT_00s2507g00010
VIT_00s2525g00010
VIT_00s2527g00010
VIT_00s2531g00010		0.559687	0.425983
VIT_00s2539g00010	1.29162
VIT_00s2547g00010	1.08302		0.838404
VIT_00s2558g00010	-1.12113	-1.266
VIT_00s2563g00010	2.05619		2.71118
VIT_00s2564g00010
VIT_00s2569g00010	-0.657801	0.504911
VIT_00s2574g00010		0.68891	0.852503
VIT_00s2576g00010
VIT_00s2579g00010	-1.49902	-1.14762	-1.23127
VIT_00s2580g00010	0.432975		0.375289
VIT_00s2582g00010	-1.2277		-0.582434
VIT_00s2604g00010	0.529837		0.398047
VIT_00s2607g00010	-1.02913	-1.46689	-1.33908
VIT_00s2608g00010		-0.790276	-0.716486
VIT_00s2642g00010	1.0881
VIT_00s2648g00010	1.54234
VIT_00s2668g00010	-2.79793	-2.6584	-2.78483
VIT_00s2705g00010	-0.623024	0.763297
VIT_00s2710g00010
VIT_00s2745g00010	2.19301
VIT_00s2750g00010	0.765971	0.996989	1.13786
VIT_00s2769g00010
VIT_00s2776g00010			3.39891
VIT_00s2785g00010	1.15833		1.2067
VIT_00s2795g00010		-0.70832	-0.880057
VIT_00s2814g00010
VIT_00s2837g00010		-1.14043	-0.848581
VIT_00s2839g00010
VIT_00s2840g00010
VIT_00s2851g00010
VIT_00s2871g00010			-0.333117
VIT_00s2887g00010
VIT_01s0010g00020	-2.6333		-2.1539
VIT_01s0010g00060	1.2696		1.13688
VIT_01s0010g00240	-1.09125	-1.43515	-2.28966
VIT_01s0010g00330	-0.934364	-1.34814	-1.52748
VIT_01s0010g00340
VIT_01s0010g00380			2.03301
VIT_01s0010g00400
VIT_01s0010g00510	-2.33276	-1.51321	-2.53678
VIT_01s0010g00520	-0.385411
VIT_01s0010g00530	1.1423	-2.71224	-1.92153
VIT_01s0010g00540	-0.721595		-0.343738
VIT_01s0010g00550		0.343225	0.414107
VIT_01s0010g00560			0.451411
VIT_01s0010g00580	-1.27223
VIT_01s0010g00590	-1.37583		-0.821819
VIT_01s0010g00600		0.64589	1.00257
VIT_01s0010g00630		0.994287	0.850823
VIT_01s0010g00640		1.25047	1.21076
VIT_01s0010g00680			-0.502165
VIT_01s0010g00690	-0.918501	1.17238	1.08119
VIT_01s0010g00710
VIT_01s0010g00740	-0.361468
VIT_01s0010g00750			-0.34997
VIT_01s0010g00760
VIT_01s0010g00820		-1.05565	-1.45428
VIT_01s0010g00870	-1.44901	-1.04713	-1.73516
VIT_01s0010g00920	-1.53467	1.56594	1.29458
VIT_01s0010g00940	-0.753596	0.703017
VIT_01s0010g00950
VIT_01s0010g00980			0.384828
VIT_01s0010g00990	0.700623	0.493552	0.602908
VIT_01s0010g01000		-0.64709	-0.484933
VIT_01s0010g01010	0.555219
VIT_01s0010g01030		0.479558
VIT_01s0010g01080		1.0854	0.895146
VIT_01s0010g01090	1.07061
VIT_01s0010g01100
VIT_01s0010g01110	0.485571
VIT_01s0010g01120
VIT_01s0010g01130	0.520885	-0.75185	-0.452219
VIT_01s0010g01140	-0.617182	-0.822852	-1.29498
VIT_01s0010g01160		0.462912	0.59182
VIT_01s0010g01170	-0.803822		-0.67083
VIT_01s0010g01180		-1.54775	-1.50763
VIT_01s0010g01200	-2.69252	-1.20039	-2.19443
VIT_01s0010g01210	-1.08672		-0.73804
VIT_01s0010g01220	1.40267
VIT_01s0010g01230
VIT_01s0010g01290		0.662489	0.468914
VIT_01s0010g01310	-0.783135
VIT_01s0010g01380
VIT_01s0010g01390	-1.90861	-1.17664	-1.91292
VIT_01s0010g01410	0.578539
VIT_01s0010g01430	0.698754		-0.349064
VIT_01s0010g01440		0.211335	0.283675
VIT_01s0010g01450		0.690485	0.717098
VIT_01s0010g01460
VIT_01s0010g01480	-0.504844	0.590527
VIT_01s0010g01570	-3.25693
VIT_01s0010g01590	-0.360257
VIT_01s0010g01610		0.604806
VIT_01s0010g01660	-2.25361		-1.2637
VIT_01s0010g01670	-1.42065		-1.05775
VIT_01s0010g01680	1.80174		1.25885
VIT_01s0010g01710	0.640641	0.463257	1.04293
VIT_01s0010g01720	0.843568		0.438993
VIT_01s0010g01730	0.374514
VIT_01s0010g01740	0.4529	-0.725071
VIT_01s0010g01760	-0.805502	0.621596
VIT_01s0010g01770	0.790471		0.411396
VIT_01s0010g01780	-1.20953
VIT_01s0010g01800	-0.285017
VIT_01s0010g01810	-1.14105	-1.47082	-1.8073
VIT_01s0010g01830	-0.973321	-2.12508	-2.36101
VIT_01s0010g01840	2.5713	-1.355
VIT_01s0010g01850		-1.2444	-1.4798
VIT_01s0010g01870
VIT_01s0010g01890
VIT_01s0010g01900	-1.28861		-1.03885
VIT_01s0010g02030	1.26443	-1.71257	-0.98833
VIT_01s0010g02050		0.579775	0.466232
VIT_01s0010g02070	-1.7671	1.32327
VIT_01s0010g02080	0.477599	0.623089	0.636107
VIT_01s0010g02090	0.393563
VIT_01s0010g02100		0.462257
VIT_01s0010g02140	-0.569962		-0.413194
VIT_01s0010g02150		0.988571
VIT_01s0010g02160	0.374197	0.305687	0.421227
VIT_01s0010g02170		-0.949583	-1.51185
VIT_01s0010g02180			0.390003
VIT_01s0010g02200			-0.603674
VIT_01s0010g02210	0.406616	0.426865	0.474055
VIT_01s0010g02220	-0.809342	-0.678568	-1.27279
VIT_01s0010g02230	0.959565
VIT_01s0010g02260	1.46594		1.37096
VIT_01s0010g02280	0.665135		-0.443337
VIT_01s0010g02290
VIT_01s0010g02350	1.20301		0.698464
VIT_01s0010g02360	-0.502329	0.467074
VIT_01s0010g02370	0.928584
VIT_01s0010g02380	0.330433		0.372633
VIT_01s0010g02390		-0.460463	-0.718253
VIT_01s0010g02410			-0.353094
VIT_01s0010g02420	0.495731
VIT_01s0010g02430	-2.97913	-2.67741	-3.30101
VIT_01s0010g02440	1.80916		0.767396
VIT_01s0010g02450	2.63536
VIT_01s0010g02460	2.79557
VIT_01s0010g02470	-0.624904
VIT_01s0010g02480	-1.69916
VIT_01s0010g02530		-0.42039	-0.397465
VIT_01s0010g02540	1.09924
VIT_01s0010g02550		-0.452239
VIT_01s0010g02560	-2.65361	-1.72624	-2.06344
VIT_01s0010g02570	-0.531585	-0.409453	-0.580832
VIT_01s0010g02580	1.56886		1.10732
VIT_01s0010g02590	-3.2738		-1.03485
VIT_01s0010g02600
VIT_01s0010g02610	0.370543
VIT_01s0010g02620		0.330172
VIT_01s0010g02670	-2.08327	-0.821891	-1.65914
VIT_01s0010g02680	1.51898	1.7747	2.17629
VIT_01s0010g02690	-3.41002	-2.83128	-3.2778
VIT_01s0010g02730
VIT_01s0010g02740	-1.15673		-1.16282
VIT_01s0010g02750	1.39079		0.534655
VIT_01s0010g02760	0.318626
VIT_01s0010g02770	-0.741587	-0.67735	-0.713971
VIT_01s0010g02780		0.721546	0.644407
VIT_01s0010g02810	-0.898176	1.30115	1.08008
VIT_01s0010g02820	0.647722	-1.38639	-0.535376
VIT_01s0010g02860
VIT_01s0010g02870	-0.890196	1.22106	0.664381
VIT_01s0010g02890	-0.712686
VIT_01s0010g02900	0.421125
VIT_01s0010g02910	-1.65455
VIT_01s0010g02920	0.700291	0.307697	0.319495
VIT_01s0010g02930	4.89165	-2.52396	2.00907
VIT_01s0010g03020	4.05135	-3.0405	1.64539
VIT_01s0010g03050		-0.359071	-0.367264
VIT_01s0010g03060
VIT_01s0010g03210	1.42334	-2.2003	-1.44881
VIT_01s0010g03300
VIT_01s0010g03310
VIT_01s0010g03320			0.404325
VIT_01s0010g03330	-0.655422
VIT_01s0010g03350
VIT_01s0010g03360	0.577439
VIT_01s0010g03370	-0.400461		-0.445259
VIT_01s0010g03380	-0.755306
VIT_01s0010g03390		0.999386	0.968732
VIT_01s0010g03400	-0.452967
VIT_01s0010g03410			-1.14895
VIT_01s0010g03460	-3.89101	-5.00387	-6.75967
VIT_01s0010g03490	-2.46266	-2.52234	-3.8179
VIT_01s0010g03510	-3.76686	-4.96769	-6.65013
VIT_01s0010g03530	-2.09584		-0.93653
VIT_01s0010g03540	-1.9437	-0.97918	-1.25607
VIT_01s0010g03560	-1.36751
VIT_01s0010g03570	0.345823		-0.34902
VIT_01s0010g03590	-1.21423
VIT_01s0010g03600	0.50949		0.313334
VIT_01s0010g03610	0.785626	-0.352472
VIT_01s0010g03620	-0.755506
VIT_01s0010g03630
VIT_01s0010g03640	2.10606	-1.56463
VIT_01s0010g03650
VIT_01s0010g03660	-0.536685		-0.372296
VIT_01s0010g03680	0.9951	-1.19314
VIT_01s0010g03690		0.693956	0.447215
VIT_01s0010g03700		-0.2721
VIT_01s0010g03710	-1.63896
VIT_01s0010g03730	0.543965	0.661627	0.794028
VIT_01s0010g03740
VIT_01s0010g03750		-1.30457	-0.748614
VIT_01s0010g03760		0.407416	0.49322
VIT_01s0010g03770	0.558676	1.86239	2.11696
VIT_01s0010g03780	0.420198		0.519719
VIT_01s0010g03790		-0.383677	-0.26914
VIT_01s0010g03800		-1.09261
VIT_01s0010g03810			0.996105
VIT_01s0010g03830		-0.340793	-0.33357
VIT_01s0010g03850	-0.612371	0.498714	0.382368
VIT_01s0010g03860	-1.02208	-1.66975	-1.80321
VIT_01s0010g03870	-1.67214	-2.05752	-2.31114
VIT_01s0010g03880	0.664435
VIT_01s0010g03890	-0.761576		-0.643332
VIT_01s0010g03910	1.06551		0.777705
VIT_01s0010g03920
VIT_01s0010g03930	2.38353	-1.21321
VIT_01s0010g03940	1.4055	0.817767	1.78165
VIT_01s0010g03950	-1.54727
VIT_01s0010g03980	0.467883
VIT_01s0010g04010
VIT_01s0011g00010	-1.02402
VIT_01s0011g00030	-2.31946
VIT_01s0011g00050	0.504116
VIT_01s0011g00060		-0.74509	-1.30651
VIT_01s0011g00070		-0.369341
VIT_01s0011g00080	-2.46937	-1.58005	-2.86955
VIT_01s0011g00120
VIT_01s0011g00130	-0.557865
VIT_01s0011g00150	-2.69191	-2.02722	-2.25024
VIT_01s0011g00160			0.496398
VIT_01s0011g00210
VIT_01s0011g00220	0.81823
VIT_01s0011g00230	-0.709868	-0.627969	-1.05412
VIT_01s0011g00240	-1.01712
VIT_01s0011g00250	0.742371
VIT_01s0011g00270
VIT_01s0011g00290	0.480644	-0.427698	-0.595235
VIT_01s0011g00300	0.302503
VIT_01s0011g00370	-0.922089
VIT_01s0011g00380	2.44101		1.38693
VIT_01s0011g00390			0.566925
VIT_01s0011g00400	-1.42783
VIT_01s0011g00410	1.59972	-1.57939	-0.632189
VIT_01s0011g00420	0.380912	-0.946611
VIT_01s0011g00440
VIT_01s0011g00450		-0.265586	-0.337569
VIT_01s0011g00460
VIT_01s0011g00470
VIT_01s0011g00480	0.461227
VIT_01s0011g00490	-1.11954	-0.353864	-0.566862
VIT_01s0011g00500
VIT_01s0011g00510
VIT_01s0011g00530	1.23379
VIT_01s0011g00540
VIT_01s0011g00550	-1.70147	-0.955167	-1.76864
VIT_01s0011g00560	2.80002	1.07908	2.32958
VIT_01s0011g00570	-0.696004		-0.57683
VIT_01s0011g00580	0.310466		-0.344709
VIT_01s0011g00590	-2.75302	-1.16306	-2.3194
VIT_01s0011g00600
VIT_01s0011g00610	0.611481	-0.560881
VIT_01s0011g00620	-1.33481
VIT_01s0011g00630	-1.30014		-0.961996
VIT_01s0011g00640	-0.37047	0.404034	0.385222
VIT_01s0011g00650	0.491408	0.422758	0.589139
VIT_01s0011g00660	-3.01615
VIT_01s0011g00670		-2.74149	-3.69109
VIT_01s0011g00680	-0.516998	-0.65024	-0.606614
VIT_01s0011g00690	0.753897	-1.50988	0.503674
VIT_01s0011g00700	0.566984		0.519843
VIT_01s0011g00720	0.594425		0.703219
VIT_01s0011g00730	-3.21183	1.82028	1.15451
VIT_01s0011g00760	4.02632
VIT_01s0011g00770		0.514557	0.44996
VIT_01s0011g00780
VIT_01s0011g00790	0.363902
VIT_01s0011g00820	0.742956
VIT_01s0011g00830	2.49608	-0.543984	0.430931
VIT_01s0011g00840	0.600991	0.801749	0.817145
VIT_01s0011g00850	0.826027		-0.458493
VIT_01s0011g00860	-1.13368
VIT_01s0011g00870	0.543212	0.445922	0.701602
VIT_01s0011g00880		-0.687959	-1.02914
VIT_01s0011g00910	-0.740033		-0.592596
VIT_01s0011g00920	-1.1129		-0.975095
VIT_01s0011g00930	-0.636082		-0.613422
VIT_01s0011g00940
VIT_01s0011g00990	2.67596	-3.06605
VIT_01s0011g01000
VIT_01s0011g01020
VIT_01s0011g01030		-1.05857
VIT_01s0011g01040	1.23537
VIT_01s0011g01050	1.67987
VIT_01s0011g01060	0.345071	0.317079	0.227173
VIT_01s0011g01080	-0.762644	-1.02253	-1.64152
VIT_01s0011g01090	-0.76186
VIT_01s0011g01100		0.679183
VIT_01s0011g01110	1.27822
VIT_01s0011g01120	-2.22962
VIT_01s0011g01130	-0.84627	-1.09881	-0.816515
VIT_01s0011g01140
VIT_01s0011g01150		0.993414	1.02296
VIT_01s0011g01160	0.594171
VIT_01s0011g01180	-0.366461	-0.395746	-0.531235
VIT_01s0011g01200	-3.49236	-1.52974	-2.31251
VIT_01s0011g01230		0.375718	0.391615
VIT_01s0011g01240	-0.404322
VIT_01s0011g01260	0.547515
VIT_01s0011g01270
VIT_01s0011g01280	-1.51259
VIT_01s0011g01290	1.26422	1.15104	1.53617
VIT_01s0011g01300	-0.924349
VIT_01s0011g01320	-1.08954
VIT_01s0011g01350	1.39109
VIT_01s0011g01360	1.03212		0.871833
VIT_01s0011g01370		0.917269	0.668479
VIT_01s0011g01420	0.947861		0.436769
VIT_01s0011g01440		0.743725	0.525719
VIT_01s0011g01450
VIT_01s0011g01460	-0.514665	-0.549065	-0.874713
VIT_01s0011g01470	-0.32796	0.40118	0.392301
VIT_01s0011g01480	0.416113
VIT_01s0011g01490	0.337619	0.276032	0.275889
VIT_01s0011g01500	4.38654	2.13611	3.02734
VIT_01s0011g01510	1.18944		0.333112
VIT_01s0011g01520	0.836328	-0.528267
VIT_01s0011g01530		0.875241	0.632542
VIT_01s0011g01540		-0.584932	-0.456592
VIT_01s0011g01570	-0.202212	0.203168
VIT_01s0011g01590
VIT_01s0011g01600	-0.658425
VIT_01s0011g01610	-0.53277	-1.25737	-1.50357
VIT_01s0011g01620	0.746043	-0.687802	-0.473463
VIT_01s0011g01630	-1.40473		-0.461429
VIT_01s0011g01640		0.877373	0.819573
VIT_01s0011g01650	0.514763	0.553823	0.523637
VIT_01s0011g01660	-0.376178		-0.559889
VIT_01s0011g01680	-0.725975
VIT_01s0011g01690		0.47611	0.373716
VIT_01s0011g01700		0.510957	0.440735
VIT_01s0011g01710	-0.629376	-0.354871	-0.726072
VIT_01s0011g01720	-1.07082	-0.683515	-0.893582
VIT_01s0011g01730	2.10142	-1.11757
VIT_01s0011g01740	0.970535
VIT_01s0011g01760	1.53363
VIT_01s0011g01770	0.853738	-1.16085	-1.3343
VIT_01s0011g01780	1.76625		0.603579
VIT_01s0011g01790	1.61417	1.84459	2.04896
VIT_01s0011g01800	-0.491271	-1.28487	-1.36359
VIT_01s0011g01810	4.51325	2.28541	3.3306
VIT_01s0011g01820		-0.776129	-0.559717
VIT_01s0011g01830	0.761101
VIT_01s0011g01850	-1.68425
VIT_01s0011g01860	-0.989014		-1.31633
VIT_01s0011g01870	-0.568974	0.382096	0.367383
VIT_01s0011g01890	-1.45555
VIT_01s0011g01900	0.970129		0.573072
VIT_01s0011g01910	-1.00766
VIT_01s0011g01930
VIT_01s0011g01940	1.91018		0.722474
VIT_01s0011g01960
VIT_01s0011g01970	-3.33734	2.44266	1.92988
VIT_01s0011g01980	-1.13945	1.02997	1.99935
VIT_01s0011g01990	-1.03308	-1.33217	-1.59944
VIT_01s0011g02000	0.950834
VIT_01s0011g02020	0.521784	-0.369941
VIT_01s0011g02030	-2.89257	-1.06419	-1.82678
VIT_01s0011g02040		-0.330567	-0.373783
VIT_01s0011g02050	0.620784
VIT_01s0011g02060
VIT_01s0011g02070		-1.99855	-2.13704
VIT_01s0011g02080		-0.7403	-0.780624
VIT_01s0011g02090	-0.822318	-0.716653	-0.579683
VIT_01s0011g02100	-0.644477	-0.782022	-0.833312
VIT_01s0011g02110	-0.840323		-0.620161
VIT_01s0011g02120	0.31941	0.560529	0.411287
VIT_01s0011g02130	1.23627		0.714094
VIT_01s0011g02150			-0.701836
VIT_01s0011g02160
VIT_01s0011g02180		0.509974	0.566234
VIT_01s0011g02190		0.295822
VIT_01s0011g02200		-1.52027	-1.21813
VIT_01s0011g02220		0.406646	0.436061
VIT_01s0011g02230	-0.383393	-0.709257	-0.376231
VIT_01s0011g02270	-0.617562		-0.278782
VIT_01s0011g02280
VIT_01s0011g02300
VIT_01s0011g02310
VIT_01s0011g02320	4.10158		3.26411
VIT_01s0011g02330
VIT_01s0011g02340	-0.48382
VIT_01s0011g02420		-5.56681	-3.80432
VIT_01s0011g02430		-0.449576	-0.751983
VIT_01s0011g02440
VIT_01s0011g02460	0.793902		0.44049
VIT_01s0011g02470	0.647008	-0.985949
VIT_01s0011g02480	2.8465		1.36047
VIT_01s0011g02490	-0.509498		-0.288029
VIT_01s0011g02500			-1.60002
VIT_01s0011g02510	0.808281	-0.678044	-0.4346
VIT_01s0011g02520		-1.34201
VIT_01s0011g02530
VIT_01s0011g02540		-1.55472
VIT_01s0011g02600		-2.03078
VIT_01s0011g02620		-2.19168
VIT_01s0011g02630	-1.4926	-1.94342
VIT_01s0011g02660		-2.21152	-1.41482
VIT_01s0011g02710	1.33728
VIT_01s0011g02720	1.45256	-1.38911
VIT_01s0011g02730	1.18166	-1.28059	-0.792826
VIT_01s0011g02740	2.12559
VIT_01s0011g02760
VIT_01s0011g02770	0.781216	0.917766	0.917166
VIT_01s0011g02780	-0.743123		-1.03246
VIT_01s0011g02790	2.10053	-1.23279
VIT_01s0011g02800	-4.07063
VIT_01s0011g02810	0.531212	-0.339994
VIT_01s0011g02820	0.245928
VIT_01s0011g02840	-2.12117
VIT_01s0011g02850	-0.590834
VIT_01s0011g02860	1.34579	0.693787	0.555983
VIT_01s0011g02870	-1.85924		-0.637223
VIT_01s0011g02880		-1.75863	-1.27422
VIT_01s0011g02910	0.606607	-0.407872	-0.225111
VIT_01s0011g02930	-2.9386	-2.33302	-2.75678
VIT_01s0011g02940	-1.26258	-1.31578	-1.28608
VIT_01s0011g02950
VIT_01s0011g02960		-1.4133
VIT_01s0011g02970	0.539478	-0.41195	-0.407322
VIT_01s0011g02980		-0.413499	-0.578954
VIT_01s0011g02990	-0.391809		-0.473905
VIT_01s0011g03010	0.568067
VIT_01s0011g03050	-2.2736
VIT_01s0011g03060	-1.15018
VIT_01s0011g03070	3.42063	1.01171	2.55772
VIT_01s0011g03080		-0.540031	-1.20052
VIT_01s0011g03110	1.28854		1.26897
VIT_01s0011g03120	0.389142
VIT_01s0011g03130	0.701389		0.357049
VIT_01s0011g03140	-1.23067
VIT_01s0011g03160		0.577331	0.511791
VIT_01s0011g03180	-1.59912	-0.824076	-1.84115
VIT_01s0011g03190	0.272129	-0.368934	-0.48989
VIT_01s0011g03200	0.921801	0.860452	1.00909
VIT_01s0011g03210	-2.69511	-1.25526	-2.05748
VIT_01s0011g03220			0.589421
VIT_01s0011g03230	-1.62436	-2.23124	-2.29367
VIT_01s0011g03270	-1.39778
VIT_01s0011g03280		0.601762	0.549468
VIT_01s0011g03290	0.885262	0.396324	0.457011
VIT_01s0011g03310	-0.398605	0.467822
VIT_01s0011g03320	-3.01656		-1.53613
VIT_01s0011g03330	4.03872		1.32472
VIT_01s0011g03340	-0.65779
VIT_01s0011g03350	0.488481	-0.548634	-0.285643
VIT_01s0011g03360		0.834359	1.3152
VIT_01s0011g03370	0.478253	-0.451001	0.616725
VIT_01s0011g03380	-0.579116		-0.739618
VIT_01s0011g03390	2.84983	0.812414	1.87205
VIT_01s0011g03400			-0.880565
VIT_01s0011g03410			0.3095
VIT_01s0011g03420	1.83276
VIT_01s0011g03430		-4.2066	-2.18511
VIT_01s0011g03440		-2.31874	-1.11488
VIT_01s0011g03450	-2.56722	-1.72237	-2.91343
VIT_01s0011g03460	-1.32301
VIT_01s0011g03470	-0.575219
VIT_01s0011g03480	3.80963		2.91536
VIT_01s0011g03490			-1.6566
VIT_01s0011g03500		-2.11994	-2.57594
VIT_01s0011g03510
VIT_01s0011g03520	-0.960071		-0.718678
VIT_01s0011g03540	-1.60305
VIT_01s0011g03550			-0.998509
VIT_01s0011g03560	-1.07143	-0.626272	-1.11868
VIT_01s0011g03580	0.39217	-0.455031
VIT_01s0011g03590	-0.908843		-0.7799
VIT_01s0011g03610	0.374578
VIT_01s0011g03620	1.66021		0.982349
VIT_01s0011g03630	-1.03039
VIT_01s0011g03660	2.47357	-1.24032	0.746626
VIT_01s0011g03670	3.39155	-4.85915	-1.43608
VIT_01s0011g03680			0.484663
VIT_01s0011g03690	1.042		0.528695
VIT_01s0011g03700	0.430922
VIT_01s0011g03710			-0.39944
VIT_01s0011g03720		-1.64881	-1.34386
VIT_01s0011g03740
VIT_01s0011g03750	-2.6891	-1.8773	-2.11944
VIT_01s0011g03760		-1.67501	-0.817406
VIT_01s0011g03790	0.333727	0.288333	0.408559
VIT_01s0011g03820
VIT_01s0011g03830
VIT_01s0011g03850	4.78557		3.79046
VIT_01s0011g03860	-2.55391	-1.72039	-2.46891
VIT_01s0011g03870
VIT_01s0011g03890	1.54365
VIT_01s0011g03910	-0.819469	0.60628
VIT_01s0011g03920
VIT_01s0011g03930	-1.28285
VIT_01s0011g03950		-1.6074	-1.95835
VIT_01s0011g03960		-1.28821
VIT_01s0011g03980	1.08408	0.505116	0.86222
VIT_01s0011g03990	2.18361	-1.71241
VIT_01s0011g04000
VIT_01s0011g04010
VIT_01s0011g04020	1.18435	0.501108	0.668043
VIT_01s0011g04030		-2.03713	-1.06564
VIT_01s0011g04040		1.15555	0.969761
VIT_01s0011g04050
VIT_01s0011g04060	-1.42448
VIT_01s0011g04080	-3.46897	-2.52496	-3.44284
VIT_01s0011g04090			0.255428
VIT_01s0011g04120	-1.12414
VIT_01s0011g04130	0.686175	-0.286848
VIT_01s0011g04140	1.06533	0.973925	1.09486
VIT_01s0011g04160	-1.22485		-0.554341
VIT_01s0011g04170	-0.773319
VIT_01s0011g04180		-0.7376	-0.910734
VIT_01s0011g04190	4.75997		1.38456
VIT_01s0011g04200	-2.30525	-1.41433	-1.93734
VIT_01s0011g04210	1.26282
VIT_01s0011g04230		-0.463863	-0.511597
VIT_01s0011g04240	-0.992603	0.996459
VIT_01s0011g04250		0.957289
VIT_01s0011g04270	1.21659	-0.891032	1.23516
VIT_01s0011g04280
VIT_01s0011g04290	0.963614	1.40056	1.46015
VIT_01s0011g04300		0.921954	0.798174
VIT_01s0011g04310
VIT_01s0011g04320	1.09416	0.619743	1.25315
VIT_01s0011g04330
VIT_01s0011g04340
VIT_01s0011g04350		-0.994964	-0.702353
VIT_01s0011g04360		0.733597	0.612014
VIT_01s0011g04370	0.697979
VIT_01s0011g04390		-0.683473	-0.54979
VIT_01s0011g04400	-2.12465
VIT_01s0011g04410	0.829883
VIT_01s0011g04420	1.30779	0.879871	1.15885
VIT_01s0011g04450	1.28448	0.926526	1.54822
VIT_01s0011g04460	-0.856347
VIT_01s0011g04480		-0.660664
VIT_01s0011g04490		-0.731664	-0.812948
VIT_01s0011g04500	0.78944	-0.54031
VIT_01s0011g04510	1.16349		1.15494
VIT_01s0011g04520	0.637547	0.634516	0.801747
VIT_01s0011g04530	0.613199	0.822986	0.85959
VIT_01s0011g04550	1.97992	-1.52262	2.34236
VIT_01s0011g04560	1.1672	-0.752687
VIT_01s0011g04570	4.80613		2.57127
VIT_01s0011g04590	2.15496	-0.734371
VIT_01s0011g04600		0.407184	0.420512
VIT_01s0011g04610		0.610407
VIT_01s0011g04620	-1.21336	-0.598115	-1.34268
VIT_01s0011g04630	0.391592	-1.21552	-0.670705
VIT_01s0011g04640	1.18677
VIT_01s0011g04650	3.81971		2.76696
VIT_01s0011g04660	2.96859		2.67401
VIT_01s0011g04670		0.409751	0.461461
VIT_01s0011g04680
VIT_01s0011g04690		-0.725146	-0.932066
VIT_01s0011g04700		2.25031	2.56759
VIT_01s0011g04710	-2.98266
VIT_01s0011g04720		-0.86326	-0.726083
VIT_01s0011g04730	-1.61714	-0.834923	-1.12019
VIT_01s0011g04740		0.690532	0.611889
VIT_01s0011g04750	-1.27085	-0.867764	-1.12022
VIT_01s0011g04760		0.397268
VIT_01s0011g04770	-1.06546
VIT_01s0011g04790			0.586995
VIT_01s0011g04800	0.636541		0.361473
VIT_01s0011g04810
VIT_01s0011g04820		1.59331	2.31498
VIT_01s0011g04830	1.00713
VIT_01s0011g04840
VIT_01s0011g04850	-1.02075		0.498384
VIT_01s0011g04860
VIT_01s0011g04870	3.38032		2.44604
VIT_01s0011g04880		-0.249581	-0.442822
VIT_01s0011g04890
VIT_01s0011g04900
VIT_01s0011g04910	-1.38408		-0.820889
VIT_01s0011g04920	0.915038	-0.665601	-0.711077
VIT_01s0011g04940	-0.911965
VIT_01s0011g04950	0.613925
VIT_01s0011g04960			0.410807
VIT_01s0011g04970	0.305428
VIT_01s0011g04980	-1.19629
VIT_01s0011g04990	-1.82931	-1.60278	-1.62096
VIT_01s0011g05000	0.912276	0.607171	0.651742
VIT_01s0011g05010	0.963142	0.522508	0.660524
VIT_01s0011g05030	0.62803	-0.638776
VIT_01s0011g05050		0.763488	0.676176
VIT_01s0011g05170		-2.92615	-3.19084
VIT_01s0011g05180		-2.74458	-3.63181
VIT_01s0011g05190		-2.55717	-3.07863
VIT_01s0011g05200	-1.66125	-2.38276	-2.83443
VIT_01s0011g05210	-1.88609	1.17282
VIT_01s0011g05230	0.8209	-0.922382	-0.620841
VIT_01s0011g05240	1.15351	-0.479878	0.899279
VIT_01s0011g05250	1.79756		1.23957
VIT_01s0011g05260	-0.553202		-0.529741
VIT_01s0011g05270	-0.958512
VIT_01s0011g05280		0.477834	0.523173
VIT_01s0011g05290	-0.644166		-1.56
VIT_01s0011g05300		-0.36013	-0.405534
VIT_01s0011g05310	-1.71608	2.59682	2.18353
VIT_01s0011g05330	0.624338	0.259708	0.381021
VIT_01s0011g05340	-0.945058	-0.488499	-0.722213
VIT_01s0011g05350	0.947953	0.345014	0.638396
VIT_01s0011g05360	-1.43364	-1.57087	-1.57398
VIT_01s0011g05370	0.798086
VIT_01s0011g05380		-1.83786
VIT_01s0011g05390			-1.05101
VIT_01s0011g05400		0.859258	0.942752
VIT_01s0011g05420
VIT_01s0011g05440	2.97978	2.89717	3.67751
VIT_01s0011g05450		-1.46432	-2.07293
VIT_01s0011g05470	2.18437		1.45995
VIT_01s0011g05480	-0.894707	-1.31581	-1.35514
VIT_01s0011g05490	1.10128
VIT_01s0011g05500	-1.72108	-1.50464	-1.48843
VIT_01s0011g05520	-1.27694	-1.17138	-1.47138
VIT_01s0011g05540		-0.471556	-0.584175
VIT_01s0011g05560	-0.324321
VIT_01s0011g05570	0.685052	0.2916	0.583065
VIT_01s0011g05580	1.89685	-0.913273	1.06358
VIT_01s0011g05590	0.480737	-0.543153
VIT_01s0011g05600		-1.0879	-1.40594
VIT_01s0011g05610		0.541349
VIT_01s0011g05620	2.08408	2.37326	2.53018
VIT_01s0011g05630	0.424357	0.50861	0.571689
VIT_01s0011g05650	2.69337		1.20615
VIT_01s0011g05660			0.670923
VIT_01s0011g05670	2.71557	-1.80171
VIT_01s0011g05680	1.50434
VIT_01s0011g05690
VIT_01s0011g05700	0.788312	0.750684	0.728162
VIT_01s0011g05710		0.335489	0.587464
VIT_01s0011g05730
VIT_01s0011g05740	-1.79596
VIT_01s0011g05750	0.358144	0.717761	0.854201
VIT_01s0011g05760	0.372833	0.623481	0.847804
VIT_01s0011g05790	-1.48705		-0.581625
VIT_01s0011g05810	-0.845803	3.81933	3.89122
VIT_01s0011g05820	-2.26641		-0.973379
VIT_01s0011g05830	-0.621827	-0.680302	-0.708941
VIT_01s0011g05840		1.03808	1.61876
VIT_01s0011g05850	0.475898	-0.593717	-0.394979
VIT_01s0011g05860	-0.616521		-0.564787
VIT_01s0011g05870
VIT_01s0011g05880	-0.488039		-0.550145
VIT_01s0011g05890
VIT_01s0011g05900
VIT_01s0011g05910		-1.66067
VIT_01s0011g05920
VIT_01s0011g05930	1.79992		1.75667
VIT_01s0011g05950	3.71601		2.3031
VIT_01s0011g05960		1.37692	1.5009
VIT_01s0011g05970		1.00736	1.70282
VIT_01s0011g05980		0.858291	1.5535
VIT_01s0011g06000	-0.714206	-0.818897	-0.956098
VIT_01s0011g06010
VIT_01s0011g06020	-0.554609	-1.13453	-0.986601
VIT_01s0011g06030	0.501417	1.02283	1.10325
VIT_01s0011g06050	-1.17247		-0.82014
VIT_01s0011g06060
VIT_01s0011g06070	0.32591	0.921536	1.01882
VIT_01s0011g06080	0.974463
VIT_01s0011g06090	0.555985		0.362837
VIT_01s0011g06120	-0.638136
VIT_01s0011g06130	0.279878	-0.230204
VIT_01s0011g06140	4.95246	-2.65612	1.56187
VIT_01s0011g06150	-0.463314	-0.306762
VIT_01s0011g06190	-3.20627		-1.28862
VIT_01s0011g06200	0.700594
VIT_01s0011g06210	0.692852		0.30207
VIT_01s0011g06240	-1.29399	-0.871258
VIT_01s0011g06250	1.47291	0.673466	1.80696
VIT_01s0011g06260	1.55636	-0.34303	0.341798
VIT_01s0011g06270
VIT_01s0011g06280
VIT_01s0011g06290		-1.179	-1.58916
VIT_01s0011g06300		0.610948	0.56807
VIT_01s0011g06310	1.32191	3.39475	2.77134
VIT_01s0011g06320	-1.41174	0.752512
VIT_01s0011g06330	-1.6685	0.438
VIT_01s0011g06340		0.334249
VIT_01s0011g06350	-2.20446	-1.48276	-1.90916
VIT_01s0011g06380
VIT_01s0011g06400	0.469187	0.534985
VIT_01s0011g06410	-1.09491
VIT_01s0011g06430	-5.38314	-4.66679	-3.63056
VIT_01s0011g06450	3.71358	-2.14539
VIT_01s0011g06460	5.81503	-1.93999
VIT_01s0011g06470	1.62979	-0.741724
VIT_01s0011g06500
VIT_01s0011g06540	-0.444932	-0.676933	-0.736206
VIT_01s0011g06550		1.0666	1.1282
VIT_01s0011g06560
VIT_01s0011g06580	-2.32033	-2.50761	-3.39543
VIT_01s0011g06590	-1.22002	-4.16331	-5.11458
VIT_01s0011g06600
VIT_01s0011g06610		-1.26424
VIT_01s0011g06620	1.36085	0.859694	1.21715
VIT_01s0011g06630
VIT_01s0026g00030	-3.27993	-2.81969	-3.48666
VIT_01s0026g00040
VIT_01s0026g00050	-0.35287
VIT_01s0026g00080
VIT_01s0026g00090	0.478243	0.51939	0.677041
VIT_01s0026g00100
VIT_01s0026g00130	-1.13939
VIT_01s0026g00140		-0.354445
VIT_01s0026g00150	-0.677048	0.788293	0.443249
VIT_01s0026g00170	1.09111
VIT_01s0026g00190	0.9614	-1.66573	1.52382
VIT_01s0026g00200
VIT_01s0026g00220	3.93281		1.11155
VIT_01s0026g00230	0.608429	0.381968	0.549617
VIT_01s0026g00240	0.386342	0.289004	0.427639
VIT_01s0026g00250	0.225255	-0.545376	-0.42388
VIT_01s0026g00260	0.375304
VIT_01s0026g00270	0.603014	0.635313	0.578697
VIT_01s0026g00280	1.11916		0.866195
VIT_01s0026g00300	-1.47267	-1.42145	-1.30579
VIT_01s0026g00310	0.235164	0.225732	0.208104
VIT_01s0026g00320			-0.320813
VIT_01s0026g00330	-2.58422		-1.37767
VIT_01s0026g00340
VIT_01s0026g00350	-0.579174		-0.659082
VIT_01s0026g00360		-1.86317	-1.55276
VIT_01s0026g00430	0.990615
VIT_01s0026g00490	-1.7958
VIT_01s0026g00500			-1.10607
VIT_01s0026g00520			-0.961457
VIT_01s0026g00530	-1.66554
VIT_01s0026g00540
VIT_01s0026g00550	-1.99387		-1.4661
VIT_01s0026g00570	-2.22748	-2.4143	-3.12646
VIT_01s0026g00590
VIT_01s0026g00600	-1.53679
VIT_01s0026g00610	-0.546207
VIT_01s0026g00620
VIT_01s0026g00630	-1.39105	-3.44192	-3.59669
VIT_01s0026g00640	-0.739132	0.768744	0.602777
VIT_01s0026g00650	-0.990044
VIT_01s0026g00670	-2.01902		-1.10363
VIT_01s0026g00680			0.660314
VIT_01s0026g00690	-0.563248	0.606629
VIT_01s0026g00700	-1.08717	-0.667411	-1.13435
VIT_01s0026g00710	-1.02905
VIT_01s0026g00720	-1.61568	-2.23137	-1.76591
VIT_01s0026g00730	-1.79131
VIT_01s0026g00740	-1.68611
VIT_01s0026g00750	0.554631	-0.450404
VIT_01s0026g00760		0.855425	1.15241
VIT_01s0026g00770	-1.28077
VIT_01s0026g00800
VIT_01s0026g00810		-1.10168
VIT_01s0026g00820	0.402349		0.610561
VIT_01s0026g00840
VIT_01s0026g00850		-1.16651	-0.978125
VIT_01s0026g00860
VIT_01s0026g00880			1.01185
VIT_01s0026g00900	1.51198	-1.40659
VIT_01s0026g00910	2.04946
VIT_01s0026g00920	0.793619
VIT_01s0026g00930	-1.10688
VIT_01s0026g00940	-2.01983	-1.43477	-0.971626
VIT_01s0026g00950			1.00609
VIT_01s0026g00960			-0.553815
VIT_01s0026g00970	-1.20369		-1.20016
VIT_01s0026g00980			0.99559
VIT_01s0026g00990	0.483639		0.34416
VIT_01s0026g01000		1.01927	0.911669
VIT_01s0026g01010	0.473033		0.450729
VIT_01s0026g01020	-2.82145		-1.59939
VIT_01s0026g01030	1.39438	-0.581465	1.10676
VIT_01s0026g01040
VIT_01s0026g01050		-1.44239	-1.74682
VIT_01s0026g01060	-0.634736
VIT_01s0026g01070	0.478043		0.342147
VIT_01s0026g01080	0.840982	0.226158	0.394763
VIT_01s0026g01090
VIT_01s0026g01100	-0.622192
VIT_01s0026g01110	0.594039
VIT_01s0026g01120
VIT_01s0026g01130		0.775719	0.485024
VIT_01s0026g01140		-0.822421	-1.26234
VIT_01s0026g01170		-1.69005
VIT_01s0026g01190
VIT_01s0026g01240	-1.0732	-1.46882	-1.291
VIT_01s0026g01250		-1.65837	-1.17854
VIT_01s0026g01280	-0.958044	-0.733742	-1.45088
VIT_01s0026g01290
VIT_01s0026g01300	-1.2109	0.765065
VIT_01s0026g01340	0.557032
VIT_01s0026g01400		0.545768
VIT_01s0026g01420	-1.6345		-0.890887
VIT_01s0026g01430	0.909221		0.56198
VIT_01s0026g01440	-1.23784		-1.06998
VIT_01s0026g01450	0.736517	0.352508	0.408495
VIT_01s0026g01460	3.71804	-1.71455	-0.847249
VIT_01s0026g01470		-0.27383	-0.246677
VIT_01s0026g01480		0.783078	0.647097
[truncated: 16,368 more rows]
