# Supplementary material for: Divergence in the transcriptional landscape between low temperature and freeze shock in cultivated grapevine (Vitis vinifera)
Source: Hortic Res. 2018 Mar 1;5:10. doi: 10.1038/s41438-018-0020-7 (PMC5830407; doi:10.1038/s41438-018-0020-7)
Supplement: Supplementary file 10 — Supplemental Data 7 [file 41438_2018_20_MOESM10_ESM.xlsx]

## Sheet: WRKY
Supplemental Data 7: Summary of genes depicted in Figure 6 WRKY section with LogFC (relative to control), Vitis Gene Loci desigantion, previously published vitis gene names and Arabidopsis Homolog information.
Vitisnet annotation	Gene Loci	VvWRKY (Wang, Zhu et al 2014)	VvWRKY (Wang, Vannozzi et al 2014)	VvWRKY (Guo et al 2014)	Arabidopsis homolog	LogFC
						Freeze	Acclimation	Acclimation Freeze
WRKY20	VIT_00s0463g00010	VvWRKY04	VvWRKY59	VvWRKY59				1.06103
WRKY21_2	VIT_00s2547g00010	#N/A	#N/A	#N/A		1.08302
WRKY75_1	VIT_01s0010g03930	VvWRKY08	VvWRKY03	VvWRKY3		2.38353	-1.21321
WRKY3	VIT_01s0011g00220	VvWRKY03	VvWRKY58	VvWRKY4	WRKY3
WRKY57	VIT_01s0011g00720	VvWRKY11	VvWRKY01	VvWRKY1	WRKY57
WRKY72_1	VIT_01s0026g01730	VvWRKY19	VvWRKY02	VvWRKY2	WRKY36	2.5165	-1.33723
WRKY27_2	VIT_02s0025g00420	VvWRKY17	VvWRKY04	VvWRKY5
WRKY53_2	VIT_02s0025g01280	VvWRKY18	VvWRKY05	VvWRKY6	WRKY53	2.33337	-3.18539	2.41326
WRKY21_1	VIT_02s0154g00210	VvWRKY02	#N/A	VvWRKY7
WRKY2_2	VIT_04s0008g01470	VvWRKY53	VvWRKY06	VvWRKY8	WRKY50		-1.43598
WRKY18_1	VIT_04s0008g05750	VvWRKY54	VvWRKY07	VvWRKY9		1.62163
WRKY18_2	VIT_04s0008g05760	VvWRKY55	VvWRKY08	VvWRKY10		3.11613	-1.8171	2.4924
WRKY32_1	VIT_04s0008g06600	VvWRKY56	VvWRKY09	VvWRKY11
WRKY50	VIT_04s0023g00470	VvWRKY16	VvWRKY13	VvWRKY15
WRKY11_2	VIT_04s0069g00920	VvWRKY48	VvWRKY10	VvWRKY12	WRKY11	1.01026	-1.031
WRKY51_1	VIT_04s0069g00970	VvWRKY49	VvWRKY11	VvWRKY13
WRKY51_4	VIT_04s0069g00980	VvWRKY50	VvWRKY12	VvWRKY14	WRKY51
WRKY48_1	VIT_05s0077g00730	VvWRKY52	VvWRKY14	VvWRKY16	WRKY48	2.41879	-1.47618	1.14841
WRKY48_2	VIT_06s0004g00230	VvWRKY29	VvWRKY15	VvWRKY17
WRKY33_1	VIT_06s0004g07500	VvWRKY28	VvWRKY16	VvWRKY18		3.20937	1.03471	3.18733
WRKY35	VIT_07s0005g01520	VvWRKY34	VvWRKY18	VvWRKY20		-1.14564	1.31475	1.08
WRKY51_3	VIT_07s0005g01710	VvWRKY35	VvWRKY19	VvWRKY21	WRKY23
WRKY47	VIT_07s0005g02570	VvWRKY36	VvWRKY20	VvWRKY22	WRKY47	3.10799		2.53929
WRKY15_1	VIT_07s0031g00080	VvWRKY24	VvWRKY21	VvWRKY23	WRKY15
WRKY23	VIT_07s0031g01710	VvWRKY25	VvWRKY22	VvWRKY24
WRKY13	VIT_07s0031g01840	VvWRKY26	VvWRKY23	VvWRKY25	WRKY13	-1.91229
WRKY39_2	VIT_07s0141g00680	VvWRKY01	VvWRKY17	VvWRKY19	WRKY74
WRKY49	VIT_08s0007g00570	VvWRKY51	VvWRKY27	VvWRKY29	WRKY49			-1.54986
TTG2	VIT_08s0040g03070	VvWRKY30	VvWRKY26	VvWRKY28	WRKY44
WRKY33_3	VIT_08s0058g00690	VvWRKY43	VvWRKY24	VvWRKY26	WRKY33	3.28618	-1.01256	2.23514
WKRY70_2	VIT_08s0058g01390	VvWRKY42	VvWRKY25	VvWRKY27		1.36087	-1.153
WRKY40	VIT_09s0018g00240	VvWRKY14	VvWRKY28	VvWRKY30	WRKY40	3.48845	-2.12523	1.14191
WRKY65_1	VIT_10s0003g01600	VvWRKY21	VvWRKY30	VvWRKY32	WRKY69	2.0303	1.51239	2.79863
WRKY71_1	VIT_10s0003g02810	VvWRKY22	VvWRKY31	VvWRKY33	WRKY28
WRKY14	VIT_10s0003g05740	VvWRKY23	VvWRKY32	VvWRKY34	WRKY35
WRKY6_1	VIT_10s0116g01200	VvWRKY12	VvWRKY29	VvWRKY31		4.10624		3.19959
WRKY32_2	VIT_11s0037g00150	#N/A	VvWRKY33	#N/A	WRKY32		1.1459	1.26015
WRKY11_1	VIT_11s0052g00450	VvWRKY39	VvWRKY34	VvWRKY36	WRKY11	2.37322	-1.27612	2.05487
WRKY71_2	VIT_12s0028g00270	VvWRKY20	VvWRKY35	VvWRKY37	WRKY28		-1.3907
WRKY65_2	VIT_12s0028g01690	#N/A	#N/A	#N/A
WRKY65_3	VIT_12s0028g01700	#N/A	#N/A	#N/A
WRKY9	VIT_12s0055g00340	VvWRKY40	VvWRKY39	VvWRKY40	WRKY9
WRKY34_1	VIT_12s0057g00550	VvWRKY41	VvWRKY38	VvWRKY39	WRKY1
WRKY6_3	VIT_12s0059g00880	VvWRKY44	VvWRKY37	VvWRKY38		1.88949		1.74553
WRKY55	VIT_13s0067g03130	VvWRKY46	VvWRKY40	VvWRKY41	WRKY55
WRKY70_1	VIT_13s0067g03140	VvWRKY45	VvWRKY41	VvWRKY42	WRKY54
WRKY75_2	VIT_14s0068g01770	VvWRKY47	VvWRKY43	VvWRKY44
WRKY39_1	VIT_14s0081g00560	VvWRKY57	VvWRKY42	VvWRKY43	WRKY74
WRKY72_3	VIT_14s0108g00120	VvWRKY09	VvWRKY44	VvWRKY45	WRKY72
WRKY4	VIT_14s0108g01280	VvWRKY10	VvWRKY45	VvWRKY46	WRKY58
WRKY12	VIT_15s0021g01310	VvWRKY15	VvWRKY46	VvWRKY47		-1.31491
WRKY53_3	VIT_15s0046g01140	VvWRKY33	VvWRKY47	VvWRKY48		2.88392	-2.10656	1.52734
WRKY24	VIT_15s0046g02150	VvWRKY32	VvWRKY48	VvWRKY49	WRKY43
WRKY22	VIT_15s0046g02190	VvWRKY31	VvWRKY49	VvWRKY50	WRKY22	2.11556	-1.16194
WRKY27_3	VIT_16s0050g01480	VvWRKY38	VvWRKY50	VvWRKY51
WRKY53_1	VIT_16s0050g02510	VvWRKY37	VvWRKY51	VvWRKY52		3.15641		1.86111
WRKY75_3	VIT_17s0000g01280	VvWRKY06	VvWRKY52	VvWRKY53		2.70808		1.60102
WRKY72_2	VIT_17s0000g05810	VvWRKY05	VvWRKY53	VvWRKY54
WRKY7	VIT_18s0001g10030	VvWRKY07	VvWRKY54	VvWRKY55	WRKY7
WRKY2_1	VIT_19s0015g01870	VvWRKY13	VvWRKY57	VvWRKY58	WRKY34
WRKY6_2	VIT_19s0090g00840	VvWRKY58	VvWRKY55	VvWRKY56		2.08504
WRKY34_2	VIT_19s0090g01720	VvWRKY59	VvWRKY56	VvWRKY57	WRKY20
