# Supplementary material for: Divergence in the transcriptional landscape between low temperature and freeze shock in cultivated grapevine (Vitis vinifera)
Source: Hortic Res. 2018 Mar 1;5:10. doi: 10.1038/s41438-018-0020-7 (PMC5830407; doi:10.1038/s41438-018-0020-7)
Supplement: Supplementary file 11 — Supplemental Data 8 [file 41438_2018_20_MOESM11_ESM.xlsx]

## Sheet: Sheet1
Supplemental Data 8: Summary of genes depicted in Figure 6 NAC section with LogFC (relative to control), Vitis Gene Loci desigantion, previously published vitis gene names and Arabidopsis Homolog information.
Vitisnet annotation	Gene Loci	VvNAC designation (Wang et al 2013)	Arabidopsis Homolog (ENSEMBL 07/17/2017)	LogFC
				Freeze	Acclimation	Acclimation Freeze
NAC025_3	VIT_00s0375g00040	VvNAC03	NAC018
VND4_3	VIT_00s2484g00010	#N/A
NAC008	VIT_01s0011g02990	VvNAC12	NAC008
NAC009_2	VIT_01s0026g02360	VvNAC27
NAC029	VIT_01s0026g02710	VvNAC26	NAC029	3.85819	1.71206	3.63547
NAC083_4	VIT_01s0146g00280	VvNAC01	NAC041
NAC071	VIT_02s0012g01040	VvNAC13		1.73449	-1.79652
NST1_2	VIT_02s0025g02710	VvNAC24		-3.07749	1.00091	-1.33369
NAC014	VIT_02s0025g03020	VvNAC25	NAC014	2.0891		1.37432
VND4_2	VIT_02s0154g00020	VvNAC02	NAC007	-1.38713
NAC036_2	VIT_03s0038g03410	VvNAC41		1.64585		1.31221
NAC036_1	VIT_04s0008g00150	VvNAC04
NAC039	VIT_04s0008g02710	VvNAC65
NAC025_1	VIT_04s0008g06550	VvNAC66
VND1	VIT_04s0023g03110	VvNAC23	NAC037
NAC103	VIT_04s0044g01220	VvNAC48	NAC082
NAC104_1	VIT_04s0044g01500	VvNAC47			-2.50578	-1.70816
NAC028	VIT_04s0079g00280	VvNAC64	NAC045
NAC032	VIT_06s0004g00020	VvNAC44		2.89873		2.57147
NAC047_2	VIT_06s0004g02340	VvNAC43
NAC025_2	VIT_06s0004g02350	#N/A
NAC2_3	VIT_06s0004g03080	VvNAC42
NAC090_3	VIT_06s0080g00780	VvNAC74		3.57117	-2.97282	2.51312
NAC040	VIT_06s0080g00970	VvNAC67	NAC089
NAC074	VIT_07s0005g03610	VvNAC56
NAC2_6	VIT_07s0031g02610	VvNAC39	NAC081	3.25288		2.65276
NAC090_1	VIT_08s0007g02940	VvNAC62		1.9534		1.32394
NAC087	VIT_08s0007g07640	VvNAC61		2.11045	-1.13171
NAC047_1	VIT_08s0007g07670	#N/A		4.67314		3.98957
NAC2_4	VIT_08s0040g02110	VvNAC45
NAC073_1	VIT_10s0003g00350	VvNAC37	NAC010
NAC075	VIT_11s0016g02880	VvNAC19
NAC042_5	VIT_12s0028g00860	VvNAC36	JUB1	2.90369
NAC073_2	VIT_12s0028g03050	VvNAC34		-1.70426
NAC034	VIT_12s0035g02020	VvNAC40	NAC035
NAC104_2	VIT_12s0055g00510	VvNAC58	NAC104
NAC050	VIT_13s0019g05230	VvNAC21
NAC078	VIT_13s0019g05240	VvNAC20	NAC053
NAC044	VIT_14s0066g00360	#N/A		-1.71916
NAC083_2	VIT_14s0068g01490	VvNAC73		2.72083	-1.37024	1.69722
NAC009_1	VIT_14s0108g00860	VvNAC10	ANAC094
NAC100_2	VIT_14s0108g01070	VvNAC11	NAC92	3.10826		2.65996
CUC2_1	VIT_15s0048g02270	#N/A	NAC005	1.93163		1.01062
NTL9_3	VIT_15s0048g02280	#N/A	NAC005
CUC2_5	VIT_15s0048g02290	VvNAC54	NAC005
NTL9_2	VIT_15s0048g02300	VvNAC53	NAC005	1.42289	-1.23458
NTL9_1	VIT_15s0048g02310	VvNAC52	NAC005
CUC2_6	VIT_15s0048g02320	VvNAC51	NAC005
NST1_1	VIT_15s0048g02660	VvNAC49	NAC012
VND4_1	VIT_16s0022g00690	VvNAC22		-1.33517
CUC2_4	VIT_16s0098g00760	VvNAC71	NAC091			1.10931
NAC083_3	VIT_17s0000g00770	VvNAC07			-2.16162	-2.24447
NAC058	VIT_17s0000g03660	VvNAC06
NAC100_1	VIT_17s0000g06400	VvNAC05	NAC079	2.2708		2.8163
NAC057_1	VIT_17s0053g00740	VvNAC57		-1.59197
NAC017	VIT_18s0001g01820	VvNAC15	NAC016
NAC2_7	VIT_18s0001g02300	VvNAC08		1.80301		1.57009
NAC019_2	VIT_18s0001g10250	#N/A
NAC057_2	VIT_18s0001g11980	VvNAC09		1.51044
NAC090_2	VIT_18s0041g00700	VvNAC46		3.01244		3.87031
VND7	VIT_18s0072g01060	VvNAC63	NAC030
NAC070	VIT_18s0089g01120	VvNAC70	BRN2
CUC3_1	VIT_18s0122g00800	VvNAC14	NAC031
CUC2_2	VIT_19s0014g02200	VvNAC16	NAC054
NAC019_1	VIT_19s0014g03290	VvNAC17	NAC072	5.09002		4.21854
NAC2_1	VIT_19s0014g03300	VvNAC18	NAC025	5.8565	4.32487	6.36112
NAC022	VIT_19s0027g00230	VvNAC33	NAC021	4.98852		2.49008
NAC042_4	VIT_19s0027g00840	VvNAC32
NAC042_2	VIT_19s0027g00860	VvNAC31
NAC042_3	VIT_19s0027g00870	VvNAC30
NAC042_7	VIT_19s0027g00880	VvNAC29
NAC042_6	VIT_19s0027g00910	VvNAC28
NAC042_1	VIT_19s0027g00920	#N/A
NAC020	VIT_19s0085g00950	VvNAC69			1.274	1.45797
NAC033	VIT_19s0085g01210	VvNAC68	SMB
