# Supplementary material for: Divergence in the transcriptional landscape between low temperature and freeze shock in cultivated grapevine (Vitis vinifera)
Source: Hortic Res. 2018 Mar 1;5:10. doi: 10.1038/s41438-018-0020-7 (PMC5830407; doi:10.1038/s41438-018-0020-7)
Supplement: Supplementary file 12 — Supplemental Data 9 [file 41438_2018_20_MOESM12_ESM.xlsx]

## Sheet: AP2_ERF
Supplemental Data 9: Summary of genes depicted in Figure 6 AP2/ERF section with LogFC (relative to control), Vitis Gene Loci desigantion, previously published vitis gene names and Arabidopsis Homolog information. Also presents the Key for the figure layout.
Vitisnet annotation	Gene Loci	Licausi et al 2010	Zhao et al 2014		Arabidopsis Homolog	LogFC				Figure Layout Key
						Freeze	Acclimation	Acclimation Freeze
ABR	VIT_07s0031g01980	VvERF113			ABR1		-1.94777			ABR	VIT_07s0031t01980
AP2	VIT_00s0184g00010									AP2	VIT_00s0184t00010	VIT_07s0005t00820	VIT_08s0007t08580	VIT_11s0016t00670	VIT_11s0037t00870
	VIT_07s0005g00820	VvERF057			RAP2-12	1.7152		1.32087		DDF	VIT_02s0025t04460	VIT_17s0000t07940	VIT_19s0138t00090
	VIT_08s0007g08580									DREB1A	VIT_11s0016t02140	VIT_16s0100t00380
	VIT_11s0016g00670	VvERF010	VvDREB14			2.4463	-5.35514			DREB2	VIT_08s0007t08150	VIT_08s0058t00520	VIT_13s0067t01960	VIT_18s0001t13320
	VIT_11s0037g00870	VvAP2-01								DREB16	VIT_12s0059t00280
DDF1	VIT_02s0025g04460	VvERF021			DREB1F	4.0069	-4.83434
	VIT_17s0000g07940	VvERF024
	VIT_19s0138g00090	VvERF023
DREB1A_1	VIT_11s0016g02140	VvERF025	VvDREB15
DREB1A_2	VIT_16s0100g00380	VvERF022	VvDREB23	VvCBF4	DREB1B		-5.69407	1.61084
DREB2F	VIT_08s0007g08150	VvERF040	VvDREB11		DREB2F	-1.45249
DREB2E	VIT_08s0058g00520	VvERF038
DREB2C	VIT_13s0067g01960	VvERF037	VvDREB19		DREB2H	2.558	2.52203	3.49934
DREB2D	VIT_18s0001g13320	VvERF039	VvDREB29		DREB2D
DREB16	VIT_12s0059g00280		VvDREB17			1.47441	-3.14572	1.28406
ERF5	VIT_16s0013g00970	VvERF081			ERF104	2.48144	-1.2797	1.36528
	VIT_16s0013g01110	VvERF088			ERF104	6.50599		3.57084		ERF5	VIT_16s0013t01110	VIT_16s0013t00970
ERF9	VIT_10s0003g00140	VvERF064			ERF9	1.77806		2.50525		ERF9	VIT_10s0003t00140	VIT_12s0028t03270
	VIT_12s0028g03270				ERF9	3.18154	-2.0286	2.89182		ERF025	VIT_16s0100t00400
ERF025	VIT_16s0100g00400	VvERF019	VvDREB25		ERF025	4.39964	-2.58779	2.23064		ERF098	VIT_05s0049t00500	VIT_07s0005t03200	VIT_07s0005t03210	VIT_07s0005t03220
ERF098	VIT_05s0049g00500	VvERF110			ERF098					ERF105	VIT_16s0013t00900	VIT_16s0013t00950	VIT_16s0013t00980	VIT_16s0013t00990	VIT_16s0013t01000	VIT_16s0013t01030
	VIT_07s0005g03200	VvERF097									VIT_16s0013t01050	VIT_16s0013t01060	VIT_16s0013t01070	VIT_16s0013t01080	VIT_16s0013t01090	VIT_16s0013t01120
	VIT_07s0005g03210									ERF109	VIT_03s0063t00460	VIT_07s0031t00710	VIT_07s0031t00720
	VIT_07s0005g03220	VvERF098				1.7502		2.25741		RAP2	VIT_00s0662t00030	VIT_00s0662t00040	VIT_01s0011t03070	VIT_02s0025t01360	VIT_02s0025t03170
ERF105	VIT_16s0013g00900	VvERF079			ERF104		-2.24257				VIT_05s0077t01860	VIT_06s0004t00490	VIT_06s0004t03590	VIT_08s0007t07250	VIT_09s0002t00470
	VIT_16s0013g00950	VvERF080			ERF104	2.77053	-1.94002				VIT_14s0108t01220	VIT_17s0000t04480	VIT_18s0001t05250	VIT_18s0072t00260	VIT_19s0014t03180
	VIT_16s0013g00980	VvERF082			ERF104	3.78845		2.63582
	VIT_16s0013g00990	VvERF105			ERF104	2.20546	-2.20519
	VIT_16s0013g01000	VvERF084			ERF104	3.61154		2.25109
	VIT_16s0013g01030	VvERF106
	VIT_16s0013g01050	VvERF107			ERF104	2.16972	-1.62844
	VIT_16s0013g01060	VvERF108			ERF104	3.92388		2.78127
	VIT_16s0013g01070	VvERF085			ERF104	1.85195
	VIT_16s0013g01080	VvERF086				3.99998		2.48877
	VIT_16s0013g01090	VvERF087			ERF104	2.87118	-3.57203	1.25149
	VIT_16s0013g01120	VvERF092			ERF104	3.73062		2.07376
ERF109	VIT_03s0063g00460	VvERF117			ERF109	3.84627	-5.10452	1.34807
	VIT_07s0031g00720
	VIT_07s0031g00710
RAP2	VIT_00s0662g00030		VvDREB37
	VIT_00s0662g00040		VvDREB38			1.68566		1.34348
	VIT_01s0011g03070	VvRAV1			TEM1	3.42063	1.01171	2.55772
	VIT_02s0025g01360	VvERF002	VvDREB01		ERF061		-2.01439
	VIT_02s0025g03170	VvERF052
	VIT_05s0077g01860	VvERF058			RAP2-3		2.98195	3.01854
	VIT_06s0004g00490	VvERF050			RAP2-11
	VIT_06s0004g03590	VvAP2-12			RAP2-7
	VIT_08s0007g07250	VvERF051
	VIT_09s0002g00470	VvERF059				1.36923		1.04005
	VIT_14s0108g01220	VvERF049
	VIT_17s0000g04480	VvERF048
	VIT_18s0001g05250	VvERF004	VvDREB27		RAP2-13		-1.90415	1.67295
	VIT_18s0072g00260	VvERF114				2.36031		3.41461
	VIT_19s0014g03180	VvERF001	VvDREB33		ERF053	3.52391		1.83616
IDA	VIT_01s0011g02790					2.10053	-1.23279
ER33	VIT_05s0094g00480						-1.43566	-1.03186		IDA	VIT_01s0011t02790
USP/ER6	VIT_01s0011g03680									ER33	VIT_05s0094t00480
	VIT_01s0011g03690					1.042				USP/ER6	VIT_01s0011t03680	VIT_01s0011t03690	VIT_18s0001t07360
	VIT_18s0001g07360						-1.12926			ERG1	VIT_07s0005t00870	VIT_18s0001t06030
ERG1	VIT_07s0005g00870						-4.21187	-2.03646		MBF1C	VIT_11s0016t04080
	VIT_18s0001g06030					3.00726	-2.2515	1.61354
MBF1C	VIT_11s0016g04080				MBF1C	1.68591		1.77292
Aintegumenta	VIT_07s0151g00440	VvAP2-17			ANT	-1.70811		-1.34634		Aintegumenta	VIT_07s0151t00440	VIT_09s0002t01370	VIT_18s0001t08610
	VIT_09s0002g01370	VvAP2-10			AIL1					Aintegumenta -like	VIT_00s0772t00020	VIT_00s0929t00010	VIT_00s1291t00010	VIT_11s0052t00840
	VIT_18s0001g08610	VvAP2-19				-2.72326				Apetala	VIT_04s0023t02820	VIT_07s0031t00220	VIT_08s0040t03180	VIT_13s0019t03550
Aintegumenta-like	VIT_00s0772g00020				AIL7					EREBP4 (ERF075)	VIT_09s0002t08960	VIT_11s0016t04860
	VIT_00s0929g00010									Shine	VIT_04s0008t05440	VIT_07s0031t00420	VIT_09s0002t06750	VIT_11s0016t05340
	VIT_00s1291g00010	VvAP2-16			AIL7					Tiny	VIT_00s0341t00070	VIT_00s0341t00080	VIT_00s0632t00010	VIT_02s0025t04440	VIT_04s0008t03400	VIT_09s0002t03940
	VIT_11s0052g00840	VvAP2-09			AIL5	-2.45834					VIT_11s0016t03350	VIT_14s0006t02290	VIT_15s0021t02110	VIT_16s0100t00390	VIT_18s0089t01020	VIT_18s0089t01030
Apetala	VIT_04s0023g02820									Wrinkled	VIT_01s0026t01690	VIT_09s0018t01650	VIT_13s0047t00340	VIT_14s0108t00050
	VIT_07s0031g00220	VvAP2-13			AP2
	VIT_08s0040g03180	VvAP2-14
	VIT_13s0019g03550	VvAP2-11			TOE2		1.39085	1.53309
EREBP4/ERF075	VIT_09s0002g08960					-2.19323
	VIT_11s0016g04860
SHINE	VIT_04s0008g05440	VvERF044			SHN2	-2.01665	1.13954
	VIT_07s0031g00420				ERF003
	VIT_09s0002g06750	VvERF042				-2.50297
	VIT_11s0016g05340	VvERF043			SHN2	-3.20041
TINY	VIT_00s0341g00070	VvERF031	VvDREB34		ERF038	-2.7459
	VIT_00s0341g00080	VvERF030	VvDREB35		ERF038
	VIT_00s0632g00010		VvDREB36		ERF038	-2.81819
	VIT_02s0025g04440	VvERF018	VvDREB02
	VIT_04s0008g03400	VvERF035	VvDREB04		DREB3
	VIT_09s0002g03940	VvERF034	VvDREB12		DREB3	-2.49894		-1.13055
	VIT_11s0016g03350		VvDREB16		DREB3	1.82921	-2.57727
	VIT_14s0006g02290		VvDREB20		ERF038	-1.2385	-1.31173	-2.21131
	VIT_15s0021g02110		VvDREB21		ERF034
	VIT_16s0100g00390		VvDREB24
	VIT_18s0089g01020					-1.7966	-1.60882	-2.35296
	VIT_18s0089g01030	VvERF017	VvDREB30			2.71903		4.77841
Wrinkled	VIT_01s0026g01690	VvAP2-08				3.60012		3.94497
	VIT_09s0018g01650	VvAP2-06				-2.10841		-1.13957
	VIT_13s0047g00340	VvAP2-20			WRI1	-2.12933		-1.97895
	VIT_14s0108g00050	VvAP2-02
ERF1	VIT_02s0234g00130					3.75695		1.72423
	VIT_05s0049g00510	VvERF111			ERF1B					ERF1	VIT_02s0234t00130	VIT_05s0049t00510	VIT_07s0005t03230	VIT_07s0005t03260	VIT_07s0005t03270
	VIT_07s0005g03230	VvERF099			ERF1B	-2.76176		-1.13709			VIT_07s0005t03280	VIT_10s0003t00580	VIT_14s0081t00730
	VIT_07s0005g03260	VvERF100			ERF1B					ERF003	VIT_04s0008t06000	VIT_04s0043t00510	VIT_09s0002t09120	VIT_09s0002t09140	VIT_18s0001t03120
	VIT_07s0005g03270				ERF15					ERF011	VIT_07s0031t00190	VIT_18s0001t10150
	VIT_07s0005g03280	VvERF103								ERF012	VIT_10s0003t00130	VIT_14s0081t00520	VIT_18s0001t03240
	VIT_10s0003g00580	VvERF075				1.32579				ERF017/23/062	VIT_11s0016t00660	VIT_15s0046t00310	VIT_05s0029t00140
	VIT_14s0081g00730									ERF114	VIT_01s0150t00120	VIT_17s0000t00200
ERF003	VIT_04s0008g06000	VvERF045			ERF003	-2.03443	-2.78928	-2.49523
	VIT_04s0043g00510				ERF003
	VIT_09s0002g09120	VvERF046
	VIT_09s0002g09140	VvERF047					-2.14754	-2.06476
	VIT_18s0001g03120
ERF011	VIT_07s0031g00190	VvERF007	VvDREB08		RAP2-10	-1.8896
	VIT_18s0001g10150	VvERF006	VvDREB28		RAP2-1	1.56015
ERF012	VIT_10s0003g00130				ERF12		1.26652	1.52486
	VIT_14s0081g00520					-1.44599
	VIT_18s0001g03240	VvERF008	VvDREB26		ERF014
ERF017	VIT_11s0016g00660	VvERF009	VvDREB13		ERF016	2.17122	-5.8927
ERF023	VIT_15s0046g00310	VvERF015	VvDREB22		ERF023	-2.26481	2.25769	1.01
ERF062	VIT_05s0029g00140	VvERF005	VvDREB05		ERF062		-1.34489
ERF114	VIT_01s0150g00120	VvERF112
	VIT_17s0000g00200						-3.2743	-1.59238
ERUNK	VIT_01s0010g02070					-1.7671	1.32327			ERUNK	VIT_01s0010t02070	VIT_03s0091t00210	VIT_04s0023t02410	VIT_09s0002t04120	VIT_11s0016t03560	VIT_13s0019t00540	VIT_18s0001t12970
	VIT_03s0091g00210									HLS1	VIT_06s0004t06950	VIT_07s0129t00260	VIT_09s0018t00300
	VIT_04s0023g02410
	VIT_09s0002g04120
	VIT_11s0016g03560				BHLH133
	VIT_13s0019g00540
	VIT_18s0001g12970				BHLH110
HLS1	VIT_06s0004g06950					-3.55435	-2.91074	-2.80701
	VIT_07s0129g00260				HLS1	-1.14479
	VIT_09s0018g00300
