# Supplementary material for: Divergence in the transcriptional landscape between low temperature and freeze shock in cultivated grapevine (Vitis vinifera)
Source: Hortic Res. 2018 Mar 1;5:10. doi: 10.1038/s41438-018-0020-7 (PMC5830407; doi:10.1038/s41438-018-0020-7)
Supplement: Supplementary file 13 — Supplemental Data 10 [file 41438_2018_20_MOESM13_ESM.xlsx]

## Sheet: Sugar-Gal
Supplemental Data 10: Summary of genes depicted in Figure 7 Sugar Metabolism with LogFC (relative to control), Vitis Gene Loci desigantion, previously published vitis gene names and Arabidopsis Homolog. Key to enzyme lettering included in Enzyme Code and the Vitis genes detected with expression and used in the figure
Vitisnet annotation	Enzyme Code	Gene Loci		LogFC				Genes shown in Figure	LogFC
				Freeze	acclimation	acclimation freeze			Freeze	acclimation	acclimation freeze
alpha, alpha trehalose phosphate synthase	A	VIT_00s0173g00110						VIT_01s0011t05960		1.37692	1.5009
		VIT_00s1205g00020						VIT_01s0026g00280	1.11916
		VIT_01s0011g05960	TPS6		1.37692	1.5009		VIT_10s0003t02150	-2.49964		-1.05768
		VIT_01s0026g00280	TPS8	1.11916				VIT_10s0003t02160	-1.21535
		VIT_02s0025g02170	TRE1					VIT_12s0028t01670	-1.63506
		VIT_03s0063g01510	TPS7					VIT_17s0000t08010	1.72774		2.20694
		VIT_07s0005g05690						VIT_19s0014t00300			-1.23073
		VIT_10s0003g01680
		VIT_10s0003g02150		-2.49964		-1.05768
		VIT_10s0003g02160		-1.21535
		VIT_12s0028g01670	TPS7	-1.63506
		VIT_14s0036g01210
		VIT_17s0000g08010		1.72774		2.20694
		VIT_19s0014g00300	TPS1			-1.23073
beta-fructofuranosidase	B	VIT_00s0426g00020						VIT_05s0077t00510	1.29228		1.28474
		VIT_00s2527g00010	BFRUCT3					VIT_14s0060t00860	1.81401
		VIT_02s0154g00090	BFRUCT3					VIT_16s0022t00670	-3.42798	-1.59363	-2.75434
		VIT_03s0038g01480	INVB
		VIT_04s0008g01140
		VIT_04s0008g01150
		VIT_05s0077g00510	INVC	1.29228		1.28474
		VIT_06s0004g08000
		VIT_06s0009g01820
		VIT_06s0009g01830
		VIT_06s0061g01520
		VIT_08s0007g03060	CWINV2
		VIT_09s0002g02320	CWINV5
		VIT_13s0074g00720	INVE
		VIT_14s0060g00860	INVA	1.81401
		VIT_15s0046g00210
		VIT_16s0022g00670		-3.42798	-1.59363	-2.75434
		VIT_18s0001g14290
		VIT_18s0072g01040	CINV1
sucrose alpha-glucosidase	C	VIT_14s0066g00450						VIT_19s0015g00750	1.24605		1.1434
		VIT_19s0015g00750		1.24605		1.1434
alpha glucosidase	D	VIT_00s0125g00390						VIT_01s0011g03450	-2.56722	-1.72237	-2.91343
		VIT_01s0011g03450	XYL1	-2.56722	-1.72237	-2.91343
		VIT_02s0033g01410
		VIT_02s0087g00030
		VIT_02s0087g00050
		VIT_02s0087g00060
		VIT_10s0092g00240
		VIT_10s0092g00250
		VIT_10s0092g00260
hexokinase	E	VIT_00s0824g00010						VIT_06s0061t00040		-1.21375
		VIT_00s2422g00010						VIT_11s0016t03070	1.15577
		VIT_03s0132g00440						VIT_18s0001t14230	-2.20593		-1.11025
		VIT_06s0061g00040			-1.21375
		VIT_09s0002g03390
		VIT_11s0016g03070	HXK1	1.15577
		VIT_18s0001g14230		-2.20593		-1.11025
		VIT_18s0076g00300
aldehyde reductase	F	VIT_01s0113g00460						VIT_05s0049t01130	-1.09
		VIT_05s0049g01110						VIT_05s0062t01010	2.26398		1.61024
		VIT_05s0049g01130		-1.09				VIT_05s0077g01300		-1.28807
		VIT_05s0062g00950						VIT_06s0080t00030			-1.13753
		VIT_05s0062g00980						VIT_14s0030t02020	1.91467
		VIT_05s0062g00990
		VIT_05s0062g01000
		VIT_05s0062g01010		2.26398		1.61024
		VIT_05s0077g01300			-1.28807
		VIT_06s0080g00030				-1.13753
		VIT_07s0104g01010
		VIT_08s0007g01000
		VIT_08s0007g01010
		VIT_08s0007g01020	AKR4C9
		VIT_08s0007g01030	AKR4C9
		VIT_08s0007g01040	AKR4C9
		VIT_08s0007g01050
		VIT_08s0058g00650
		VIT_09s0070g00360
		VIT_12s0028g01100
		VIT_14s0030g01960
		VIT_14s0030g02020		1.91467
		VIT_14s0030g02060
		VIT_16s0013g02110
		VIT_16s0098g01180	PLR1
fructokinase	G	VIT_01s0011g00240	FLN2	-1.01712				VIT_01s0011g00240	-1.01712
		VIT_05s0102g00710						VIT_14s0006t01410		-1.21	-1.77
		VIT_08s0007g01640	FLN1					VIT_15s0048t01260	-1.83
		VIT_14s0006g01410			-1.21781	-1.78106		VIT_18s0089t01230	-2.03404	-1.37	-1.87
		VIT_15s0048g01260		-1.30804
		VIT_16s0022g02340
		VIT_18s0089g01230		-2.03404	-1.38918	-1.89575
galactinol-sucrose galactosyltransferase (raffinose synthase)	H	VIT_14s0066g00810	RFS5	4.04905	-1.82418			VIT_14s0066g00810	4.04905	-1.82418
		VIT_17s0000g08960	RFS5
galactinol-raffinose galactosyltransferase	I	VIT_00s0878g00020				-1.0458		VIT_00s0878t00020			-1.0458
		VIT_00s1530g00010						VIT_07s0005t01680	4.27737		1.41508
		VIT_05s0077g00840						VIT_19s0015t01350	-2.47808		-1.94006
		VIT_07s0005g01680	RFS4	4.27737		1.41508
		VIT_17s0000g09670
		VIT_19s0015g01350	RFS1	-2.47808		-1.94006
beta-galactosidase	J	VIT_00s0285g00080						VIT_00s0404t00010	-1.61016		-1.38607
		VIT_00s0301g00190						VIT_03s0038t00150	-2.68526		-1.45375
		VIT_00s0319g00050						VIT_04s0023t02690	-2.57534		-1.44885
		VIT_00s0404g00010		-1.61016		-1.38607		VIT_06s0004t03020		-1.08762	-1.10323
		VIT_00s0827g00010						VIT_07s0031t02480	-2.44672		-1.26791
		VIT_00s1754g00010						VIT_07s0031t02590	-2.22598	-1.80367	-2.20592
		VIT_00s1803g00010						VIT_11s0016g02200	1.04473
		VIT_03s0038g00150		-2.68526		-1.45375		VIT_18s0001t13230	-2.21743	-1.8637	-2.15446
		VIT_04s0023g02690	BGAL3	-2.57534		-1.44885
		VIT_04s0023g03840
		VIT_04s0023g03850
		VIT_04s0069g00850	BGAL17
		VIT_05s0029g00090
		VIT_05s0029g00100
		VIT_05s0029g00680	BGAL9
		VIT_06s0004g03020	BGAL8		-1.08762	-1.10323
		VIT_07s0031g02480	BGAL10	-2.44672		-1.26791
		VIT_07s0031g02590	BGAL6	-2.22598	-1.80367	-2.20592
		VIT_08s0007g04270
		VIT_09s0002g02120	BGAL1
		VIT_09s0002g02290	BGAL17
		VIT_09s0002g07630
		VIT_09s0002g07770
		VIT_10s0116g01220
		VIT_11s0016g00680	BGAL7
		VIT_11s0016g02200	BGAL12	1.04473
		VIT_13s0067g03000
		VIT_14s0083g00340
		VIT_14s0083g00350
		VIT_16s0039g00470
		VIT_16s0039g00650
		VIT_16s0115g00480
		VIT_18s0001g02220	BGAL16
		VIT_18s0001g02230	BGAL16
		VIT_18s0001g13230	BGAL5	-2.21743	-1.8637	-2.15446
UDP-glucose 4 epimerase	K	VIT_02s0025g01560	UGE5	2.19083				VIT_02s0025t01560	2.19083
		VIT_02s0025g01580	UGE5	1.75233		1.05132		VIT_02s0025t01580	1.75233		1.05132
		VIT_02s0025g04210	UGE1		-1.03542			VIT_02s0025g04210		-1.03542
		VIT_12s0059g00510
inositol-3-alpha galactosyltransferase	L	VIT_01s0127g00470	GOLS4	3.31613		1.84338		VIT_01s0127t00470	3.31613		1.84338
		VIT_05s0020g00330	GOLS6	7.25412	-3.76416	5.01092		VIT_05s0020t00330	7.25412	-3.76416	5.01092
		VIT_05s0020g02380	GATL4					VIT_05s0077t00430	6.58413	-3.09405	3.50865
		VIT_05s0077g00430	GOLS6	6.58413	-3.09405	3.50865		VIT_07s0005t01970	4.18113	1.72527	3.78788
		VIT_07s0005g01970	GOLS1	4.18113	1.72527	3.78788		VIT_14s0060t00760	1.5772	-3.08748	2.09749
		VIT_14s0060g00730						VIT_14s0060t00790	1.83182	-2.16456	1.70761
		VIT_14s0060g00740						VIT_14s0060t00810		-3.18099
		VIT_14s0060g00760		1.5772	-3.08748	2.09749		VIT_14s0066t02350	2.76348	-3.56231
		VIT_14s0060g00790		1.83182	-2.16456	1.70761
		VIT_14s0060g00800
		VIT_14s0060g00810			-3.18099
		VIT_14s0066g02350	GATL10	2.76348	-3.56231
alpha galactosidase	M	VIT_00s0375g00030		-3.37173	-1.43851	-1.7894		VIT_00s0375t00030	-3.37173	-1.43851	-1.7894
		VIT_00s2077g00020						VIT_01s0137t00630			-1.17619
		VIT_01s0137g00630				-1.17619		VIT_08s0007t08310	3.992		1.20461
		VIT_08s0007g08310	RFS2	3.992		1.20461		VIT_10s0071t01130		2.06887
		VIT_10s0071g01100	AGAL1					VIT_11s0016t05770	3.03815	-1.77819	1.28363
		VIT_10s0071g01120	AGAL2					VIT_13s0067t02640	1.65191		1.18693
		VIT_10s0071g01130			2.06887
		VIT_11s0016g05770		3.03815	-1.77819	1.28363
		VIT_13s0019g01150
		VIT_13s0019g01190
		VIT_13s0067g02640	AGAL3	1.65191		1.18693
sucrose synthase	N	VIT_00s1562g00010						VIT_04s0079t00230		-1.88043
		VIT_00s2432g00010						VIT_07s0005t00750	1.60647	1.48085	2.16833
		VIT_03s0110g00160
		VIT_04s0079g00230			-1.88043
		VIT_05s0077g01930	SUS2
		VIT_07s0005g00750		1.60647	1.48085	2.16833
		VIT_10s0071g00070
		VIT_10s0071g00080
		VIT_11s0016g00470	SUS1
		VIT_11s0065g01130
		VIT_12s0057g00130
		VIT_17s0053g00700	SUS6
		VIT_18s0089g00490
sucrose phosphatase	O	VIT_08s0032g00840	SPP2	1.17472				VIT_08s0032g00840	1.17472
		VIT_12s0055g00840	SPP2
sucrose phosphate synthase	P	VIT_04s0008g05730						VIT_05s0029t01140	1.64432	-2.12882	-1.12622
		VIT_05s0029g01140	SPS3	1.64432	-2.12882	-1.12622		VIT_11s0118t00200	1.52833		1.29989
		VIT_11s0118g00200	SPS1	1.52833		1.29989
		VIT_18s0075g00330
		VIT_18s0075g00340
		VIT_18s0075g00350
		VIT_18s0075g00410
		VIT_18s0089g00410	SPS4
1,3-beta-glucan synthase	Q	VIT_00s0265g00050	CALS11					VIT_06s0004t01270	-1.77013		-1.14759
		VIT_04s0044g01280	CALS5					VIT_12s0028t00400	-1.60367
		VIT_06s0004g01200	CALS9					VIT_13s0156t00210	1.28432
		VIT_06s0004g01270	CALS3	-1.77013		-1.14759		VIT_17s0000t10020	-2.1854
		VIT_12s0028g00400	CALS7	-1.60367				VIT_19s0138t00120		-1.65662	-1.87387
		VIT_12s0028g03720	CALS12
		VIT_13s0156g00210	CALS1	1.28432
		VIT_15s0024g01490
		VIT_17s0000g10010	CALS10
		VIT_17s0000g10020	CALS10	-2.1854
		VIT_19s0138g00110
		VIT_19s0138g00120	CALS8		-1.65662	-1.87387
glycogen-Starch Synthase	R	VIT_00s1488g00020
		VIT_07s0005g06660						VIT_14s0108t00940			-1.04057
		VIT_07s0205g00090
		VIT_07s0205g00110
		VIT_10s0116g01730	SS3
		VIT_11s0065g00150
		VIT_14s0108g00940	SS2			-1.04057
		VIT_16s0022g00740
		VIT_16s0098g01780	SS1
glucan endo-1,3,D glucosidase	S	VIT_00s0780g00020		-1.94904				VIT_00s0780t00020	-1.94904
		VIT_01s0011g00570	PDCB4					VIT_03s0017t02240	-1.64258
		VIT_02s0025g02770						VIT_03s0063t02490		-1.63833	-1.94591
		VIT_03s0017g02240		-1.64258				VIT_05s0029t00190	-1.81099
		VIT_03s0063g02490			-1.63833	-1.94591		VIT_06s0004t00720	-2.68234	-1.23693	-1.7216
		VIT_05s0029g00190		-1.81099				VIT_06s0061t00100	5.54348	-2.24067
		VIT_06s0004g00720		-2.68234	-1.23693	-1.7216		VIT_06s0080t00420	-1.30091
		VIT_06s0061g00100		5.54348	-2.24067			VIT_07s0129t00230	-4.45033	-1.6407	-2.63166
		VIT_06s0080g00420		-1.30091				VIT_10s0116t01640	-1.0658
		VIT_07s0031g01790						VIT_11s0016t02960	-2.44994	-1.49015	-2.10008
		VIT_07s0129g00230		-4.45033	-1.6407	-2.63166		VIT_11s0016t05560	1.40546
		VIT_08s0007g06000	BG1					VIT_12s0028t02540		-1.74516	-1.19829
		VIT_08s0007g07560						VIT_12s0059t01320	-2.39579		-1.62903
		VIT_09s0070g00310						VIT_13s0019t01180		-1.45649	-1.21882
		VIT_10s0003g04340						VIT_14s0006t00520	-3.12185	-2.0353	-2.77352
		VIT_10s0116g01640		-1.0658				VIT_14s0060t00440	-1.88489		-1.23768
		VIT_11s0016g01100						VIT_16s0098t01560	-1.18175	-1.93133	-1.97074
		VIT_11s0016g02960		-2.44994	-1.49015	-2.10008		VIT_17s0000t07260	-2.52339	-1.64204	-2.20726
		VIT_11s0016g05560		1.40546				VIT_18s0001t12390		-1.31478	-1.38921
		VIT_12s0028g02540	PDCB5		-1.74516	-1.19829		VIT_18s0122t00980	-3.3651	-4.73472	-4.73544
		VIT_12s0057g00700						VIT_19s0014t00090	-3.25304	-2.01325	-3.08108
		VIT_12s0059g01320		-2.39579		-1.62903		VIT_19s0085g00810		-1.37624
		VIT_13s0019g01180			-1.45649	-1.21882		VIT_19s0090t01070	-1.56999	-1.26433	-1.09449
		VIT_14s0006g00520		-3.12185	-2.0353	-2.77352
		VIT_14s0060g00440		-1.88489		-1.23768
		VIT_16s0098g01560		-1.18175	-1.93133	-1.97074
		VIT_17s0000g07260	PDCB2	-2.52339	-1.64204	-2.20726
		VIT_18s0001g12390			-1.31478	-1.38921
		VIT_18s0122g00980		-3.3651	-4.73472	-4.73544
		VIT_19s0014g00090		-3.25304	-2.01325	-3.08108
		VIT_19s0085g00810			-1.37624
		VIT_19s0090g01070		-1.56999	-1.26433	-1.09449
								VIT_00s0357g00080		-1.39502	-1.30473
glucan endo-1,3,b glucosidase	T	VIT_00s0357g00080			-1.39502	-1.30473		VIT_06s0004t06110			-1.12403
		VIT_00s0556g00020						VIT_07s0191t00250	-2.18356		-1.66311
		VIT_00s0895g00010						VIT_18s0001t05030		-2.83601	-2.43658
		VIT_00s2466g00010
		VIT_06s0004g06110				-1.12403
		VIT_06s0009g00780
		VIT_07s0191g00250		-2.18356		-1.66311
		VIT_18s0001g05030			-2.83601	-2.43658
phenol-b-glucosyltransferase	U	VIT_00s0324g00050						VIT_03s0017t01990			1.9
		VIT_03s0017g01990				1.8962		VIT_05s0094t00990			1.25
		VIT_05s0062g00630	UGT75B1					VIT_05s0094t01030	-2.56209
		VIT_05s0094g00990	UGT74F1			1.24764		VIT_06s0004t06390	-3.09837
		VIT_05s0094g01030	UGT74E1	-2.56209				VIT_12s0034t00040	1.55879		1.01949
		VIT_05s0094g01040	UGT74E1					VIT_12s0034t00060	1.92811		1.06375
		VIT_05s0094g01050	UGT74E1					VIT_12s0034t00140	2.00614		1.75752
		VIT_05s0094g01060	UGT74E1					VIT_12s0055t00020	1.68325	-2.19851	-1.14813
		VIT_06s0004g06390	UGT71C5	-3.09837				VIT_12s0055g00180	2.49092
		VIT_07s0289g00050						VIT_12s0055t00200	2.45731
		VIT_07s0289g00060						VIT_12s0055t00250	2.65763	1.27288	2.09146
		VIT_07s0289g00080						VIT_12s0055g00310		-1.17554
		VIT_12s0034g00040		1.55879		1.01949
		VIT_12s0034g00060		1.92811		1.06375
		VIT_12s0034g00140		2.00614		1.75752
		VIT_12s0034g00150
		VIT_12s0034g00160
		VIT_12s0055g00020		1.68325	-2.19851	-1.14813
		VIT_12s0055g00030
		VIT_12s0055g00170
		VIT_12s0055g00180		2.49092
		VIT_12s0055g00200		2.45731
		VIT_12s0055g00250		2.65763	1.27288	2.09146
		VIT_12s0055g00310			-1.17554
beta-glucosidase	V	VIT_00s0220g00070	BGLU42	-1.07621	-1.38829	-2.23012		VIT_00s0220t00070	-1.07621	-1.38829	-2.23012
		VIT_01s0011g00760	BGLU40	4.02632				VIT_01s0011t00760	4.02632
		VIT_01s0011g00800						VIT_06s0009t00810	-3.1161		-2.16484
		VIT_06s0009g00790						VIT_07s0005t01300		-1.2012	-1.74645
		VIT_06s0009g00800						VIT_08s0032t00470	-1.37931
		VIT_06s0009g00810		-3.1161		-2.16484		VIT_13s0073t00530	-1.4069
		VIT_07s0005g01300	BXL2		-1.2012	-1.74645		VIT_13s0073t00550	-2.26949
		VIT_08s0032g00470		-1.37931
		VIT_12s0055g01310
		VIT_13s0064g01530
		VIT_13s0064g01690
		VIT_13s0073g00530		-1.4069
		VIT_13s0073g00550		-2.26949
		VIT_14s0036g01040
		VIT_14s0036g01050
		VIT_17s0000g01760
nucleotide diphosphatase	W	VIT_11s0016g02300						VIT_17s0000g01410	1.14577
		VIT_17s0000g01400	PAP27
		VIT_17s0000g01410	PAP27	1.14577
glucose 1-phosphate adenylytransferase	X	VIT_01s0010g01350						VIT_07s0005g02800		1.18354	1.47434
		VIT_03s0038g04570	APL3
		VIT_05s0020g02880	ADG2
		VIT_05s0094g01500	APS2
		VIT_07s0005g02800			1.18354	1.47434
		VIT_12s0057g01480	APS1
		VIT_18s0001g12840	APL2
starch synthase	Y	VIT_02s0025g02790	GBSS1	1.71168	1.0555	1.74565		VIT_02s0025g02790	1.71168	1.0555	1.74565
		VIT_10s0003g02880	SS4		1.18342			VIT_10s0003g02880		1.18342
		VIT_15s0048g02600	GBSS1
phosphorylase	Z	VIT_01s0011g00730		-3.21183	1.82028	1.15451		VIT_01s0011g00730	-3.21183	1.82028	1.15451
		VIT_04s0008g03590			-6.8796	-8.56048		VIT_04s0008g03590		-6.8796	-8.56048
		VIT_06s0004g06020	PHS2		1.55087	2.01067		VIT_06s0004g06020		1.55087	2.01067
		VIT_10s0003g00250
		VIT_14s0108g01560	PHS1
1,4 branching enzyme	AA	VIT_00s0131g00420						VIT_08s0007t03750	1.23944	2.76514	2.80007
		VIT_07s0104g00370	ISA2					VIT_19s0090t00920	-1.08637
		VIT_08s0007g03750	SBE2.1	1.23944	2.76514	2.80007
		VIT_11s0078g00310	ISA1
		VIT_11s0078g00380	ISA1
		VIT_18s0001g00060
		VIT_18s0001g06520	ISA3
		VIT_19s0090g00920	SBE3	-1.08637
alpha amylase	BB	VIT_00s0270g00120						VIT_01s0026t01660		2.14226	2.31893
		VIT_01s0026g01660	AMY3		2.14226	2.31893		VIT_03s0063g00400		-1.26612
		VIT_03s0063g00400	AMY1		-1.26612			VIT_17s0119t00280		-2.91432
		VIT_03s0063g00410	AMY1					VIT_18s0001t00560	2.42228		1.08941
		VIT_03s0063g00420
		VIT_03s0063g00430	AMY1
		VIT_03s0063g00450	AMY1
		VIT_14s0068g00420
		VIT_17s0119g00120
		VIT_17s0119g00150
		VIT_17s0119g00280			-2.91432
		VIT_18s0001g00560	AMY2	2.42228		1.08941
beta amylase	CC	VIT_02s0012g00170	BAM3	4.86819	1.85573	3.72767		VIT_02s0012t00170	4.86819	1.85573	3.72767
		VIT_02s0025g02120						VIT_05s0020t01910	3.01829		1.48122
		VIT_05s0020g01910	BAM9	3.01829		1.48122		VIT_05s0077t00280	2.3809		1.47835
		VIT_05s0051g00010	BAM1					VIT_12s0059t02670	-2.59392
		VIT_05s0077g00280	BAM1	2.3809		1.47835
		VIT_12s0059g02670	BAM6	-2.59392
		VIT_15s0046g02620	BAM7
		VIT_19s0015g00500	BAM4
4-alpha-glucanotransferase	DD	VIT_07s0031g01540	DPE1	-1.39492	2.23526	2.40636		VIT_07s0031g01540	-1.39492	2.23526	2.40636
		VIT_08s0040g00670	DPE2		1.92682	2.21328		VIT_08s0040g00670		1.92682	2.21328
trehalose-phosphatase	EE	VIT_00s0233g00030			-1.3664	-1.1732		VIT_00s0233t00030		-1.3664	-1.1732
		VIT_00s0304g00080	TPPE		-1.63904			VIT_00s0304t00080		-1.63904
		VIT_02s0012g01680	TPS5					VIT_02s0154g00110		-1.04886
		VIT_02s0154g00110			-1.04886			VIT_18s0001t05300			-1.18601
		VIT_11s0037g00710
		VIT_11s0037g00720	TPPF
		VIT_15s0046g01000
		VIT_16s0022g00660	TPPA
		VIT_16s0050g02600
		VIT_18s0001g05300	TPPC			-1.18601
