# Supplementary material for: Divergence in the transcriptional landscape between low temperature and freeze shock in cultivated grapevine (Vitis vinifera)
Source: Hortic Res. 2018 Mar 1;5:10. doi: 10.1038/s41438-018-0020-7 (PMC5830407; doi:10.1038/s41438-018-0020-7)
Supplement: Supplementary file 14 — Supplemental Data 11 [file 41438_2018_20_MOESM14_ESM.xlsx]

## Sheet: Enriched Pathways
Supplemental Data 11: Unique Sangiovese genes and enriched pathways that are upregulated in Freeze and Acclimation Freeze treatments.
Unique Sangiovese Genes	Annotation	LogFC Freeze	LogFC Acclimation Freeze		Unique Enriched DE genes in Sangiovese		Warm vs Freeze LogFC	Warm vs Acclimation Freeze Log FC		Sangiovese unique up-regulated DE genes in freeze and acclimation freeze treatments
VIT_14s0128g00570	Germin	11.9768	0		VIT_18s0001g02610	Caffeic acid methyltransferase		1.26616		Pathway	DE genes	Fishers Exact	Permuted P
VIT_05s0102g00170	Calcium-dependent protein kinase 24 CPK24	10.2582	0		VIT_07s0129g01030	Cinnamyl alcohol dehydrogenase	3.64165			vv10940Phenylpropanoid_biosynthesis	19	2.954e-15	0	VIT_16s0100g00850	VIT_16s0100g00950	VIT_18s0001g12040	VIT_16s0100g00830	VIT_16s0100g00910	VIT_00s0346g00080	VIT_16s0100g01010	VIT_16s0100g01100	VIT_16s0100g00880	VIT_11s0065g00350	VIT_16s0039g01110	VIT_16s0039g01130	VIT_16s0100g01190	VIT_16s0100g01110	VIT_13s0047g00540	VIT_07s0129g01030	VIT_18s0001g02610	VIT_10s0042g00870	VIT_16s0100g01170
VIT_11s0149g00210	H(+)-ATPase 8 AHA8	8.80358	0		VIT_13s0047g00540	Cinnamyl alcohol dehydrogenase		1.19613		vv44110Cell_cycle	16	1.728e-09	0	VIT_12s0034g00780	VIT_14s0219g00270	VIT_12s0028g03360	VIT_14s0108g01270	VIT_17s0000g09070	VIT_03s0038g02490	VIT_13s0064g00180	VIT_17s0000g08360	VIT_08s0007g00170	VIT_16s0039g01030	VIT_12s0059g01650	VIT_19s0014g01170	VIT_01s0011g02680	VIT_06s0061g01240	VIT_03s0091g00710	VIT_03s0038g02480
VIT_19s0015g02590	Glutathione S-transferase 25 GSTU25	8.48612	0		VIT_18s0001g12040	Coniferyl-alcohol glucosyltransferase	4.21804			vv10910Nitrogen_metabolism	8	9.745e-07	0	VIT_17s0000g08450	VIT_17s0000g08460	VIT_16s0039g01110	VIT_02s0033g00770	VIT_02s0033g00870	VIT_02s0033g00850	VIT_16s0039g01130	VIT_16s0039g02720
VIT_16s0050g01390	SRC2/SRC2 (soybean gene regulated BY cold-2)	8.45018	0		VIT_16s0039g01110	Phenylalanin ammonia-lyase [Vitis vinifera]	3.89947			vv50124Porters_cat_30_to_64	8	1.56e-05	0.01	VIT_09s0002g04780	VIT_09s0070g00210	VIT_09s0002g06820	VIT_17s0000g08450	VIT_17s0000g08460	VIT_08s0007g00030	VIT_13s0019g00010	VIT_04s0008g04460
VIT_08s0105g00180	U-box domain-containing protein	8.16588	0		VIT_16s0039g01130	Phenylalanin ammonia-lyase [Vitis vinifera]	4.28723			vv34626Plant-pathogen_interaction	16	2.11e-09	0.01	VIT_07s0130g00130	VIT_01s0010g00380	VIT_01s0010g02940	VIT_18s0001g14500	VIT_05s0102g00170	VIT_01s0010g03040	VIT_18s0166g00010	VIT_12s0121g00430	VIT_01s0011g00990	VIT_03s0097g00700	VIT_16s0050g00200	VIT_19s0015g01090	VIT_16s0050g00180	VIT_18s0166g00050	VIT_01s0010g03020	VIT_09s0002g02760
VIT_17s0000g08450	Carbonic anhydrase chloroplast	8.11695	0		VIT_16s0100g01110	Resveratrol synthase (RS1)	5.17122			vv10480Glutathione_metabolism	7	8.098e-05	0.02	VIT_06s0004g05700	VIT_19s0093g00320	VIT_01s0026g02400	VIT_19s0015g02590	VIT_06s0004g05680	VIT_17s0000g06110	VIT_19s0015g02880
VIT_01s0010g03020	Calcium-binding protein CML	7.91407	4.401		VIT_00s0346g00080	Sinapyl alcohol dehydrogenase		3.80501		vv34150mTOR_signaling_pathway	3	0.001128	0.03	VIT_00s0361g00080	VIT_01s0137g00690	VIT_05s0020g02410
VIT_18s0117g00590	Laccase	7.40583	0		VIT_16s0100g00830	Stilbene synthase	3.76602			vv60023CSD	1	0.0254	0.03	VIT_03s0038g02130
VIT_01s0010g02940	Calmodulin CML37	7.14085	0		VIT_16s0100g00850	Stilbene synthase	4.47635	3.97174		vv10053Ascorbate_and_aldarate_metabolism	4	0.0003791	0.03	VIT_07s0031g01010	VIT_07s0031g01120	VIT_14s0006g01370	VIT_07s0031g01040
VIT_05s0062g00700	UDP-glucose:flavonoid 7-O-glucosyltransferase	6.91145	0		VIT_16s0100g01010	Stilbene synthase	6.06197			vv10140C21-Steroid_hormone_metabolism	2	0.005857	0.04	VIT_01s0146g00090	VIT_03s0091g00450
VIT_16s0098g00700	No hit	6.90267	0		VIT_16s0100g01100	Stilbene synthase	3.98001			vv23040Spliceosome	10	1.204e-05	0.06	VIT_02s0109g00380	VIT_19s0015g01330	VIT_14s0060g02340	VIT_18s0117g00150	VIT_02s0025g02140	VIT_05s0077g02310	VIT_18s0001g02530	VIT_17s0000g02840	VIT_04s0023g01470	VIT_16s0098g01580
VIT_07s0151g00130	Chlorophyllase 1	6.84183	3.88983		VIT_16s0100g00910	Stilbene synthase - grape	6.13881			vv11002Auxin_biosynthesis	5	0.000459	0.06	VIT_02s0033g00850	VIT_02s0033g00870	VIT_02s0033g00770	VIT_00s0225g00090	VIT_08s0007g02740
VIT_19s0090g00030	Serine/threonine Protein kinase BNK1	6.76617	0		VIT_16s0100g00880	Stilbene synthase [Vitis pseudoreticulata]	6.01938	4.51226		vv60087Orphans_KIP1_SANTA	1	0.03785	0.07	VIT_07s0151g00430
VIT_18s0166g00010	Protein kinase Xa21	6.62429	0		VIT_10s0042g00870	Stilbene synthase [Vitis vinifera]	6.02499	4.84367		vv10460Cyanoamino_acid_metabolism	3	0.002011	0.07	VIT_02s0033g00850	VIT_02s0033g00770	VIT_02s0033g00870
VIT_04s0210g00040	Strictosidine synthase	6.55773	4.97018		VIT_16s0100g01190	Stilbene synthase [Vitis vinifera]	3.71845	3.64392		vv10740Riboflavin_metabolism	4	0.00109	0.08	VIT_11s0118g00240	VIT_09s0002g07760	VIT_08s0056g00630	VIT_03s0038g00230
VIT_01s0010g03040	Calcium-binding protein CML	6.31289	4.50117		VIT_16s0100g01170	Stilbene synthase 1 [Vitis vinifera]	3.74344			vv60029G2-like	3	0.002665	0.08	VIT_01s0137g00050	VIT_00s0475g00040	VIT_12s0028g00980
VIT_04s0079g00020	Cysteine-rich receptor-like protein kinase 2	6.27632	0		VIT_16s0100g00950	Stilbene synthase 3	4.94232
VIT_19s0015g02880	Glutathione S-transferase 20 GSTU20	6.26887	0		VIT_11s0065g00350	Trans-cinnamate 4-monooxygenase	2.09771
VIT_12s0059g00500	No hit	6.19192	0		Stilbene Synthase not detected as Unique in Sangiovese
VIT_16s0100g00910	Stilbene synthase - grape	6.13881	0		VIT_10s0042g00840	Stilbene synthase [Vitis pseudoreticulata]
VIT_17s0119g00230	Trypsin and protease inhibitor Kunitz family	6.1252	0		VIT_10s0042g00850	Stilbene synthase [Vitis pseudoreticulata]
VIT_18s0117g00280	Coatomer protein complex, subunit beta 2	6.11746	0		VIT_10s0042g00860	Stilbene synthase [Vitis pseudoreticulata]
VIT_16s0100g01010	Stilbene synthase	6.06197	0		VIT_10s0042g00880	Stilbene synthase [Vitis pseudoreticulata]
VIT_17s0000g08460	Carbonic anhydrase, chloroplast precursor	6.05251	3.19233		VIT_10s0042g00890	Stilbene synthase 1 [Vitis vinifera]	3.80772	2.77993
VIT_09s0002g06430	Lactoylglutathione lyase	6.04096	0		VIT_10s0042g00910	Stilbene synthase [Vitis pseudoreticulata]
VIT_10s0042g00870	Stilbene synthase [Vitis vinifera]	6.02499	4.84367		VIT_10s0042g00920	Stilbene synthase	4.65664	3.2111
VIT_16s0100g00880	Stilbene synthase [Vitis pseudoreticulata]	6.01938	4.51226		VIT_10s0042g00930	Stilbene synthase [Vitis pseudoreticulata]
VIT_10s0071g00450	S-locus lectin protein kinase	5.96448	0		VIT_16s0100g00750	Stilbene synthase	4.29789
VIT_02s0033g00390	Myb domain protein 113	5.94651	0		VIT_16s0100g00760	Stilbene synthase 2 [Vitis sp. cv. 'Norton']
VIT_16s0148g00140	Ser/Thr receptor-like kinase1	5.87962	0		VIT_16s0100g00770	Stilbene synthase
VIT_08s0007g06610	Lectin protein kinase	5.84975	0		VIT_16s0100g00780	Stilbene synthase	4.62037
VIT_01s0011g00990	RPM1 (resistance to p. syringae pv maculicola 1)	5.72974	0		VIT_16s0100g00800	Stilbene synthase 4	4.44764	3.50879
VIT_01s0146g00090	11-beta-hydroxysteroid dehydrogenase	5.70887	5.40217		VIT_16s0100g00810	Stilbene synthase [Vitis vinifera]	4.18493	3.03775
VIT_14s0081g00020	Pathogenesis-related protein-4 (Chitinase )	5.68997	0		VIT_16s0100g00840	Stilbene synthase 4	4.3289	3.59876
VIT_07s0005g04320	No hit	5.59352	4.01636		VIT_16s0100g00900	Stilbene synthase [Vitis pseudoreticulata]	4.41481
VIT_14s0171g00440	Glyceraldehyde-3-phosphate dehydrogenase GAPC3,cytosolic	5.58256	0		VIT_16s0100g00920	Stilbene synthase - grape	6.43826	5.28478
VIT_14s0006g01370	VTC2	5.50886	0		VIT_16s0100g00930	Stilbene synthase 2	6.7718	6.19557
VIT_14s0219g00270	TEL1 (Terminal EAR1-like 1)	5.46842	4.35858		VIT_16s0100g00940	Stilbene synthase 3 [Vitis sp. cv. 'Norton']
VIT_00s0250g00090	Oxidoreductase, 2OG-Fe(II) oxygenase	5.45205	0		VIT_16s0100g00960	Stilbene synthase [Vitis pseudoreticulata]
VIT_18s0166g00050	EFR (EF-TU receptor)	5.3266	0		VIT_16s0100g00990	Stilbene synthase 2
VIT_11s0118g00040	Receptor Like Protein 9	5.32584	0		VIT_16s0100g01000	Stilbene synthase 4	7.12361	3.98151
VIT_00s0375g00040	NAC domain-containing protein 25	5.28616	5.72148		VIT_16s0100g01020	Stilbene synthase [Vitis pseudoreticulata]	6.48184	4.61822
VIT_16s0050g00180	HcrVf1 protein	5.26913	0		VIT_16s0100g01030	Stilbene synthase [Vitis quinquangularis]	6.46144	3.84119
VIT_08s0007g06580	Lectin protein kinase	5.2254	0		VIT_16s0100g01040	Stilbene synthase - grape
VIT_18s0001g04280	(-)-germacrene D synthase	5.20686	0		VIT_16s0100g01060	Stilbene synthase
VIT_11s0016g03920	Polyol transporter 5	5.20115	0		VIT_16s0100g01120	Stilbene synthase
VIT_16s0100g01110	Resveratrol synthase (RS1)	5.17122	0		VIT_16s0100g01130	Stilbene synthase [Vitis vinifera]
VIT_05s0020g03290	S-receptor kinase	5.08742	0		VIT_16s0100g01140	Stilbene synthase 2
VIT_05s0020g03680	GCN5 N-acetyltransferase (GNAT)	5.05036	0		VIT_16s0100g01150	Stilbene synthase [Vitis vinifera]
VIT_14s0108g00920	Unknown protein	4.98467	0		VIT_16s0100g01160	Stilbene synthase [Vitis vinifera]
VIT_02s0033g00770	Nitrilase 4B	4.97589	0		VIT_16s0100g01200	Stilbene synthase	5.37377	3.77884
VIT_16s0100g00950	Stilbene synthase 3	4.94232	0
VIT_02s0087g00750	Proteinase inhibitor I4, serpin	4.92403	0
VIT_16s0050g00200	HcrVf3 protein	4.92399	0
VIT_01s0026g02400	Glutathione S-transferase 10 GSTU10	4.88378	0
VIT_00s0480g00010	Hydroxyproline-rich glycoprotein family protein	4.86478	0
VIT_06s0004g00690	Calmodulin-binding region IQ	4.8407	0
VIT_06s0009g02800	Unknown	4.77167	0
VIT_18s0117g00300	Coatomer protein complex, subunit beta 2	4.75202	0
VIT_12s0034g01910	Cupin family protein	4.72845	0
VIT_11s0037g00980	Unknown	4.72814	0
VIT_08s0056g00630	Acid phosphatase	4.65909	0
VIT_05s0049g00040	Cellulose synthase CSLG2	4.60803	0
VIT_08s0007g06570	Lectin protein kinase	4.58151	0
VIT_16s0100g00850	Stilbene synthase	4.47635	3.97174
VIT_05s0049g02120	Universal stress protein (USP) family protein	4.46703	0
VIT_16s0050g02500	Transcription factor MUTE	4.31666	4.51621
VIT_15s0048g00190	SPX (SYG1/Pho81/XPR1) domain-containing protein	4.31188	0
VIT_05s0062g00300	UDP-glucoronosyl/UDP-glucosyl transferase UGT75C1	4.30043	0
VIT_05s0049g01780	Caleosin	4.28993	0
VIT_16s0039g01130	Phenylalanin ammonia-lyase [Vitis vinifera]	4.28723	0
VIT_01s0011g02680	Myb-related protein 3R-1 (Plant c-MYB-like protein 1) MYB3R1	4.25566	0
VIT_07s0129g01010	Unknown	4.22189	0
VIT_18s0001g12040	Coniferyl-alcohol glucosyltransferase	4.21804	0
VIT_05s0062g01120	PIN1	4.21548	0
VIT_12s0035g01000	Serine protease inhibitor, serine-type	4.21418	0
VIT_15s0045g00920	R protein PRF disease resistance protein	4.11337	0
VIT_05s0020g03210	S-receptor kinase	4.1011	0
VIT_19s0014g00940	Serine/threonine Protein kinase BNK1	4.09918	0
VIT_13s0158g00100	MADS-box agamous-like 15	4.01688	0
VIT_18s0001g13590	Leucine-rich repeat protein kinase	4.01124	0
VIT_16s0100g01100	Stilbene synthase	3.98001	0
VIT_17s0000g05580	Isopiperitenol dehydrogenase	3.9162	0
VIT_10s0003g04290	Myosin heavy chain	3.91175	0
VIT_16s0039g01110	Phenylalanin ammonia-lyase [Vitis vinifera]	3.89947	0
VIT_09s0002g04780	Sulfate transporter 3.4	3.88429	0
VIT_16s0050g02310	No hit	3.86095	0
VIT_09s0002g02760	FRK1 (FLG22-induced receptor-like kinase 1)	3.80993	0
VIT_04s0008g07150	Aspartyl protease	3.77004	0
VIT_15s0024g01270	Clavata1 receptor kinase (CLV1)	3.76875	0
VIT_16s0100g00830	Stilbene synthase	3.76602	0
VIT_08s0032g00240	CYP71A22	3.76069	0
VIT_18s0001g01370	Wall-associated receptor kinase 5	3.74718	0
VIT_16s0050g01920	Curculin (mannose-binding) lectin	3.7454	0
VIT_16s0100g01170	Stilbene synthase 1 [Vitis vinifera]	3.74344	0
VIT_12s0028g00980	Myb family	3.72739	0
VIT_16s0100g01190	Stilbene synthase [Vitis vinifera]	3.71845	3.64392
VIT_00s0187g00020	No hit	3.70856	0
VIT_00s0323g00100	Vacuolar processing enzyme beta	3.70213	0
VIT_06s0004g07790	Lateral organ boundaries Domain 15	3.67283	0
VIT_10s0405g00040	Auxin-responsive protein	3.67131	0
VIT_07s0129g01030	Cinnamyl alcohol dehydrogenase	3.64165	0
VIT_15s0046g03190	Myb domain protein 17	3.6377	4.79316
VIT_14s0108g01270	Cyclin-dependent kinase CDC2C	3.62933	0
VIT_15s0048g01350	Gibberellin receptor GID1L3	3.58493	0
VIT_07s0031g01120	Ascorbate oxidase	3.57802	0
VIT_18s0166g00230	S-receptor kinase	3.54896	0
VIT_15s0048g00620	No hit	3.54162	0
VIT_11s0016g00940	Receptor	3.51506	3.20945
VIT_06s0004g05700	Glutathione S-transferase 8 GSTU8	3.47536	0
VIT_13s0067g03260	Pheophorbidase	3.47281	0
VIT_15s0045g00810	Disease resistance protein RPR1	3.45294	0
VIT_17s0000g06110	Glutathione S-transferase 9 GSTU9	3.41608	0
VIT_14s0066g02020	Proton-dependent oligopeptide transport (POT) family protein	3.4064	0
VIT_09s0002g07570	Leucine-rich repeat protein kinase	3.38425	0
VIT_00s0270g00120	Alpha-amylase/subtilisin inhibitor	3.38254	0
VIT_08s0007g02740	IAA-amino acid hydrolase 1 (ILR1)	3.3619	0
VIT_15s0045g00880	R protein PRF disease resistance protein	3.36152	0
VIT_05s0077g01600	Pathogenesis protein 10 [Vitis vinifera]	3.32992	0
VIT_11s0016g02800	Myo-inositol oxygenase	3.32023	2.39835
VIT_19s0085g00010	Auxin-regulated protein	3.31679	0
VIT_07s0031g01040	L-ascorbate oxidase	3.31315	0
VIT_09s0002g07750	Disease resistance protein	3.29644	0
VIT_16s0039g02230	UDP-glucose:flavonoid 3-O-glucosyltransferase	3.29239	-5.46403
VIT_13s0158g00320	FAD linked oxidase, N-terminal	3.21883	0
VIT_04s0044g00470	No hit	3.17177	0
VIT_17s0000g07750	Zinc finger protein 5	3.14268	0
VIT_13s0019g05170	Zinc finger (C2H2 type) family	3.13271	0
VIT_10s0003g00680	Glutamate receptor protein	3.0976	0
VIT_19s0014g03520	fiber protein	3.08965	0
VIT_13s0019g02990	Cis-zeatin O-beta-D-glucosyltransferase	3.07882	1.50603
VIT_14s0030g00200	Sugar transporter ERD6-like 5	3.05075	0
VIT_18s0001g13580	Kinesin motor protein	3.0275	0
VIT_06s0004g05780	UDP-glucoronosyl and UDP-glucosyl transferase	3.02656	0
VIT_08s0040g02200	Peroxidase ATP2a	2.99431	0
VIT_14s0081g00550	Metal ion binding	2.96512	0
VIT_04s0008g06710	Zinc finger (C2H2 type) family	2.96385	0
VIT_00s0201g00080	No hit	2.96035	0
VIT_03s0017g01400	Adhesive/proline-rich protein	2.94917	2.79934
VIT_10s0042g00700	Leucine-rich repeat receptor-like protein kinase 1	2.93934	0
VIT_05s0020g04110	ELIP1 (early light-inducible protein)	2.93744	0
VIT_19s0090g00840	WRKY DNA-binding protein 6	2.89443	0
VIT_09s0002g06820	Equilibrative nucleoside transporter ENT8	2.88049	0
VIT_14s0068g01250	Mitochondrial phosphate transporter	2.87114	0
VIT_02s0033g00870	Nitrilase 4B	2.86105	0
VIT_16s0050g01880	Receptor kinase homolog LRK10	2.83493	0
VIT_08s0105g00380	Leucoanthocyanidin dioxygenase	2.81753	0
VIT_07s0031g01010	L-ascorbate oxidase	2.80434	0
VIT_11s0118g00160	Disease resistance protein	2.7722	2.93086
VIT_15s0046g01390	Ethylene-responsive transcription factor cytokinin response factor 4	2.74062	0
VIT_18s0041g02060	12-oxophytodienoate reductase 2	2.73469	-5.43649
VIT_14s0036g00340	No hit	2.73237	0
VIT_13s0067g01940	Abscisic acid receptor PYL4 RCAR10	2.7296	0
VIT_19s0014g04060	ARK3 (Arabidopsis Receptor Kinase 3)	2.72268	0
VIT_01s0011g05890	S-adenosyl-L-methionine:salicylic acid carboxyl methyltransferase	2.70112	0
VIT_00s0620g00010	Triacylglycerol lipase	2.67454	0
VIT_11s0016g03740	Rho guanyl-nucleotide exchange factor ROPGEF8	2.67417	0
VIT_14s0060g02340	Heat shock protein 70	2.62703	0
VIT_13s0156g00570	S-receptor kinase	2.61857	0
VIT_00s0214g00040	Lectin phloem protein 2-like B1 PP2-B1	2.585	0
VIT_14s0030g00540	Copine BON3 (BONZAI 3)	2.54349	0
VIT_01s0011g05600	Receptor-like protein kinase	2.48633	0
VIT_08s0058g00970	Cationic peroxidase	2.48419	0
VIT_07s0141g00730	Histone H1	2.47529	0
VIT_02s0033g00850	Nitrilase	2.47413	0
VIT_08s0007g04000	Unknown protein	2.47365	0
VIT_12s0134g00470	No hit	2.45634	0
VIT_16s0098g00250	Zinc finger (C3HC4-type ring finger)	2.45582	0
VIT_19s0093g00320	Glutathione S-transferase 25 GSTU25	2.44059	0
VIT_00s0582g00020	Acyl-coenzyme A thioesterase 9.	2.43895	0
VIT_02s0025g00650	AAA-type ATPase	2.43139	0
VIT_16s0013g02160	No hit	2.42409	0
VIT_09s0070g00210	Metal transporter Nramp1	2.4216	1.91563
VIT_01s0010g00530	UDP-glucoronosyl and UDP-glucosyl transferase	2.40798	0
VIT_08s0040g01290	F-box family protein	2.39765	0
VIT_12s0034g00780	Kinetochore protein	2.38479	0
VIT_13s0067g01980	Proteinase inhibitor (LUTI)	2.37958	0
VIT_18s0001g14390	Transducin protein	2.35119	0
VIT_13s0320g00050	Lipid transfer protein 3	2.31825	0
VIT_18s0001g03950	Pm27 protein	2.30609	0
VIT_15s0045g00680	R protein PRF disease resistance protein	2.29506	0
VIT_00s0275g00030	Ycf1	2.29436	0
VIT_09s0096g00760	RPS5 (resistant to p. syringae 5)	2.27819	0
VIT_17s0000g06920	Remorin	2.27164	0
VIT_18s0001g02480	Unknown protein	2.27146	0
VIT_12s0121g00430	Brassinosteroid insensitive 1-associated receptor kinase 1	2.26811	0
VIT_02s0025g04210	UDP-glucose 4-epimerase	2.24953	0
VIT_04s0008g04710	Beta-ketoacyl-CoA synthase	2.24016	0
VIT_08s0040g02090	DnaJ homolog, subfamily C, member 3	2.23872	0
VIT_11s0016g02200	Beta-galactosidase	2.23827	0
VIT_08s0040g01650	Protein kinase	2.23616	0
VIT_00s1927g00020	Ubiquitin-conjugating enzyme E2 O	2.23295	0
VIT_13s0019g03930	No hit	2.22112	0
VIT_18s0001g02760	Lipase GDSL	2.21156	0
VIT_08s0056g01500	Unknown protein	2.20862	0
VIT_12s0059g01080	Acid phosphatase/vanadium-dependent haloperoxidase	2.18383	0
VIT_14s0066g01600	NHL repeat-containing protein	2.18279	0
VIT_11s0016g02780	Myb domain protein 68	2.17794	0
VIT_13s0064g01110	No hit	2.17366	0
VIT_05s0029g01480	Receptor kinase TRKe	2.16762	0
VIT_05s0077g00800	DNA replication protein	2.15347	0
VIT_05s0020g01370	Unknown	2.13392	1.91084
VIT_04s0008g03530	Ankyrin repeat	2.11863	0
VIT_13s0019g04540	GCN5 N-acetyltransferase (GNAT)	2.11584	0
VIT_02s0025g02850	Subtilisin protease	2.1023	0
VIT_11s0065g00350	Trans-cinnamate 4-monooxygenase	2.09771	0
VIT_00s2539g00010	Protein kinase APK1B	2.086	0
VIT_12s0059g00870	MAPKKK15	2.07607	-5.424
VIT_18s0001g14500	SHD (shepherd)	2.07556	0
VIT_07s0031g01930	Myb TKI1 (TSL-kinase interacting protein 1)	2.07311	1.16442
VIT_00s0577g00020	Phosphoglycerate mutase	2.06301	0
VIT_00s0567g00060	Patatin	2.06084	0
VIT_15s0048g00070	No hit	2.05566	0
VIT_01s0011g02000	Serine carboxypeptidase S10	2.02358	0
VIT_11s0016g02520	Unknown protein	2.01676	0
VIT_14s0108g01260	Unknown protein	2.01655	0
VIT_18s0166g00090	VQ motif-containing protein	2.01247	0
VIT_07s0031g01630	Unknown protein	2.00622	0
VIT_01s0150g00370	C2 domain-containing protein	2.00571	0
VIT_00s0372g00010	Zinc-binding protein	1.98762	0
VIT_08s0040g00960	CXE carboxylesterase	1.97245	0
VIT_16s0022g00440	Dynein light chain LC8-type	1.96549	0
VIT_09s0002g01360	No hit	1.95161	0
VIT_12s0142g00710	Dihydroflavonol-4-reductase	1.94519	0
VIT_12s0057g00780	Disease resistance protein	1.92012	0
VIT_00s0125g00090	Leucine-rich repeat protein kinase	1.91978	2.23385
VIT_00s0283g00030	Calnexin 1 (CNX1)	1.91656	0
VIT_00s0227g00180	Acyl-coenzyme A thioesterase 9.	1.89297	0
VIT_02s0236g00040	Peptidyl-prolyl cis-trans isomerase, cyclophilin type	1.89062	0
VIT_15s0048g02970	Extensin	1.88924	0
VIT_10s0071g00770	Aspartic proteinase nepenthesin-1 precursor	1.88252	0
VIT_01s0010g02030	Gamma-thionin precursor	1.87932	0
VIT_09s0002g03410	Phytochrome-associated protein 1 (PAP1)	1.84938	2.88593
VIT_18s0001g13930	Auxin response factor 5 (Transcription factor MONOPTEROS)	1.83706	0
VIT_12s0059g01650	Division site determinant MinD, Plastid	1.7871	0
VIT_12s0055g01140	Lipid transfer protein	1.78397	0
VIT_16s0098g01580	Heat shock protein 70	1.77273	0
VIT_14s0108g01060	Pentatricopeptide (PPR) repeat-containing protein	1.76009	0
VIT_16s0039g02720	Glutamate dehydrogenase 2 (GDH2)	1.75591	0
VIT_07s0104g00650	No hit	1.7463	-3.43231
VIT_09s0018g01150	No hit	1.7374	1.61052
VIT_00s0229g00190	Inositol 2-dehydrogenase like protein	1.73549	0
VIT_13s0320g00030	Unknown protein	1.72695	0
VIT_01s0137g00050	Myb family	1.72551	0
VIT_03s0038g00230	Purple acid phosphatase 2 PAP2	1.71904	0
VIT_12s0035g02010	Ribosomal RNA 23S	1.70986	0
VIT_14s0060g01950	Pectinesterase family	1.69884	0
VIT_02s0012g02090	Unknown protein	1.69057	0
VIT_16s0050g00860	Ribosomal protein L31	1.6902	0
VIT_08s0007g00170	DPB-1 transcription factor (DPB)	1.68211	0
VIT_10s0071g00750	Protein arginine N-methyltransferase	1.67855	1.31911
VIT_00s1739g00010	Unknown	1.66677	0
VIT_01s0011g01160	Haloacid dehalogenase hydrolase	1.66228	0
VIT_03s0091g00450	Progesterone 5-beta-reductase	1.65701	0
VIT_12s0028g01820	Aspartate transaminase, mitochondrial	1.64774	0
VIT_05s0020g04010	Unknown protein	1.64405	0
VIT_04s0043g00710	Hypoxia up-regulated 1 HSP70	1.63729	0
VIT_02s0025g02140	Heat shock protein 70	1.62256	0
VIT_12s0134g00490	Myb domain protein 14	1.6161	0
VIT_16s0050g01080	Unknown	1.61487	0
VIT_08s0007g07520	3-oxoacyl-[acyl-carrier-protein] reductase, chloroplast	1.60539	0
VIT_02s0154g00090	Vacuolar invertase 2, GIN2	1.60219	0
VIT_01s0011g04900	Serine carboxypeptidase-like 50 SCPL50 (	1.58445	0
VIT_07s0031g00080	WRKY DNA-binding protein 15	1.57613	0
VIT_08s0007g00030	Cation/hydrogen exchanger 20 (CHX20)	1.57369	0
VIT_09s0096g00090	Hypoxia up-regulated 1 HSP70	1.55942	0
VIT_04s0023g03200	Peptide methionine sulfoxide reductase	1.53269	1.28859
VIT_12s0035g01180	Protein kinase CRK1 protein	1.52999	0
VIT_04s0079g00540	No hit	1.52853	0
VIT_00s0225g00090	Copper amine oxidase	1.52237	0
VIT_08s0058g01100	Armadillo/beta-catenin repeat / U-box domain-containing protein	1.51857	0
VIT_13s0064g01050	ADP,ATP carrier protein 1	1.49887	0
VIT_05s0020g04740	Prenylated rab acceptor (PRA1)	1.4928	0
VIT_02s0025g01460	No hit	1.46974	0
VIT_03s0038g02490	SKP1	1.46153	0
VIT_06s0061g00860	Zinc-binding protein	1.45982	0
VIT_00s0144g00210	CCR4-NOT transcription complex, subunit 1	1.45926	0
VIT_19s0090g00060	Biopterin transport-related protein BT1	1.44141	0
VIT_11s0016g03880	Receptor protein kinase PERK1	1.43726	0
VIT_16s0050g01580	UDP-glucose: anthocyanidin 5,3-O-glucosyltransferase	1.43032	0
VIT_07s0151g00430	Kinase interacting family protein	1.42809	0
VIT_17s0000g00400	Phosphate carrier protein	1.41938	0
VIT_04s0008g05820	Stromal cell-derived factor 2 protein precursor (SDF2 protein)	1.40211	0
VIT_05s0049g00090	Ethylene receptor (ETR2)	1.39763	0
VIT_18s0001g13680	Histone H3	1.39099	0
VIT_15s0021g02050	PRIB5 protein	1.38626	0
VIT_15s0021g01220	Transcription factor	1.3817	0
VIT_03s0038g02130	Cold shock protein-1	1.38131	0
VIT_01s0011g04480	Histone chaperone ASF1B (Anti-silencing 1b)	1.37378	1.47843
VIT_10s0003g05640	UDP-arabinose 4-epimerase 3	1.36677	0
VIT_00s0434g00020	Protein phosphatase 2C	1.35632	0
VIT_05s0020g03160	Transmembrane protein 49	1.35472	0
VIT_15s0021g00920	ATP synthase delta' chain, mitochondrial	1.35065	0
VIT_11s0016g02480	2,3-diketo-5-methylthio-1-phosphopentane phosphatase	1.34934	0
VIT_06s0004g04250	Histone H2B	1.34677	0
VIT_11s0118g00240	Purple acid phosphatase 26	1.34391	1.63085
VIT_05s0102g00710	fructokinase-1	1.34137	0
VIT_08s0007g05570	Embryo-abundant protein	1.33903	0
VIT_10s0071g01100	Alpha-galactosidase precursor	1.33723	0
VIT_07s0005g01710	WRKY DNA-binding protein 23	1.33281	0
VIT_05s0077g02150	Chalcone reductase	1.32864	-1.54194
VIT_08s0105g00490	Glutaredoxin-related protein;	1.32531	0
VIT_08s0007g00720	Ring-H2 finger C2A	1.32325	0
VIT_18s0075g00120	Alpha-1,4-fucosyltransferase	1.31487	0
VIT_05s0062g00210	Vacuolar ATP synthase subunit F	1.31273	0
VIT_04s0008g02340	Exocyst subunit EXO70 protein	1.31077	0.863542
VIT_14s0128g00390	Mitochondrial FAD carrier	1.30799	0
VIT_03s0063g00360	Glycoprotein 3-alpha-L-fucosyltransferase	1.30585	0
VIT_01s0011g02310	Unknown protein	1.29908	0
VIT_15s0046g00100	WNK kinase 6	1.2972	-1.69802
VIT_12s0028g01230	fanconi anemia, complementation group D2	1.28988	0
VIT_08s0007g03330	Iron-sulfur assembly protein IscA 2	1.28954	0
VIT_19s0138g00120	1,3-beta-glucan synthase	1.28858	0
VIT_01s0011g05590	Erwinia induced protein 2	1.28383	0
VIT_03s0038g02480	SKP1	1.2761	0
VIT_13s0106g00370	Myb family	1.27588	0
VIT_00s0438g00020	ATPase subunit 9	1.27407	0
VIT_04s0023g01470	Splicing factor 3B subunit 4	1.26366	0
VIT_03s0038g04510	Chaperone BCS1 mitochondrial	1.26308	0
VIT_11s0037g00040	Basic helix-loop-helix (bHLH) family	1.24551	0
VIT_03s0038g02300	Proteasome 20S alpha subunit D2 (PAD2) (PRS1) (PRC6)	1.24098	0
VIT_04s0079g00530	Isocitrate dehydrogenase, chloroplast precursor	1.24094	0
VIT_07s0104g00090	Transparent testa 8 TT8	1.23696	0
VIT_01s0011g04950	Diadenosine 5',5'''-P1,P4-tetraphosphate hydrolase	1.2355	0.955567
VIT_16s0050g01220	Heavy-metal-associated domain-containing protein	1.23409	0
VIT_01s0026g01650	Porin II, 36kDa	1.22084	0
VIT_15s0107g00200	No hit	1.22012	0
VIT_00s0657g00010	Branched-chain amino acid aminotransferase	1.21849	-0.941219
VIT_00s0199g00240	Pyrophosphate-fructose-6-phosphate 1-phosphotransferase	1.20339	0
VIT_07s0031g01480	ATP/GTP binding protein	1.20153	0
VIT_13s0047g00280	DNA binding protein	1.19529	0
VIT_09s0070g00130	Ribosomal protein L7 (RPL7A) 60S	1.19303	0
VIT_07s0031g00160	Ubiquitin-conjugating enzyme E2 I	1.18447	0
VIT_14s0128g00480	Translation initiation factor eIF-3 subunit 1	1.18008	0
VIT_04s0043g00770	Pentatricopeptide (PPR) repeat-containing protein	1.17992	0
VIT_13s0320g00070	Myosin-like protein XIF	1.16319	0
VIT_07s0005g02390	Protein phosphatase 2C POLTERGEIST	1.16266	0
VIT_18s0001g06200	Phosphotyrosyl phosphatase activator (PTPA)	1.16265	0
VIT_01s0146g00380	LITAF-domain-containing protein	1.16212	0
VIT_17s0000g05450	ELF5 (early flowering 5)	1.16195	0
VIT_06s0061g00670	Salutaridine reductase	1.16005	0
VIT_00s0471g00040	BSD domain-containing protein	1.15925	0
VIT_14s0060g00420	Pyruvate dehydrogenase kinase	1.15404	1.31948
VIT_06s0004g03900	Calcium-transporting ATPase 1, endoplasmic reticulum-type ECA1	1.15202	0
VIT_09s0002g07760	NADPH quinone oxidoreductase	1.15086	0
VIT_18s0001g03330	Unknown protein	1.14718	0
VIT_01s0010g03980	Unknown protein	1.13675	0
VIT_05s0020g03540	No hit	1.13593	0
VIT_12s0035g01210	Cytochrome c	1.13586	0
VIT_09s0018g01190	Anthranilate N-benzoyltransferase	1.13172	0
VIT_01s0010g02900	Proteasome 20S beta subunit E1 (PBE1) (PRCE)	1.12853	0
VIT_10s0003g04880	Ferredoxin:nadp+ Oxidoreductase PETH	1.12819	0.858047
VIT_05s0020g02410	Mo25	1.12718	0
VIT_01s0010g03360	Signal peptidase complex subunit 1	1.1271	0
VIT_05s0020g02300	TRNA/rRNA methyltransferase (SpoU)	1.12409	1.23608
VIT_03s0091g00520	Prolyl 4-hydroxylase	1.12391	0
VIT_13s0019g02360	Pyrroline-5-carboxylate synthetase	1.12119	-0.969305
VIT_09s0002g07770	Beta-galactosidase	1.11854	0
VIT_14s0083g01180	Unknown protein	1.11701	1.19963
VIT_02s0236g00150	Calcineurin B 1	1.11236	0
VIT_03s0091g00710	Mitotic checkpoint protein BUB3	1.1121	0
VIT_17s0000g08600	Signal recognition particle receptor beta subunit	1.11204	0
VIT_01s0010g01130	6-phosphogluconate dehydrogenase	1.1107	0
VIT_18s0001g15380	No hit	1.11045	0
VIT_05s0029g01220	Unknown protein	1.10513	0
VIT_19s0014g05430	NDR1 (non race-specific disease resistance)	1.09851	0
VIT_04s0008g04690	Proteasome 26S AAA-ATPase subunit (RPT6a)	1.09819	0
VIT_17s0000g05230	Unknown protein	1.09236	0
VIT_04s0008g01020	Unknown protein	1.08486	0
VIT_04s0008g03680	Unknown protein	1.08435	-2.22263
VIT_03s0038g01240	Ubiquinone biosynthesis monooxygenase Coq6	1.08302	0.820146
VIT_13s0064g00580	FK506-binding protein 4/5 TWD1 (twisted dwarf 1)	1.07599	0
VIT_06s0004g05680	Glutathione S-transferase 25 GSTU7	1.07465	0
VIT_08s0007g03960	Phosphopyruvate hydratase.	1.07286	0
VIT_00s0475g00040	Myb family	1.07198	0
VIT_00s0404g00020	MAPK activating protein C22orf5	1.06997	0
VIT_07s0005g03640	Asparagine N-glycosyltransferase	1.0679	0
VIT_13s0019g05370	Histone H2B	1.06403	0
VIT_18s0001g13710	BPC6/BBR/BPC6/BPC6	1.06285	0
VIT_07s0005g04750	Unknown protein	1.05995	0
VIT_16s0098g01850	Seven in absentia SINA1	1.05619	0.893036
VIT_08s0007g06790	fb27	1.05543	0
VIT_11s0037g00600	Calcium-binding EF hand	1.05517	0
VIT_14s0066g00260	SURF2 (surfeit 2)	1.05244	0.819861
VIT_00s1351g00010	Polyadenylate-binding protein 2	1.05238	0
VIT_09s0002g01160	Transcription initiation factor TFIID subunit D7	1.05219	0
VIT_13s0067g00550	Clathrin, light polypeptide B	1.05119	0
VIT_06s0004g06630	DTA2 (downstream target of AGL15 2)	1.04818	0
VIT_19s0014g02490	VQ motif-containing protein	1.04532	0
VIT_16s0039g01030	Cell division cycle 20, cofactor of APC complex	1.04174	0
VIT_03s0063g02550	NADH dehydrogenase (ubiquinone) Fe-S protein 8	1.0416	0
VIT_06s0080g00320	Esterase/lipase/thioesterase	1.04069	0
VIT_14s0030g01910	Thioredoxin 1	1.03976	0
VIT_19s0015g01090	Heat shock protein 81-2 (HSP81-2)	1.03673	0
VIT_06s0004g05480	Translation initiation factor eIF-3 subunit 3	1.03435	0
VIT_18s0001g03450	Glycine-rich protein	1.03419	0
VIT_17s0000g03860	Kin17 DNA-binding protein	1.0298	0
VIT_05s0029g01230	Unknown protein	1.02856	0
VIT_05s0020g04800	Histone H1	1.02614	0
VIT_07s0031g02020	RNA binding motif protein 39	1.02585	0
VIT_00s0186g00020	SUM2 (small ubiquitin-like modifier 2)	1.02471	0
VIT_11s0016g05900	Clathrin assembly protein 10	1.02435	0
VIT_07s0130g00480	Unknown protein	1.01927	0
VIT_00s0386g00020	Cytochrome c oxidase subunit VIa	1.01396	0
VIT_01s0026g00090	Ulp1 protease family	1.01287	0
VIT_05s0094g00910	Unknown protein	1.01108	1.05528
VIT_04s0008g00830	NADH dehydrogenase (ubiquinone) Fe-S protein 7	1.00517	0
VIT_12s0028g02960	No hit	1.0009	1.13095
VIT_19s0014g01150	Curculin (mannose-binding) lectin	0	10.4866
VIT_12s0059g00440	No hit	0	6.9316
VIT_08s0007g07940	No hit	0	5.76047
VIT_18s0001g11500	CYP81E1	0	5.50645
VIT_17s0000g07770	LTCOR11	0	5.25656
VIT_04s0023g02210	SAM dependent carboxyl methyltransferase Methyltransf_7	0	4.60123
VIT_09s0002g01370	AP2 AINTEGUMENTA	0	4.55837
VIT_00s0586g00030	Stem-specific protein TSJT1	0	4.11318
VIT_13s0019g04660	Amino acid permease	0	4.10315
VIT_09s0002g03920	Ankyrin repeat	0	4.0814
VIT_01s0010g00380	FLS2 (flagellin-sensitive 2)	0	4.05221
VIT_00s2847g00010	S-locus lectin protein kinase	0	4.01175
VIT_09s0002g01350	Growth-regulating factor 5	0	3.93207
VIT_00s0346g00080	Sinapyl alcohol dehydrogenase	0	3.80501
VIT_05s0020g02700	Transcription factor MUTE	0	3.73864
VIT_19s0014g03220	Unknown protein	0	3.60781
VIT_04s0008g07040	Peroxidase	0	3.51203
VIT_15s0046g02170	3-methyl-2-oxobutanoate hydroxy-methyl-transferase	0	3.47106
VIT_00s0333g00040	Early tobacco anther 1, putative	0	3.4566
VIT_18s0072g00130	No hit	0	3.41543
VIT_04s0023g01110	PQ-loop repeat protein	0	3.23954
VIT_03s0063g00340	cold regulated protein 27	0	2.97515
VIT_19s0014g01180	Pathogenesis-related	0	2.90848
VIT_15s0021g02270	Unknown protein	0	2.89447
VIT_03s0097g00700	Pathogenesis-related protein 1 precursor (PRP 1)	0	2.81175
VIT_11s0016g01420	Mechanosensitive ion channel	0	2.75988
VIT_09s0018g00630	Cycloartenol synthase	0	2.49995
VIT_02s0025g00120	CCT motif constans-like	0	2.41711
VIT_18s0001g10830	Patatin	0	2.41661
VIT_08s0058g00500	Breast cancer susceptibility protein 2b	0	2.29774
VIT_05s0049g00350	Desacetoxyvindoline 4-hydroxylase	0	2.29599
VIT_04s0008g04460	Molybdate transporter 1	0	2.29237
VIT_10s0003g02910	FLS2 (flagellin-sensitive 2)	0	2.26851
VIT_07s0141g00490	Pentatricopeptide repeat-containing protein	0	2.23011
VIT_11s0016g01410	Mechanosensitive ion channel	0	2.19278
VIT_18s0001g12180	CYP721A1	0	1.99878
VIT_08s0007g08740	No hit	0	1.98145
VIT_07s0129g00210	BT4 (BTB and TAZ Domain protein 4)	0	1.96083
VIT_05s0094g00510	Unknown protein	0	1.88416
VIT_07s0197g00010	Ribosomal protein L25	0	1.88096
VIT_13s0047g00490	No hit	0	1.86448
VIT_03s0038g03690	Unknown protein	0	1.8328
VIT_19s0014g02440	MATE efflux family protein	0	1.8318
VIT_01s0011g00620	14-3-3 protein GF14 iota (GRF12)	0	1.79224
VIT_12s0028g03360	Serine/threonine-protein kinase bub1,checkpoint-associated	0	1.77008
VIT_12s0059g01550	Triacylglycerol/steryl ester lipase	0	1.74259
VIT_08s0007g00330	Metallothionein	0	1.70826
VIT_01s0146g00400	Humj1	0	1.70744
VIT_18s0001g13950	RNA polymerase Rpa43 subunit	0	1.70167
VIT_16s0039g02020	Cellulose synthase CSLD3	0	1.67866
VIT_11s0149g00380	Chitinase-3 protein 1 precursor	0	1.6783
VIT_15s0021g00970	NAK-type protein kinase	0	1.67062
VIT_13s0019g00010	Sulfate transporter 4.2	0	1.59629
VIT_00s0125g00210	Serine/theronine protein kinase 2	0	1.52129
VIT_06s0004g05000	M-phase phosphoprotein 6	0	1.51868
VIT_19s0014g01170	Anaphase-promoting complex component APC6	0	1.49297
VIT_04s0023g01250	Brassinosteroid Signaling positive regulator (BZR1)	0.838569	1.49124
VIT_11s0206g00150	Unknown protein	-2.09182	1.44384
VIT_08s0040g01390	Auxin-responsive family protein	0	1.42938
VIT_06s0061g01240	Histone deacetylase (HD2A)	0	1.37672
VIT_00s2171g00010	Unknown	0	1.36508
VIT_11s0052g01030	Porin	0	1.34719
VIT_17s0000g09230	Leucine-rich repeat family protein	0	1.33829
VIT_02s0109g00380	Stress response suppressor 1	0	1.33514
VIT_09s0002g02680	Early flowering 3	0	1.29565
VIT_14s0006g02220	Histone chaperone ASF1B (Anti-silencing 1b)	0	1.29258
VIT_08s0007g03200	RNA-binding region RNP-1	0	1.29112
VIT_08s0040g03260	Nuclear transcription factor Y subunit B-5	0	1.28858
VIT_04s0044g01680	Chromatin remodeling 24	-1.59658	1.28482
VIT_05s0020g02340	Methionine sulfoxide reductase	0.708902	1.28272
VIT_18s0041g01900	Elongation factor 1-gamma	0	1.281
VIT_00s0194g00070	Constans-like 10	0	1.27063
VIT_18s0001g02610	Caffeic acid methyltransferase	0.864866	1.26616
VIT_05s0077g02310	PP1/PP2A phosphatases pleiotropic regulator PRL1	0	1.26421
VIT_07s0031g02040	Nucleic acid binding	0	1.25649
VIT_17s0000g02840	Pre-mRNA-splicing factor SPF27	0	1.2511
VIT_14s0068g00880	Ribosomal protein S27	0	1.25043
VIT_18s0122g00560	High mobility group (HMG1/2) family protein	0	1.24978
VIT_11s0016g04860	Ethylene-responsive element-binding protein EREBP-4	0	1.2489
VIT_13s0064g00180	Structural maintenance of chromosomes (SMC) family protein (MSS2)	0	1.2456
VIT_08s0007g02160	Transposon protein, CACTA, En/Spm sub-class	-1.82557	1.2439
VIT_15s0048g00820	Pentatricopeptide (PPR) repeat-containing protein	0	1.24353
VIT_17s0000g09070	Histone deacetylase HDA6	0.971743	1.24066
VIT_00s0361g00080	Translation initiation factor eIF-4B	0	1.23779
VIT_17s0000g05820	Ubiquitin-conjugating enzyme E2 A	0	1.23358
VIT_07s0130g00390	DNA (cytosine-5)-methyltransferase	0	1.23088
VIT_08s0007g05520	Pentatricopeptide (PPR) repeat	0	1.22636
VIT_08s0007g00510	Scarecrow-like transcription factor 9 (SCL9)	0	1.22095
VIT_04s0023g02750	FG-GAP repeat-containing protein	0	1.21722
VIT_06s0009g03520	Signal peptide peptidase	0.673931	1.21476
VIT_05s0077g00740	Prefoldin subunit 3	0	1.20989
VIT_19s0014g00180	Ribokinase	0	1.20444
VIT_01s0011g01150	Unknown protein	0	1.2033
VIT_13s0047g00540	Cinnamyl alcohol dehydrogenase	-1.37905	1.19613
VIT_16s0022g01560	Nucleotide-sensitive chloride conductance regulator (ICln)	0	1.19532
VIT_11s0016g05510	Unknown protein	-0.802719	1.19343
VIT_06s0004g05510	DNA-directed RNA polymerase II subunit G	0	1.19009
VIT_13s0074g00160	3-oxoacyl-[acyl-carrier-protein] synthase	0	1.18466
VIT_04s0044g01560	Protein kinase	0	1.16994
VIT_16s0039g02150	Unknown	0	1.15873
VIT_19s0090g00810	Imidazole glycerol phosphate synthase hisHF, chloroplast	-1.03989	1.1582
VIT_13s0019g03600	Nuclear transcription factor Y subunit B-8	0.812839	1.13727
VIT_18s0001g10520	Sterol carrier protein 2	0	1.13582
VIT_06s0004g02090	Nucleolar GTP-binding protein NOG1	0	1.13412
VIT_13s0074g00010	Protein phosphate transporter traffic facilitator 1 (PHF-1)	0.718137	1.13314
VIT_04s0008g05480	BRI1-KD interacting protein 118	0	1.1306
VIT_15s0046g02680	No hit	0	1.127
VIT_15s0048g02350	Prohibitin 1	0.736058	1.12208
VIT_14s0108g01620	UDP-glucose 6-dehydrogenase	0	1.12138
VIT_19s0015g01330	Small nuclear ribonucleoprotein D1	0	1.11877
VIT_10s0092g00230	Lesion simulating disease	0	1.09494
VIT_04s0008g05030	Ras GTP-binding protein (RAN3)	0.967321	1.09464
VIT_16s0039g01840	Heat shock transcription factor protein 3 (HSF3)	0	1.09444
VIT_18s0117g00150	Heterogeneous nuclear ribonucleoprotein A1/A3	0.809176	1.09338
VIT_02s0025g04650	MADS-box agamous-like 19	0	1.09292
VIT_04s0008g05900	ARR12	0	1.09147
VIT_02s0012g00620	Phosphoacetylglucosamine mutase	0	1.0904
VIT_14s0068g00220	Proteasome	0	1.08824
VIT_11s0118g00670	Ribosomal protein L14 (RPL14B) 60S	0	1.08392
VIT_05s0029g00440	GRP2 (cold, circadian rhythm, and RNA binding 2)	0	1.08202
VIT_13s0019g01850	Transposon protein, putative, CACTA	0	1.07384
VIT_04s0023g03280	Zinc finger (Ran-binding)	0	1.07323
VIT_12s0059g00620	Exosome complex exonuclease RRP6	0	1.06958
VIT_06s0080g00470	RNA-binding region RNP-1	0.679334	1.06938
VIT_11s0016g05760	Unknown protein	0	1.0691
VIT_16s0100g00530	DNA-directed RNA Polymerase II subunit F	0	1.06907
VIT_03s0063g00850	RNA-binding protein 47B (ATRBP47B)	0	1.06871
VIT_06s0009g01030	BTB-POZ and math Domain 4 ATBPM4	0	1.0683
VIT_18s0075g00510	Calpain alkylated DNA repair protein alkB homolog 6	0	1.06642
VIT_01s0011g03470	Ethylene-responsive transcription factor ERF118	0	1.05984
VIT_19s0015g00910	EMB2731	0.904222	1.05686
VIT_01s0011g03370	Agenet domain-containing protein	0	1.05202
VIT_05s0029g00020	Ribosomal protein L13A (RPL13aD) 60S	0	1.05169
VIT_06s0004g04810	Protein kinase APK1A	0	1.05152
VIT_02s0012g00090	Phosphatidylinositol-4-phosphate 5-kinase	0	1.04829
VIT_01s0010g02080	Chr019/ETL1 (chromatin remodeling 19)	0.788616	1.04202
VIT_03s0063g00290	Methylcrotonoyl-CoA carboxylase beta chain	0	1.04039
VIT_05s0020g01200	Kinesin family member 2/24	-0.769808	1.04021
VIT_07s0005g04630	Transducin family protein / WD-40 repeat	0	1.03914
VIT_01s0137g00690	Translation initiation factor eIF-4B	0.968962	1.03481
VIT_03s0097g00550	DNA polymerase V	0.786691	1.03187
VIT_08s0007g06300	RNA recognition motif (RRM)-containing	0	1.0318
VIT_18s0122g01190	High-mobility group B 3	0	1.03094
VIT_00s0299g00030	E3 ubiquitin-protein ligase HOS1	0	1.02597
VIT_13s0019g04310	DCP2 (decapping 2)	0	1.02491
VIT_05s0020g02930	DNA-directed RNA polymerase III subunit C3	0	1.02362
VIT_03s0038g04610	FtsJ-like methyltransferase family	0	1.02356
VIT_18s0001g02530	DEAD/DEAH box helicase	0	1.02108
VIT_08s0007g01540	MYB1	0	1.01889
VIT_17s0000g08360	Ataxia-telangiectasia mutated protein (Atm)	0	1.01746
VIT_04s0023g03210	Ribosomal protein L8 (RPL8C) 60S	0	1.01641
VIT_18s0001g01580	PHD finger transcription factor	0	1.01301
VIT_03s0091g00320	Ribosomal rna assembly protein mis3	0.822576	1.01089
VIT_07s0130g00130	Calcium-dependent protein kinase 4 CPK4	0.744184	1.0077
VIT_11s0052g00190	Las1	0.939467	1.00693
VIT_02s0025g03690	RNA-binding protein NOB1	0	1.00681
VIT_08s0040g02420	Ribosomal protein S23 (RPS23B) 40S	0	1.00585
VIT_16s0013g02100	2-phosphoglycerate kinase	0	1.00134
