# Supplementary material for: Divergence in the transcriptional landscape between low temperature and freeze shock in cultivated grapevine (Vitis vinifera)
Source: Hortic Res. 2018 Mar 1;5:10. doi: 10.1038/s41438-018-0020-7 (PMC5830407; doi:10.1038/s41438-018-0020-7)
Supplement: Supplementary file 15 — Supplemental Table 1 [file 41438_2018_20_MOESM15_ESM.xlsx]

## Sheet: Reads and Alignment stats
Supplemental Table 1. Reads sequenced and mapped to reference genome		Replicate 1			Replicate 2			Replicate 3
Cultivar	Treatment	Input	Mapped	%	Input	Mapped	%	Input	Mapped	%
Cabernet Franc	Acclimation	5518661	4816460	0.872759	7502928	6661872	0.887903	9949557	8794225	0.883881
Cabernet Franc	Acclimation-Freeze	7310930	6209387	0.849329	10173145	8988887	0.88359	7005301	6098669	0.870579
Cabernet Franc	Freeze	5049332	4186933	0.829205	2760416	2434030	0.881762	3766711	3241033	0.860441
Cabernet Franc	Control	4732110	4164829	0.880121	2083238	1847236	0.886714	2402683	2159725	0.898881
Chardonnay	Acclimation	3287874	2919799	0.888051	2658992	2406936	0.905206	2145805	1924342	0.896793
Chardonnay	Acclimation-Freeze	4051514	3593897	0.88705	6990371	6347286	0.908004	4093782	3593330	0.877753
Chardonnay	Freeze	7298266	6297232	0.862839	5653350	4823105	0.853141	4693975	4140220	0.882029
Chardonnay	Control	1189232	1063370	0.894165	1861855	1690561	0.907998	1815277	1630454	0.898185
Riesling	Acclimation	3418753	2980354	0.871766	8156074	7181387	0.880496	8593272	7848980	0.913387
Riesling	Acclimation-Freeze	11069960	9627742	0.869718	9640234	8500125	0.881734	5297341	4753469	0.897331
Riesling	Freeze	2573106	2177926	0.846419	4841459	4171920	0.861707	3533156	3109550	0.880105
Riesling	Control	109441	97183	0.887994	6505840	5897110	0.906433	8541787	7747374	0.906997
Sangiovese	Acclimation	1804948	1605396	0.889442	5521334	4951755	0.89684	4524446	4082996	0.90243
Sangiovese	Acclimation-Freeze	3924907	3428814	0.873604	1445437	1271439	0.879623	3174675	2838361	0.894063
Sangiovese	Freeze	2875525	2469257	0.858715	1753505	1533043	0.874274	1840665	1620609	0.880448
Sangiovese	Control	7066792	6239218	0.882893	3331196	2983709	0.895687	10429684	9464455	0.907454
Tocai Fruliano	Acclimation	6454235	5737946	0.88902	3571549	3170138	0.887609	3872597	3502274	0.904373
Tocai Fruliano	Acclimation-Freeze	4462851	3974863	0.890656	3919011	3468900	0.885147	2705293	2440595	0.902156
Tocai Fruliano	Freeze	6603824	5709038	0.864505	6889984	5723829	0.830746	3979683	3538442	0.889127
Tocai Fruliano	Control	7451649	6370701	0.854938	9303978	8309421	0.893104	2827649	2428340	0.858784
Discarded due to insufficient reads
