# Supplementary material for: Divergence in the transcriptional landscape between low temperature and freeze shock in cultivated grapevine (Vitis vinifera)
Source: Hortic Res. 2018 Mar 1;5:10. doi: 10.1038/s41438-018-0020-7 (PMC5830407; doi:10.1038/s41438-018-0020-7)
Supplement: Supplementary file 16 — Supplemental Table 2 [file 41438_2018_20_MOESM16_ESM.xlsx]

## Sheet: Sheet1
Supplemental Data 2: LogFC results for all V1 annotated genes for cultivar pooled and cultivar separated datasets. Only genes with FDR<0.05 are shown.
Gene	Annotation	Cultivars combined			Cultivars separated
PN40024		WvF	WvA	WvAF	CF WvF	CH WvF	RI WvF	SA WvF	TF WvF	CF WvA	CH WvA	RI WvA	SA WvA	TF WvA	CF WvAF	CH WvAF	RI WvAF	SA WvAF	TF WvAF
VIT_00s0120g00010	Peroxisomal biogenesis factor 11 (PEX11C)
VIT_00s0120g00020	Importin beta-3
VIT_00s0120g00030	AAA-type ATPase
VIT_00s0120g00060	AAA-type ATPase
VIT_00s0120g00070	AAA-type ATPase
VIT_00s0120g00080	No hit
VIT_00s0120g00100	Asparaginyl-tRNA synthetase, cytoplasmic 3
VIT_00s0120g00120	No hit
VIT_00s0120g00270	Myosin-like protein XIA
VIT_00s0120g00280	No hit
VIT_00s0120g00290	Aminopeptidase
VIT_00s0120g00300	No hit
VIT_00s0125g00010	No hit
VIT_00s0125g00020	Reverse transcriptase		-0.506882	-0.602303												-1.36905
VIT_00s0125g00030	Maturase		1.44558								2.865	1.80258				2.07647
VIT_00s0125g00040	No hit
VIT_00s0125g00050	No hit
VIT_00s0125g00060	Unknown
VIT_00s0125g00070	No hit	0.451955			1.00546
VIT_00s0125g00080	No hit
VIT_00s0125g00090	Leucine-rich repeat protein kinase							1.91978										2.23385
VIT_00s0125g00100	Protein kinase
VIT_00s0125g00140	SHR5-receptor-like kinase
VIT_00s0125g00150	SHR5-receptor-like kinase
VIT_00s0125g00160	No hit
VIT_00s0125g00170	Peroxisome biogenesis protein (PEX1)				0.569862
VIT_00s0125g00180	Zinc finger (C3HC4-type ring finger)	1.84557	1.04322	1.74735	2.0236		1.54521	2.88964		1.48057			1.42645		2.60519	2.11236		1.47082	1.3327
VIT_00s0125g00190	Potassium transporter (KUP1)	2.28833		0.848372	2.69554	1.25891	1.84951	3.25348							1.55083
VIT_00s0125g00200	No hit	-2.13703	-2.71914	-2.60742	-3.88437					-2.90665				-3.68748	-2.81612			-2.40158	-4.49511
VIT_00s0125g00210	Serine/theronine protein kinase 2	-0.828498	0.977838		-1.39423							1.5069	1.78077		-1.07699			1.52129
VIT_00s0125g00220	Serine/theronine protein kinase 2
VIT_00s0125g00230	No hit
VIT_00s0125g00250	Zinc finger (ubiquitin-hydrolase) domain-containing	0.651166			1.03207
VIT_00s0125g00260	Unknown
VIT_00s0125g00270	Cyclin-T1-5 (CycT1;5)	0.251683	0.286115	0.491821	0.530486					0.430918					0.566043			0.620251
VIT_00s0125g00280	Photosystem I reaction center subunit III (PSAF)	-1.99201		-0.93699	-3.78838	-1.23278	-3.40511	-3.97757							-1.73695
VIT_00s0125g00290	Lateral organ boundaries domain protein 4 (LBD4)
VIT_00s0125g00300	No hit
VIT_00s0125g00310	Unknown protein		1.21179	1.30535											1.43503
VIT_00s0125g00320	No hit
VIT_00s0125g00330	TET10 (tetraspanin10)
VIT_00s0125g00340	TET10 (tetraspanin10)
VIT_00s0125g00350	Proteasome 26S regulatory subunit (RPN2)
VIT_00s0125g00380	No hit
VIT_00s0125g00390	Alpha-glucosidase
VIT_00s0125g00410	Phospholipid-transporting ATPase
VIT_00s0125g00420	Unknown		-0.27515	-0.419035	0.529879							-0.81384
VIT_00s0125g00430	Root hair defective 3 GTP-binding (RHD3)
VIT_00s0125g00440	Unknown
VIT_00s0131g00010	Annexin ANN3
VIT_00s0131g00020	Annexin ANN4	-1.70483	-1.40246					-2.46284
VIT_00s0131g00030	Annexin ANN4
VIT_00s0131g00050	Annexin ANN3
VIT_00s0131g00060	Annexin ANN3
VIT_00s0131g00070	No hit
VIT_00s0131g00080	Annexin ANN4
VIT_00s0131g00120	Dimethylaniline monooxygenase, N-oxide-forming
VIT_00s0131g00130	Annexin ANN3
VIT_00s0131g00140	Annexin ANN3
VIT_00s0131g00170	Annexin ANN4
VIT_00s0131g00180	Annexin ANN4
VIT_00s0131g00200	Hcr2-0B
VIT_00s0131g00210	Annexin ANN3
VIT_00s0131g00220	Annexin ANN3
VIT_00s0131g00250	Heat shock protein 81-2 (HSP81-2)
VIT_00s0131g00260	Annexin ANN4
VIT_00s0131g00270	Protein phosphatase 2 (formerly 2A), regulatory subunit A
VIT_00s0131g00280	C2 domain-containing protein
VIT_00s0131g00290	Protein phosphatase 2 (formerly 2A), regulatory subunit A
VIT_00s0131g00300	No hit
VIT_00s0131g00310	Annexin ANN4
VIT_00s0131g00320	Annexin ANN3
VIT_00s0131g00330	F-box family protein
VIT_00s0131g00340	Annexin ANN4	-1.17261						-2.32131				-3.14809						-1.80517
VIT_00s0131g00350	Annexin ANN4
VIT_00s0131g00360	No hit
VIT_00s0131g00370	No hit
VIT_00s0131g00420	Isoamylase isoform 3
VIT_00s0131g00430	KOW domain-containing factor family protein
VIT_00s0144g00010	CCR4-NOT transcription complex, subunit 1							-0.43484
VIT_00s0144g00020	No hit
VIT_00s0144g00040	R protein MLA10		1.76694	1.91366						2.26014	1.52863				2.36925	1.73591	2.44933
VIT_00s0144g00060	HcrVf2 protein
VIT_00s0144g00080	CCHC-type integrase
VIT_00s0144g00090	No hit
VIT_00s0144g00100	No hit
VIT_00s0144g00110	HcrVf2 protein
VIT_00s0144g00120	R protein MLA10				-1.6637			-2.09189										-1.77553
VIT_00s0144g00160	No hit
VIT_00s0144g00170	HcrVf1 protein
VIT_00s0144g00190	R protein MLA10				-2.24298			-3.52009										-1.95971
VIT_00s0144g00210	CCR4-NOT transcription complex, subunit 1	0.64628	0.605373	0.468069				1.45926					1.20871
VIT_00s0144g00220	R protein disease resistance protein			0.892553	-1.92953			-4.87161
VIT_00s0144g00230	ABA-responsive element-binding protein 3 (AREB3)
VIT_00s0144g00240	No hit
VIT_00s0144g00250	Small subunit ribosomal protein S27Ae
VIT_00s0144g00260	Ribosomal protein S27
VIT_00s0144g00270	R protein MLA10	-0.89221			-0.818713			-2.63143
VIT_00s0144g00290	No hit
VIT_00s0144g00300	HcrVf2 protein
VIT_00s0145g00060	No hit
VIT_00s0145g00110	Pirin
VIT_00s0153g00010	Acylamino-acid-releasing enzyme
VIT_00s0153g00020	No hit
VIT_00s0153g00030	No hit
VIT_00s0153g00040	S-locus receptor kinase
VIT_00s0153g00050	Glutathione S-transferase 8 GSTU8	-1.21723	-2.53414	-2.24216						-3.38284				-4.28401	-2.83238				-2.85491
VIT_00s0153g00060	3-methylcrotonyl-CoA carboxylase, biotin-carrier domain
VIT_00s0153g00070	Glutathione S-transferase 8 GSTU8
VIT_00s0153g00080	Adaptor-related protein complex 4, beta 1
VIT_00s0153g00090	No hit
VIT_00s0160g00010	No hit
VIT_00s0160g00020	No hit
VIT_00s0160g00030	No hit
VIT_00s0160g00090	TIR-NBS-LRR-TIR disease resistance protein			-1.08004						-2.18377
VIT_00s0160g00100	Disease resistance protein (TIR-NBS-LRR class
VIT_00s0160g00110	TIR-NBS-TIR type disease resistance protein									-1.71677					-1.86211
VIT_00s0160g00120	No hit									-1.63951							-2.06088
VIT_00s0160g00130	No hit									-1.6595		-2.11225
VIT_00s0160g00140	Kinesin family member 2/24
VIT_00s0160g00150	No hit
VIT_00s0160g00160	No hit
VIT_00s0160g00170	No hit
VIT_00s0160g00180	Histone H3
VIT_00s0160g00210	Myosin heavy chain		0.998208							1.57167	1.20794				1.08666				1.65829
VIT_00s0160g00220	Unknown protein							-2.22525
VIT_00s0160g00240	Cullin-1
VIT_00s0160g00250	No hit
VIT_00s0160g00270	No hit
VIT_00s0160g00280	No hit
VIT_00s0160g00290	No hit
VIT_00s0160g00300	No hit
VIT_00s0160g00310	Disease resistance protein (TIR-NBS-LRR class																-3.77686
VIT_00s0160g00320	TIR-NBS-LRR type R protein 7
VIT_00s0160g00330	TIR-NBS-LRR disease resistance
VIT_00s0160g00340	Unknown			-0.923112						-1.02337		-1.88094			-0.909059
VIT_00s0160g00350	Pentatricopeptide repeat-containing protein
VIT_00s0160g00360	TIR-NBS-LRR disease resistance
VIT_00s0160g00370	Meiotic recombination 11 MRE11
VIT_00s0163g00010	No hit
VIT_00s0163g00020	AarF domain-containing kinase ABC1
VIT_00s0163g00030	AarF domain containing kinase
VIT_00s0163g00040	No hit
VIT_00s0163g00050	Argininosuccinate synthase
VIT_00s0163g00060	Zinc finger (C3HC4-type ring finger)
VIT_00s0163g00070	Double-stranded DNA-binding protein
VIT_00s0163g00080	Peptidase family
VIT_00s0163g00100	No hit
VIT_00s0163g00150	No hit
VIT_00s0169g00040	CTV.22
VIT_00s0169g00050	No hit
VIT_00s0169g00060	No hit
VIT_00s0169g00070	No hit
VIT_00s0169g00080	Unknown
VIT_00s0169g00090	No hit
VIT_00s0169g00100	No hit
VIT_00s0169g00110	No hit
VIT_00s0173g00030	No hit
VIT_00s0173g00040	AAA-type ATPase
VIT_00s0173g00060	No hit
VIT_00s0173g00070	AAA-type ATPase
VIT_00s0173g00110	Trehalose-phosphatase
VIT_00s0173g00120	No hit
VIT_00s0173g00130	RKF1 (receptor-like kinase in flowers 1)
VIT_00s0173g00140	No hit
VIT_00s0173g00150	No hit
VIT_00s0173g00170	Ribosomal protein S7 30S
VIT_00s0173g00200	No hit
VIT_00s0173g00220	CTV.22
VIT_00s0173g00230	No hit
VIT_00s0173g00240	No hit
VIT_00s0173g00250	RKF1 (receptor-like kinase in flowers 1)
VIT_00s0173g00260	ATP binding
VIT_00s0173g00270	No hit
VIT_00s0174g00010	No hit
VIT_00s0174g00060	No hit
VIT_00s0174g00070	Ankyrin repeat protein							-2.61966	-6.00751
VIT_00s0174g00080	Ankyrin repeat protein
VIT_00s0174g00090	far-red impaired responsive family protein
VIT_00s0174g00100	far-red impaired responsive family protein	0.805141	1.16848	0.909876
VIT_00s0174g00110	Unknown protein	-0.5018	0.543897	0.493068		-1.2469				1.0614					1.09818
VIT_00s0174g00120	far-red impaired responsive family protein
VIT_00s0174g00130	far-red impaired responsive family protein		0.479356	0.415362							0.942292					0.863753
VIT_00s0174g00140	far-red impaired responsive family protein
VIT_00s0174g00150	Ubiquitin-specific protease 5 (UBP5)		0.353344						-0.802883				0.767623					0.68822
VIT_00s0174g00160	Unknown protein
VIT_00s0174g00170	Myb family		1.25575			1.58517	-1.31569	-1.74328		2.81382	1.47023
VIT_00s0174g00180	No hit		1.65769							2.16587
VIT_00s0174g00190	Ribosomal protein L5 60S	-0.385395	-0.829147	-0.77972	-1.08016					-1.78918				-1.24939	-1.62493				-1.1639
VIT_00s0174g00200	GTPase XAB1	0.2005
VIT_00s0174g00210	Cinnamyl alcohol dehydrogenase
VIT_00s0174g00220	Cinnamyl alcohol dehydrogenase
VIT_00s0174g00230	Zinc finger (FYVE type)
VIT_00s0174g00240	ATP-dependent RNA helicase DDX18
VIT_00s0174g00250	Unknown
VIT_00s0174g00260	Ubiquitin-specific protease 23 (UBP23)	-0.318104	0.240097		-0.670591			-0.695895
VIT_00s0174g00270	D-isomer specific 2-hydroxyacid dehydrogenase, NAD-binding
VIT_00s0174g00280	D-isomer specific 2-hydroxyacid dehydrogenase, NAD-binding
VIT_00s0174g00290	Unknown protein	-0.459984
VIT_00s0174g00300	Intron maturase, type II	-1.18341	-0.797412	-1.20191				-2.22147					-1.44784				-1.22982	-1.80257
VIT_00s0174g00310	Ribonuclease T2
VIT_00s0174g00320	Unknown protein
VIT_00s0174g00330	formin protein AHF1	-1.65999		-1.02853	-3.2332			-3.67713										-2.3561
VIT_00s0179g00010	Ankyrin	-1.89223			-3.51424		-2.05324	-7.56769
VIT_00s0179g00020	Ankyrin
VIT_00s0179g00030	Ankyrin
VIT_00s0179g00040	Ankyrin
VIT_00s0179g00050	Ankyrin
VIT_00s0179g00060	Ankyrin
VIT_00s0179g00070	Ankyrin
VIT_00s0179g00080	Ankyrin
VIT_00s0179g00090	TIFY 4B (Protein PEAPOD 2)	0.505887	-0.692522														-1.38276
VIT_00s0179g00100	Ethylene overproducer 1 (ETO1)		0.353944	0.536332						0.589494					0.951164
VIT_00s0179g00110	Protein phosphatase 2C		-1.00049	-1.07353				-1.08952				-1.85127				-1.08824	-1.98035	-1.29425
VIT_00s0179g00130	Protein phosphatase 2C / PP2C
VIT_00s0179g00140	Protein phosphatase 2C / PP2C	-1.05897						-2.09487	-1.72748
VIT_00s0179g00150	Heat shock transcription factor A6B		-2.20878	-1.138				-3.06091			-2.52947	-2.58769	-2.25856			-1.48498
VIT_00s0179g00160	No hit				-1.57711			-2.87832
VIT_00s0179g00170	Indeterminate(ID)-domain 12	0.763161		1.01375											1.83963				2.26245
VIT_00s0179g00180	Transcription factor jumonji (jmjC) domain-containing protein		0.666057	0.744098											1.36146				1.29299
VIT_00s0179g00190	Transcription factor jumonji (jmjC) domain-containing protein		0.627683					-1.90985
VIT_00s0179g00200	Coated vesicle membrane protein
VIT_00s0179g00210	WD-40 repeat / beige		-0.315421		0.692225												-0.707752
VIT_00s0179g00220	Pentatricopeptide repeat
VIT_00s0179g00230	No hit
VIT_00s0179g00240	No hit
VIT_00s0179g00250	No hit	1.77725	-2.01061		3.80655			4.10578						-4.84138
VIT_00s0179g00260	Calcium-transporting ATPase 12 ACA12	1.41805	-1.49596		3.28889			2.77829
VIT_00s0179g00270	Unknown protein	-1.64205	-0.644242	-0.715818				-2.06894
VIT_00s0179g00280	Calmodulin-8 (CAM8)
VIT_00s0179g00290	Peptidyl-prolyl isomerase D (cyclophilin D)		0.439649	0.535771				-0.455761			0.671861		0.596025			0.666615		0.644179
VIT_00s0179g00300	MPBQ/MSBQ methyltransferase 2		-0.721559	-0.875502	0.698742			0.696129			-0.855812	-0.61469	-0.991834			-1.27117	-0.716909	-0.897686	-0.939943
VIT_00s0179g00310	Ammonium transporter 2
VIT_00s0179g00320	Unknown protein			-0.915078	-2.32278		-1.13571	-2.53314											-1.68831
VIT_00s0179g00330	Unknown protein
VIT_00s0179g00340	Histone H2A variant 1 HTA11	-4.00861	-3.3699	-3.95085	-10.5787	-3.50492	-6.42171			-4.27737					-7.40162	-2.63116			-7.42469
VIT_00s0179g00350	Pyruvate kinase isozyme A, chloroplast precursor	-1.42453	-0.830287	-1.3761	-2.96577	-1.34704			-1.57424	-1.72186				-1.61743	-2.81456				-2.05998
VIT_00s0179g00360	Unknown protein	-0.830102		-0.622226			-2.02649	-2.09558								-1.19122	-0.972127
VIT_00s0179g00370	ESCRT-I complex subunit TSG101	0.899496			1.92538			2.35436				-1.20145
VIT_00s0179g00380	Beta-ketoacyl-CoA synthase				-5.73108		-4.6752			-2.22176					-4.33445
VIT_00s0181g00010	Sugar transporter 1	0.992624		0.43006	1.38511			1.51968		0.589481					0.516741
VIT_00s0181g00020	Armadillo/beta-catenin repeat	-2.34204		-1.13461	-2.936	-2.69971	-2.893	-3.31502										-1.5825
VIT_00s0181g00030	No hit	-1.38682			-2.61489		-2.55499	-1.60478
VIT_00s0181g00040	TIR1 (transport inhibitor response 1)	-2.54937		-0.82878	-2.71793	-2.52113	-3.1415	-3.11634	-1.858				-1.12767			-1.66345
VIT_00s0181g00050	Unknown protein	-2.44932			-1.89172	-3.57575	-2.40983		-2.51748
VIT_00s0181g00060	Unknown protein																		1.37008
VIT_00s0181g00070	ARV2
VIT_00s0181g00080	F-box domain containing protein	2.69402	-1.2016	2.87508	3.76405	3.39764	1.4815	3.50277	2.53722			-3.41227			3.94497	4.16497		3.03233	3.49203
VIT_00s0181g00090	WD-repeat protein
VIT_00s0181g00100	Unknown protein	0.663612	0.873133	1.03341	1.21611	0.787802				1.30837	1.13514				1.79274	0.899664			1.36917
VIT_00s0181g00110	ARV1
VIT_00s0181g00120	WD-repeat protein	2.23624		1.75827	-2.27612			3.80891	1.14419			-1.54815			-1.47983	1.20495		3.24671	1.35911
VIT_00s0181g00130	Riboflavin kinase	0.655376			1.0778	0.886103		1.09956							0.532207
VIT_00s0181g00140	Riboflavin kinase
VIT_00s0181g00150	F-box domain containing protein
VIT_00s0181g00160	F-box family protein	0.728528			1.48167					1.56614					1.41597
VIT_00s0181g00170	F-box family protein
VIT_00s0181g00180	LHCB3 (light-harvesting chlorophyll binding protein 3)	-1.97903			-8.18599		-6.13113	-8.51917							-2.39666
VIT_00s0181g00190	D-erythro-sphingosine kinase
VIT_00s0181g00200	LHCB3 (light-harvesting chlorophyll binding protein 3)	-2.67194						-7.60991
VIT_00s0181g00210	Anaphase promoting complex subunit 4										1.35959					1.11426
VIT_00s0181g00220	Calmodulin-binding protein
VIT_00s0181g00230	LSD ONE like 2		0.790667	0.859871						0.980138		0.916332			1.02041		1.06809	1.21218
VIT_00s0181g00240	Unknown		-0.47518							-0.806778
VIT_00s0181g00250	Diacylglycerol kinase	0.638566		0.568369	1.18822			0.952396
VIT_00s0181g00260	High-level expression of sugar-inducible like 1		1.12108	1.47887	0.961591					1.1455		1.39407	0.903884		1.30253	1.09704		1.72276	1.95079
VIT_00s0183g00010	Actin 7 (ACT7) / actin 2
VIT_00s0183g00020	No hit
VIT_00s0183g00030	TIP41
VIT_00s0183g00040	Importin alpha
VIT_00s0183g00050	No hit
VIT_00s0183g00060	No hit
VIT_00s0183g00070	No hit
VIT_00s0183g00100	No hit
VIT_00s0183g00130	No hit
VIT_00s0183g00140	NADP-dependent malic enzyme
VIT_00s0183g00150	Pleckstrin homology (PH) domain-containing
VIT_00s0183g00160	No hit
VIT_00s0183g00180	No hit
VIT_00s0183g00200	No hit
VIT_00s0183g00210	Importin alpha
VIT_00s0183g00220	L-ascorbate peroxidase 1, cytosolic (APX1)
VIT_00s0183g00230	No hit
VIT_00s0183g00240	Elongation factor 1-alpha 1
VIT_00s0183g00250	No hit
VIT_00s0184g00010	AP2 domain-containing transcription factor family
VIT_00s0184g00020	Import inner membrane translocase subunit Tim17/Tim22/Tim23	0.345489	-0.378795
VIT_00s0184g00030	forkhead-associated domain-containing protein	0.315762	0.536413	0.411792				0.59434		0.798588	0.762914				0.432517	0.628905
VIT_00s0184g00040	Mini-chromosome maintenance protein MCM6	-3.2957	-2.09702	-2.64411	-5.82848	-3.39774	-3.8563	-6.36644		-3.25584					-4.72508
VIT_00s0184g00050	B-cell receptor-associated protein 31	-0.742991		-0.567092	-0.847463					-0.770079					-0.745884
VIT_00s0184g00060	Pentatricopeptide (PPR) repeat-containing
VIT_00s0184g00070	Pyruvate kinase
VIT_00s0184g00100	Pyruvate kinase
VIT_00s0184g00110	Auxin-induced protein (AIR12)	-2.28113	-2.43709	-3.30951	-3.95864			-3.61476		-2.42173			-3.41531		-3.99995			-3.3801	-5.06267
VIT_00s0184g00120	R protein L6		-1.70649	-1.78084
VIT_00s0184g00130	R protein L6
VIT_00s0184g00140	No hit
VIT_00s0184g00160	No hit
VIT_00s0184g00170	No hit
VIT_00s0184g00180	CRR2 (chlororespiratory reduction 2)	-2.27931				-2.77327
VIT_00s0184g00190	No hit
VIT_00s0184g00200	No hit
VIT_00s0184g00210	No hit	1.07554			1.46671	1.15732
VIT_00s0184g00220	No hit
VIT_00s0184g00230	No hit
VIT_00s0186g00010	Hexaprenyldihydroxybenzoate methyltransferase					2.20304
VIT_00s0186g00020	SUM2 (small ubiquitin-like modifier 2)	0.63553			0.808706	0.850617		1.02471
VIT_00s0186g00050	No hit
VIT_00s0186g00070	No hit
VIT_00s0186g00080	SUM2 (small ubiquitin-like modifier 2)	0.40475			0.588335
VIT_00s0186g00090	Zinc finger (C3HC4-type ring finger)	-1.25018	-0.978918	-1.3506	-2.1857		-2.27471	-2.55987										-2.24698	-1.85293
VIT_00s0186g00100	Cell cycle checkpoint protein
VIT_00s0186g00110	PHO1-like protein
VIT_00s0187g00010	No hit		-1.08272
VIT_00s0187g00020	No hit		-2.59784	-1.74474				3.70856						-4.68057
VIT_00s0187g00030	Lysine-ketoglutarate reductase
VIT_00s0187g00040	Cystatin									-1.81119
VIT_00s0187g00050	No hit				8.43097	10.1417	6.70761
VIT_00s0187g00060	No hit
VIT_00s0187g00070	No hit
VIT_00s0187g00080	No hit
VIT_00s0187g00090	No hit				9.72612
VIT_00s0187g00100	No hit
VIT_00s0187g00110	Cystatin							0.862854
VIT_00s0187g00120	Cystatin	3.09688		2.38202	5.29301		2.24772	3.60634	3.85714						5.74551			2.05633	2.77337
VIT_00s0187g00130	Tonoplast dicarboxylate transporter										-1.22542
VIT_00s0187g00140	Photosystem II 44 kDa reaction center psbC
VIT_00s0187g00150	E3 ubiquitin-protein ligase HUWE1	0.687747	0.51247	0.628874	1.1235		0.713094	0.617634		0.748236					0.868881				0.905962
VIT_00s0187g00160	Ripening-related protein
VIT_00s0187g00170	Partial optokinetic response b							0.697692
VIT_00s0187g00180	No hit
VIT_00s0187g00190	SWIB complex BAF60b domain-containing protein		0.95941	1.03481	-0.84472						1.60355	1.05097	1.02186		0.776735		1.55524	1.58944
VIT_00s0187g00200	Unknown protein						0.89205								-1.01199
VIT_00s0187g00210	Rho GDP-dissociation inhibitor 2	-0.77968			-0.948301		-1.04182								-0.679943
VIT_00s0187g00220	Partial optokinetic response b
VIT_00s0187g00230	No hit
VIT_00s0187g00240	SWIB complex BAF60b domain-containing protein
VIT_00s0187g00250	Unknown				-1.88421					-1.70928					-2.17215
VIT_00s0187g00260	Alcohol O-fatty-acyltransferase long-chain-		1.20534		2.37253
VIT_00s0187g00270	V-type H+-transporting ATPase subunit H
VIT_00s0187g00280	Cellulase
VIT_00s0187g00290	IQ calmodulin-binding region; Apoptosis regulator Bcl-2 protein, BAG [Medicago truncatula]	0.829215		0.916619	1.79903										1.6192
VIT_00s0187g00300	fumarylacetoacetase						1.02404	0.92069
VIT_00s0187g00310	V-type H+-transporting ATPase subunit H									-0.638649					-0.690961
VIT_00s0187g00320	Cellulase
VIT_00s0187g00330	IQ calmodulin-binding region; Apoptosis regulator Bcl-2 protein, BAG [Medicago truncatula]				1.29888										1.08376
VIT_00s0187g00340	fumarylacetoacetase	0.714283		0.49223	1.02485		1.25558	1.05732							0.591146		0.939895	0.721427
VIT_00s0187g00350	Transcription initiation factor TFIIF alpha subunit	0.609463	0.782173	0.982603	0.678793	0.790865		0.561857		0.780951	1.08007		0.875609		1.19431	0.953049	0.722759	1.09724	0.806129
VIT_00s0187g00360	Uclacyanin I		-0.981108					-1.77658				-1.25827
VIT_00s0187g00370	Blue (type 1) copper domain
VIT_00s0187g00380	Phosphatidate cytidylyltransferase	0.475964	1.01746	1.03544	0.842383					1.21951					1.1217	1.72099			1.78149
VIT_00s0188g00010	Protein phosphatase 2A 65 kDa regulatory subunit
VIT_00s0188g00030	Copper-binding family protein
VIT_00s0188g00040	No hit
VIT_00s0188g00050	Aminopeptidase
VIT_00s0188g00070	Phospholipid-transporting ATPase
VIT_00s0188g00090	Dicarboxylate/tricarboxylate carrier (DTC)
VIT_00s0188g00100	Auxilin
VIT_00s0188g00110	Glucose-inhibited division family A
VIT_00s0188g00120	Amino acid permease 2
VIT_00s0188g00130	Amino acid permease 2
VIT_00s0188g00140	Amino acid permease 4
VIT_00s0188g00150	Auxilin
VIT_00s0188g00160	Calmodulin-binding protein
VIT_00s0188g00170	Small nuclear ribonucleoprotein D3
VIT_00s0188g00180	Pleckstrin homology (PH) domain-containing
VIT_00s0188g00190	Auxilin
VIT_00s0188g00200	No hit
VIT_00s0188g00210	Auxilin
VIT_00s0188g00220	No hit
VIT_00s0188g00230	No hit
VIT_00s0189g00010	Unknown protein	-2.8315	-1.62606	-3.66335	-3.9923		-7.07604	-6.48052		-2.30099					-4.67808		-2.41046	-6.48052	-5.11599
VIT_00s0189g00020	Wound-responsive protein		-0.615613	-0.504751						-1.14583					-0.530206				-1.13259
VIT_00s0189g00030	Phospholipid-transporting ATPase	0.257409	0.369565	0.441172	0.606818					0.7404					0.517442				0.880516
VIT_00s0189g00040	No hit
VIT_00s0189g00050	No hit	1.72867	-1.94513	-1.25783		1.50751		2.16806		-2.47596	-2.90894	-1.6847				-2.10249	-2.75865
VIT_00s0189g00060	Gibberellin-regulated protein 4 (GASA4)
VIT_00s0189g00070	Gibberellin-regulated protein 4 (GASA4)
VIT_00s0189g00080	ADP-ribosylation factor	0.489686		0.374082	1.05739			0.791301							0.861148
VIT_00s0189g00090	Unknown	0.483277
VIT_00s0189g00100	No hit
VIT_00s0189g00110	CYP82C4									3.43788
VIT_00s0192g00010	No hit
VIT_00s0192g00020	ATP-dependent RNA helicase
VIT_00s0192g00030	TOR Signaling pathway regulator TIP41
VIT_00s0192g00040	No hit
VIT_00s0192g00060	No hit
VIT_00s0192g00070	No hit
VIT_00s0192g00090	No hit
VIT_00s0192g00100	No hit
VIT_00s0192g00120	FtsH protease 4 ftsh4
VIT_00s0192g00130	Ribosomal protein L8 (RPL8C) 60S
VIT_00s0192g00140	No hit
VIT_00s0193g00010	No hit
VIT_00s0193g00020	No hit
VIT_00s0193g00030	Pentatricopeptide (PPR) repeat-containing protein
VIT_00s0193g00040	No hit
VIT_00s0193g00050	Ankyrin repeat protein
VIT_00s0193g00080	Ankyrin
VIT_00s0193g00090	No hit
VIT_00s0193g00100	No hit
VIT_00s0193g00110	Ankyrin repeat protein
VIT_00s0193g00140	Pol polyprotein
VIT_00s0193g00150	Ankyrin
VIT_00s0193g00160	Ankyrin
VIT_00s0193g00170	No hit
VIT_00s0194g00010	Phenylalanine-tRNA ligase	-0.574295	-1.10631	-1.48232				-1.27473			-1.20631		-1.65596		-1.02426	-1.76007		-2.10874	-1.64667
VIT_00s0194g00020	DNA-directed RNA polymerase II subunit D	-0.373792	0.959751	0.7697						1.25851		1.4335			0.645089		1.0743	1.37598
VIT_00s0194g00030	Heat shock protein 81-2 (HSP81-2)	0.861555	-0.793606	-0.495082			1.23248	1.22729		-1.53841				-1.03479	-0.903186
VIT_00s0194g00040	No hit
VIT_00s0194g00050	Calcineurin B protein 3	-0.803273
VIT_00s0194g00060	No hit
VIT_00s0194g00070	Constans-like 10		0.750117	1.06921									1.21967					1.27063
VIT_00s0194g00080	Phototropic-responsive NPH3	-1.48254	1.50519		-2.62701		-1.67546	-2.62006		1.66212	1.79484	1.80452				1.23379	1.44331
VIT_00s0194g00090	forkhead-associated domain-containing protein									-0.54908
VIT_00s0194g00100	No pollen (Osnop)		0.453324	0.438706	0.542998			0.694738		0.611559					0.639209				0.70308
VIT_00s0194g00110	4-nitrophenylphosphatase	1.6167	0.736162	1.36808	2.37427	1.12822	1.16661	2.10011			1.2181				1.84169	1.59564		1.27258
VIT_00s0194g00120	Serine acetyltransferase			1.22198
VIT_00s0194g00130	Transcriptional adaptor (ADA2b)PROPORZ1	0.313663		0.29686	0.601095										0.614591				0.74476
VIT_00s0194g00140	Agenet domain-containing protein	-0.895678					-1.77181
VIT_00s0194g00150	Agenet domain-containing protein
VIT_00s0194g00160	Unknown protein				-3.04487		-1.34549								-1.81861
VIT_00s0194g00170	TPD1 (tapetum determinant 1)
VIT_00s0194g00180	Unknown protein	3.79302	-1.81515		3.93283	4.91332	4.43022	4.04184		-6.7677
VIT_00s0194g00190	No hit		-2.01242	-1.4845	1.31578					-1.38456	-2.40383	-2.98475	-1.97457			-2.43438	-2.44954	-2.35975
VIT_00s0194g00200	FAR1-related sequence 10	-0.501706		-0.359873				-1.21203
VIT_00s0194g00210	KCO1 (two pore K channel)	-2.87442			-3.12972	-3.361		-7.67817		1.16623
VIT_00s0194g00220	Unknown	-1.06052	-2.20669	-2.16088															-4.13309
VIT_00s0194g00230	No hit
VIT_00s0194g00240	No hit
VIT_00s0194g00250	KCO1 (two pore K channel)	-4.26292				-5.85969	-4.60261	-5.267
VIT_00s0194g00260	Microtubule associated protein (MAP70-5)	0.7688		0.68931	1.58552			-0.946017		0.916169					1.94431
VIT_00s0194g00270	RNA-binding protein P67, Chloroplast	-0.882412		-1.04984	-1.97184			-1.28354		-1.25782					-1.91634			-1.14711
VIT_00s0194g00280	Cyclin D3_1
VIT_00s0194g00290	4-hydroxy-3-methylbut-2-enyl diphosphate reductase
VIT_00s0194g00300	Proline-rich family protein
VIT_00s0194g00310	RNA-binding protein P67, Chloroplast														-1.37779
VIT_00s0194g00320	No hit
VIT_00s0194g00330	Proline-rich family protein		-1.69819	-2.26551		-1.76477		-4.03969			-2.40031	-1.29635				-3.02324		-2.8929
VIT_00s0194g00340	No hit	-2.67787	-1.49787	-1.83529	-2.38125	-3.35669	-3.29412	-5.75295				-2.38481				-2.86239		-2.71854
VIT_00s0194g00350	D1 protease
VIT_00s0194g00360	Histone H2A.4 HTA12
VIT_00s0194g00380	No hit
VIT_00s0198g00010	Unknown
VIT_00s0198g00020	ATP binding
VIT_00s0198g00030	No hit
VIT_00s0198g00040	CTV.22
VIT_00s0198g00050	No hit
VIT_00s0198g00060	Ribosomal protein S7 30S
VIT_00s0198g00090	CTV.22
VIT_00s0198g00100	Molecular chaperone DnaK
VIT_00s0198g00110	No hit
VIT_00s0198g00120	No hit
VIT_00s0198g00130	No hit
VIT_00s0198g00140	No hit	-0.631345	-0.483211	-0.535237				-1.64609
VIT_00s0198g00150	No hit	-0.893978	-0.690032					-2.87471		-0.859411		-1.0268			-0.929822
VIT_00s0198g00160	AAA-type ATPase
VIT_00s0198g00170	AAA-type ATPase
VIT_00s0198g00180	Unknown	0.980021
VIT_00s0199g00010	No hit
VIT_00s0199g00020	Thymidylate synthase	0.612118		0.56946															1.16309
VIT_00s0199g00030	Ubiquitin-specific protease 16	-0.618666	0.64355	0.381703	-0.922614		-1.04935
VIT_00s0199g00040	No hit
VIT_00s0199g00050	2-oxoglutarate/malate carrier protein, Mitochondrial
VIT_00s0199g00060	Pleckstriny (PH) domain-containing protein
VIT_00s0199g00070	Pleckstriny (PH) domain-containing protein	-2.44466			-2.74874	-2.3731	-3.24662	-2.73709							-1.891
VIT_00s0199g00080	Unknown protein	-0.942205			-1.94543							1.91085					1.98877
VIT_00s0199g00090	Unknown protein
VIT_00s0199g00100	Unknown protein
VIT_00s0199g00110	Threonine endopeptidase
VIT_00s0199g00120	Heat shock protein binding
VIT_00s0199g00130	Cysteine desulfurase
VIT_00s0199g00140	14-3-3 protein GF14 kappa (GRF8)
VIT_00s0199g00150	Threonine endopeptidase		-0.71872	-0.984051		0.964854		-1.05795				-1.04369	-0.759579				-1.53119	-1.0628
VIT_00s0199g00160	Heat shock protein binding				-4.4845					-1.83033					-3.44385
VIT_00s0199g00170	Cysteine desulfurase	0.26196			0.637852
VIT_00s0199g00190	14-3-3 protein GF14 kappa (GRF8)
VIT_00s0199g00200	SWI1 (switch1)
VIT_00s0199g00210	Cyclin delta-2 (CYCD2)
VIT_00s0199g00220	Phosphofructokinase	-0.553893	-0.705813							-1.11099
VIT_00s0199g00230	Unknown
VIT_00s0199g00240	Pyrophosphate-fructose-6-phosphate 1-phosphotransferase	0.464153						1.20339
VIT_00s0199g00250	Zinc finger homeobox 22	-0.842021		-0.984997	-1.75276										-1.62807				-1.90703
VIT_00s0199g00260	GLABRA2 expression modulator	-0.42372
VIT_00s0199g00270	Unknown protein	1.01225	-1.20205		1.6514		1.25984	1.95356		-1.51735		-1.19909					-0.988334
VIT_00s0199g00280	No hit
VIT_00s0199g00290	No hit
VIT_00s0199g00300	Protein transport protein SFT1		0.452386	0.488046						0.676695					0.688158
VIT_00s0199g00310	No hit
VIT_00s0201g00010	No hit
VIT_00s0201g00020	Pentatricopeptide repeat-containing protein
VIT_00s0201g00030	No hit
VIT_00s0201g00060	Unknown protein	-0.866545	-1.00492	-1.19641	-1.78697					-1.8129				-1.4931	-2.01045				-1.85249
VIT_00s0201g00070	HhH-GPD base excision DNA repair family protein	0.461823			1.25204
VIT_00s0201g00080	No hit							2.96035
VIT_00s0201g00090	Annexin ANN4
VIT_00s0202g00020	No hit
VIT_00s0202g00030	Ankyrin repeat protein
VIT_00s0202g00040	Ankyrin repeat protein																		-0.957834
VIT_00s0202g00050	Unknown
VIT_00s0202g00060	Pentatricopeptide repeat-containing protein
VIT_00s0202g00070	No hit
VIT_00s0202g00080	No hit
VIT_00s0202g00090	No hit
VIT_00s0203g00010	No hit
VIT_00s0203g00020	No hit
VIT_00s0203g00030	No hit
VIT_00s0203g00040	Vesicle-associated membrane protein
VIT_00s0203g00050	Receptor-interacting protein						-1.21672			0.591341
VIT_00s0203g00060	3'(2'),5'-bisphosphate nucleotidase	-0.865913	0.52369		-1.65693		-1.1708	-1.36073
VIT_00s0203g00070	Myb domain protein 102	1.78664	-2.28967		2.3237		1.92582	2.01173			-2.38536	-2.74985	-2.62163
VIT_00s0203g00080	Mother of ft (MFT)
VIT_00s0203g00090	Equilibrative nucleoside transporter ENT3
VIT_00s0203g00100	AarF domain-containing kinase ABC1		1.17556	1.07689						0.856131	1.08602	1.39101	1.37647	1.23295	0.560518	1.01556	1.19152	1.38024	1.27676
VIT_00s0203g00110	Jumonji (jmjC)	-1.25234		-0.854097	-1.70658	-1.1032	-1.59727	-1.86237							-1.30414	-1.09315
VIT_00s0203g00120	Jumonji (jmjC)	-1.84461		-1.33026	-2.31793	-2.12595									-1.9209	-2.17933
VIT_00s0203g00130	Equilibrative nucleoside transporter ENT3			-0.929194								-1.47973
VIT_00s0203g00140	Octicosapeptide/Phox/Bem1p (PB1) domain-containing protein							-2.32546
VIT_00s0203g00150	Octicosapeptide/Phox/Bem1p (PB1) domain-containing protein					1.99951
VIT_00s0203g00160	Cyclin D-type	-2.12395			-3.13372		-3.55491	-2.03785											-1.67196
VIT_00s0203g00170	Myb domain protein 92	-1.58303	-1.00801	-1.58534		-2.72779		-1.79829							-3.47821	-2.11619
VIT_00s0203g00180	Unknown protein	-1.21935	1.04464	1.19677	-1.57069	-1.4645		-1.99207		1.71446				1.23833	1.6057			1.45024	1.47525
VIT_00s0203g00190	Nitric oxide synthase interacting protein	0.73905		0.284286	1.01071	0.689329		0.697436							0.596014
VIT_00s0203g00200	Universal stress protein (USP) family protein	0.44289						0.692659
VIT_00s0203g00210	Zinc finger (B-box type)
VIT_00s0203g00220	S-locus lectin protein kinase															6.86316
VIT_00s0204g00010	No hit
VIT_00s0204g00020	Transcription factor	0.786724	0.492931	0.645114	1.27817	1.11338			1.21296	1.11699					1.24187
VIT_00s0204g00030	Cationic amino acid transporter 6
VIT_00s0204g00040	Unknown protein		0.942749	0.459268						1.30152	0.797386
VIT_00s0204g00070	Unknown protein		0.695327
VIT_00s0204g00080	TRNA/rRNA methyltransferase (SpoU)	-2.32098						-5.98818
VIT_00s0204g00110	TRNA/rRNA methyltransferase (SpoU)	-0.626584	0.418428	0.380421	-0.885635			-1.25382
VIT_00s0204g00120	Subtilisin-like serine protease 3
VIT_00s0204g00130	Unknown
VIT_00s0204g00150	Glutamate dehydrogenase 2
VIT_00s0204g00160	Glutamate dehydrogenase 2
VIT_00s0204g00170	Lil3 protein	-0.446029			-1.28339		-0.803227	-0.69786		-0.517764					-0.84127
VIT_00s0204g00180	Ankyrin repeat
VIT_00s0204g00210	Ankyrin repeat protein family
VIT_00s0204g00220	ATP-dependent Clp protease proteolytic subunit (ClpP4)	-0.464473	-0.511191	-0.833547	-1.04898			-0.704251		-1.09731					-1.69841			-0.871554
VIT_00s0204g00230	No hit	1.13047			1.6862
VIT_00s0207g00010	Anthranilate N-benzoyltransferase protein 1	-1.88959	-1.34325	-2.36545			-3.12028	-4.57924				-1.98124					-1.68717	-3.43864
VIT_00s0207g00020	Unknown protein		0.713857	0.925569	0.881661					1.35577					1.55473
VIT_00s0207g00030	No hit
VIT_00s0207g00040	No hit		1.04762
VIT_00s0207g00050	No hit	0.463319	0.726418	0.972507											1.33967	1.09017
VIT_00s0207g00060	Unknown protein		0.676603	0.863358															1.45385
VIT_00s0207g00070	HAD-superfamily hydrolase, subfamily IIA		-0.70571	-1.52623		0.996101	-0.880863					-1.58356	-1.43147		-0.986654	-1.05446	-1.86173	-2.52157	-1.35835
VIT_00s0207g00080	UDP-galactose transporter 6	-0.506101	0.774477	0.755276	-1.31334			-1.11299			1.18392					1.08603			1.15279
VIT_00s0207g00090	Ring zinc finger ariadne protein ARI5	0.209084	0.375907	0.501975	0.644561					0.477614					0.58859				0.782723
VIT_00s0207g00100	Metallophosphoesterase			-0.384661														-0.915531
VIT_00s0207g00110	Antigen receptor							-1.16188
VIT_00s0207g00120	Ternary complex factor MIP1
VIT_00s0207g00130	Pathogenesis-related protein 1 precursor (PRP 1)	-3.08468	1.33894		-3.54899	-2.23095			-3.47317	1.54783		3.73642	2.25363				3.96924
VIT_00s0207g00140	Allergen V5/Tpx-1					-3.89031
VIT_00s0207g00150	Ternary complex factor MIP1	-1.81854			-2.76601		-1.81724	-2.99199
VIT_00s0207g00160	Pathogenesis-related protein 1 precursor (PRP 1)	-3.455	1.22804		-6.08983	-4.56516				1.50435
VIT_00s0207g00170	Allergen V5/Tpx-1
VIT_00s0207g00180	Unknown protein
VIT_00s0207g00190	Pentatricopeptide (PPR) repeat-containing protein	1.19564	-1.21253						2.0857	-1.79031
VIT_00s0207g00200	Integral membrane protein, putative	0.702191	0.634381	1.26589	1.3128										1.8175				1.72609
VIT_00s0207g00210	Photosystem II PsbO protein	-0.536897					-1.38251	-1.74755
VIT_00s0207g00220	Cold acclimation protein	-1.15917	-0.945103	-1.3689											-1.63915	-1.76615			-2.01798
VIT_00s0207g00230	Phototropic-responsive NPH3	-0.632745			-1.86318			-2.67036
VIT_00s0207g00240	Tetratricopeptide repeat (TPR)-containing	-0.52237	-0.576924	-0.58991	-0.818833			-0.857317		-0.701306	-0.59124	-0.646599			-0.784682	-0.742349
VIT_00s0207g00250	No hit	-0.632871	-0.738777	-1.35869	-1.15676		-1.44306	-1.84958							-1.37078	-1.76447		-1.52447
VIT_00s0207g00260	No hit
VIT_00s0207g00270	Thioredoxin family	1.00813	0.869022	0.898438	1.53439	1.02756		1.06545		0.93017	0.876939	0.901283	0.705885		1.07571	0.972789		0.690008	0.991419
VIT_00s0207g00280	WAK receptor protein kinase
VIT_00s0207g00290	No hit
VIT_00s0207g00300	No hit
VIT_00s0208g00020	COP9 signalosome complex subunit 4
VIT_00s0208g00030	Calmodulin binding protein
VIT_00s0208g00040	Polyprotein
VIT_00s0208g00050	Multidrug resistance-associated protein 3
VIT_00s0208g00060	No hit
VIT_00s0208g00070	No hit
VIT_00s0208g00080	Oxidosqualene Cyclase
VIT_00s0208g00090	Unknown
VIT_00s0208g00100	Unknown
VIT_00s0208g00110	No hit
VIT_00s0208g00120	No hit
VIT_00s0208g00130	CBL-interacting protein kinase 23
VIT_00s0211g00010	Endoribonuclease E-like protein	-0.484875		-0.411862	-1.19626			-1.46733
VIT_00s0211g00020	ABC transporter G member 29
VIT_00s0211g00030	Symbiosis receptor kinase
VIT_00s0211g00040	Nodulation receptor kinase
VIT_00s0211g00050	Protein BRICK1 (AtBRK1)			-0.568659
VIT_00s0211g00060	Metalloendopeptidase	0.38932			0.517228			0.617473
VIT_00s0211g00070	Glycine hydroxymethyltransferase			-1.12141		1.20646
VIT_00s0211g00080	Serine hydroxymethyltransferase 2
VIT_00s0211g00090	Serine hydroxymethyltransferase 2			-1.58043												-1.36406
VIT_00s0211g00100	Glycine hydroxymethyltransferase
VIT_00s0211g00110	MADS-box agamous-like 17
VIT_00s0211g00120	Glycine hydroxymethyltransferase			-0.917655		1.00309										-1.14958	-1.02011
VIT_00s0211g00130	Unknown	-2.05662	-1.21549	-2.4553	-3.38329										-2.26168	-3.72028
VIT_00s0211g00140	MADS-box agamous-like 21
VIT_00s0211g00150	MADS-box agamous-like 21
VIT_00s0211g00160	Serine hydroxymethyltransferase 1
VIT_00s0211g00170	Unknown
VIT_00s0211g00180	MADS-box agamous-like 21
VIT_00s0211g00190	Lectin protein kinase
VIT_00s0213g00010	AAA-type ATPase family
VIT_00s0213g00020	AAA-type ATPase
VIT_00s0213g00040	AAA-type ATPase
VIT_00s0213g00050	AAA-type ATPase
VIT_00s0213g00070	No hit
VIT_00s0213g00080	No hit
VIT_00s0213g00090	CTV.22
VIT_00s0213g00100	No hit
VIT_00s0213g00110	No hit
VIT_00s0214g00010	DnaJ homolog, subfamily C, member 13	-1.69473			-6.18793		-4.85113
VIT_00s0214g00020	TORMOZembryo defective UTP13	-2.45872			-6.43804	-1.94818	-3.31633
VIT_00s0214g00030	No hit
VIT_00s0214g00040	Lectin phloem protein 2-like B1 PP2-B1	2.1398	-2.55263	-1.80917				2.585		-2.62595		-3.5152	-4.69296		-2.46324
VIT_00s0214g00050	No hit
VIT_00s0214g00060	F-box protein PP2-B2									-1.04252	-1.02104					-1.65449
VIT_00s0214g00070	ABC transporter C member 9
VIT_00s0214g00080	WD-40 repeat family protein / beige-related
VIT_00s0214g00090	F-box protein PP2-B10 (Protein phloem protein 2-like B10)	1.9645			3.88512			2.18201
VIT_00s0214g00110	No hit
VIT_00s0214g00120	F-box family protein
VIT_00s0214g00130	F-box family protein						-1.22393								-0.646805			-1.23454
VIT_00s0214g00150	F-box protein PP2-B1 (Protein phloem protein 2-like B1)			0.84091											1.63219
VIT_00s0214g00160	Lectin, phloem-specific		0.823874	1.198											1.25546				2.05516
VIT_00s0214g00170	Actin-related protein 7
VIT_00s0215g00010	Lateral organ boundaries Domain 6
VIT_00s0215g00020	Protease Do-like 10														-0.64965
VIT_00s0215g00030	Autophagy 4a (APG4a)	0.734287	0.313738	0.485115	1.03887			0.835092							0.882458
VIT_00s0215g00040	Proteasome 26S regulatory subunit (RPN2)		0.53615	0.555207					-1.05787				0.787214			0.972066		0.686865
VIT_00s0215g00050	Proteasome 26S regulatory subunit (RPN2)	0.808907	0.741365	0.919481	0.772182	0.808582		1.18734		0.668539	0.901066		1.06705		1.07161	0.908682	0.93021	0.87678	0.784145
VIT_00s0215g00070	ADP-ribosylation factor	0.442313			0.950933
VIT_00s0215g00080	No hit
VIT_00s0215g00090	Unknown protein		0.760193	0.686699							2.39033					2.1505		0.824263
VIT_00s0215g00100	RHO-related protein from plants 2 ROP2
VIT_00s0215g00110	Sphingosine kinase
VIT_00s0216g00010	Unknown
VIT_00s0216g00020	Glycosyl transferase family 8 protein	-0.791497	-0.52793	-0.652289	-1.31483			-1.40706							-0.645284			-0.940697
VIT_00s0216g00030	Nuclear transport factor 2 (NTF2)
VIT_00s0216g00040	ER lumen protein retaining receptor	1.02044		0.709442	1.79889	0.838963	1.5221	0.778069							1.10943			0.663001
VIT_00s0216g00050	No hit
VIT_00s0216g00060	Nuclear transport factor 2 (NTF2)	2.19566	-1.4432	1.97174	4.09385	2.09012		1.14871	3.18913			-3.09712	-2.32729		4.11043	1.82266		1.47651	2.66974
VIT_00s0216g00070	Unknown	-1.40516			-3.23417		-2.09561	-3.06009
VIT_00s0218g00010	Cinnamyl alcohol dehydrogenase
VIT_00s0218g00030	ELO1 (ELONGATA 1)						1.23376
VIT_00s0218g00040	Dof zinc finger protein DOF4.7
VIT_00s0218g00050	Kinesin motor protein	-1.75729	-1.04938	-1.20873	-3.18717		-1.42927	-1.28409		-1.75251					-2.30061				-2.5528
VIT_00s0218g00060	Methylmalonate semi-aldehyde dehydrogenase
VIT_00s0218g00070	Methylmalonate semi-aldehyde dehydrogenase																		0.952134
VIT_00s0218g00080	Exostosin family protein
VIT_00s0218g00090	Exostosin family protein	-0.98269	0.533215		-1.47775		-0.839656	-2.07794
VIT_00s0218g00100	Metal transporter Nramp6		1.11256				1.31458					1.41297					1.37452
VIT_00s0218g00110	1-deoxy-D-xylulose-5-phosphate synthase, chloroplast precursor		2.56857	2.37994				-3.88993		3.33482	1.81545	2.85974		4.60594	3.60928	2.20158	2.41942		3.88372
VIT_00s0218g00120	Pentatricopeptide (PPR) repeat-containing protein				-2.81547							1.80903
VIT_00s0218g00130	Anthocyanidine rhamnosyl-transferase
VIT_00s0218g00140	Anthocyanidine rhamnosyl-transferase
VIT_00s0218g00150	UDP-rhamnose/rhamnosyltransferase	0.874839			1.95853
VIT_00s0218g00160	UDP-rhamnose:rhamnosyltransferase
VIT_00s0218g00170	UDP-rhamnose/rhamnosyltransferase	1.96714			3.17737		1.56517	2.53999
VIT_00s0218g00180	Geranylgeranyl transferase type-2 beta subunit.
VIT_00s0218g00190	UDP-rhamnose:rhamnosyltransferase
VIT_00s0218g00200	UDP-glucuronosyl/UDP-glucosyltransferase	2.57594			4.31032			3.39517			-2.99691
VIT_00s0218g00210	Folate-biopterin transporter
VIT_00s0218g00220	UDP-glucoronosyl/UDP-glucosyl transferase	-2.91927	-2.27354	-3.44476	-7.09482	-2.84915				-3.1019	-2.91056				-3.76151	-3.44299			-4.46484
VIT_00s0220g00010	RNA recognition motif (RRM)-containing protein
VIT_00s0220g00020	Pentatricopeptide (PPR) repeat-containing protein	-0.857664			-1.37314					-0.768993					-0.822661
VIT_00s0220g00030	Small nuclear ribonucleoprotein F		-0.448168	-0.475754	-0.564166					-1.05006					-1.00455
VIT_00s0220g00040	No hit
VIT_00s0220g00050	Unknown
VIT_00s0220g00060	Pentatricopeptide (PPR) repeat-containing protein	-0.879185	-0.617376	-0.903325				-2.06902							-1.48335		-1.376
VIT_00s0220g00070	Latex cyanogenic beta glucosidase	-1.07621	-1.38829	-2.23012	-1.46549		-1.38526	-2.64482		-1.81352	-1.93282	-1.49066			-2.5105	-2.51598	-1.72621	-2.80782
VIT_00s0220g00080	Rad21/Rec8	0.616459		0.454309	1.0748					0.709811					0.836092	0.519882
VIT_00s0220g00090	Leucine zipper-EF-hand containing transmembrane protein 1				0.893561
VIT_00s0220g00100	Leucine zipper-EF-hand containing transmembrane protein 1
VIT_00s0220g00110	Acetolactate synthase small subunit	-1.35001		-0.896478	-3.21437		-1.39694	-1.49838		-1.33132					-2.15239				-1.98069
VIT_00s0220g00120	Protein kinase	0.87238	-0.550306		1.95378			0.846714				-1.24816			0.586883
VIT_00s0220g00130	Allyl alcohol dehydrogenase																1.16545
VIT_00s0220g00140	Polygalacturonase GH28
VIT_00s0220g00150	Polygalacturonase GH28
VIT_00s0220g00160	Inositol polyphosphate 5-phosphatase, type II	0.57219			1.1108					0.93257					0.67561				1.01006
VIT_00s0220g00170	Inositol polyphosphate 5-phosphatase, type II							-1.32143
VIT_00s0220g00180	Glycosyl hydrolase family 20 protein	-3.02389		-1.62298	-6.0464	-1.65207	-3.60823	-7.5216							-2.67273	-1.40581
VIT_00s0222g00010	No hit
VIT_00s0222g00020	No hit
VIT_00s0222g00030	No hit	-0.701323		-0.624487				-2.05033										-1.64413
VIT_00s0222g00040	Disease resistance protein (CC-NBS-LRR class)
VIT_00s0222g00070	No hit
VIT_00s0222g00080	CC-NBS-LRR class
VIT_00s0222g00090	No hit
VIT_00s0222g00100	CC-NBS-LRR class	-1.58512		-0.797568	-1.39615	-2.30678		-2.50289	-1.61056		-1.05631				-1.14066	-1.20153	-1.21514
VIT_00s0222g00120	Disease resistance protein (CC-NBS-LRR class)
VIT_00s0222g00130	Disease resistance protein (CC-NBS-LRR class)
VIT_00s0225g00010	Unknown protein	2.19755			3.47911		2.78255	2.61693							1.70678
VIT_00s0225g00020	Ribosomal protein L27A (RPL27aC) 60S		-0.457119	-0.283708	-0.822162					-0.969571					-0.787667				-0.829222
VIT_00s0225g00030	Maturase
VIT_00s0225g00040	No hit
VIT_00s0225g00050	MATE efflux family protein	0.993047	0.692753	0.988597	1.55255	1.21734					1.30572					1.64861
VIT_00s0225g00060	MATE efflux family protein
VIT_00s0225g00070	MATE efflux family protein	-2.70188		-1.16535	-6.32231		-1.68382	-8.8075							-1.84801
VIT_00s0225g00080	MATE efflux family protein	-1.80006	-1.08202		-2.45594		-3.14556					-1.66844			-1.03769
VIT_00s0225g00090	Copper amine oxidase	0.896431		-0.412907	0.86723		0.82454	1.52237							-0.713474
VIT_00s0225g00100	Armadillo	0.410383
VIT_00s0225g00110	Sel1 domain protein repeat-containing protein	0.250113	0.28507	0.414293	0.525641										0.485484		0.783515
VIT_00s0225g00120	Unknown protein	1.05889		1.97567	1.5566			1.49684				-1.23274			2.19118	2.69529		1.54586	2.53779
VIT_00s0225g00130	Alanine transaminase.	0.463542			0.793187	0.902389			1.76983	1.20221				1.39491	0.783274
VIT_00s0225g00140	Ribose-phosphate pyrophosphokinase 3	-1.215		-0.958512	-2.49513		-1.26801	-1.1182		-0.70709					-1.93655			-0.902311
VIT_00s0225g00150	Anthranilate phosphoribosyltransferase
VIT_00s0225g00160	Unknown protein
VIT_00s0225g00170	Peroxidase
VIT_00s0225g00180	Salt- and drought-induced ring finger1
VIT_00s0225g00200	No hit		0.811749	0.679852												2.22358
VIT_00s0225g00210	LysM receptor-like kinase
VIT_00s0225g00220	Adaptor-related protein complex 1, mu 1 subunit									-0.480926					-0.473725
VIT_00s0225g00230	Alliin lyase precursor
VIT_00s0226g00020	RabGAP/TBC domain-containing protein		1.14704	1.10829						1.11775	1.25148		1.28685	1.41218	1.01528	1.40736		1.16023	1.31036
VIT_00s0226g00030	Peroxidase
VIT_00s0226g00040	Myb family	0.815729		0.273176	0.768077	0.766495			1.08029
VIT_00s0226g00050	R protein PRF disease resistance protein
VIT_00s0226g00060	Unknown protein		-0.623739	-0.660009													-1.44262	-1.17137
VIT_00s0226g00070	Protein shoot gravitropism 7	-3.13043		-1.34241	-3.73269	-3.03962		-6.41335							-2.81814
VIT_00s0226g00080	R protein PRF disease resistance protein
VIT_00s0226g00090	No hit			-0.578799
VIT_00s0226g00100	Regulator of chromosome condensation (RCC1)
VIT_00s0226g00110	Myb family	1.11486	0.80859	0.888758	1.83443	1.28027									1.30374
VIT_00s0226g00140	Myb family	0.725201
VIT_00s0226g00150	Myb family
VIT_00s0226g00160	RabGAP/TBC domain-containing protein	-1.07182			-0.98161	-0.824153		-2.2249
VIT_00s0226g00170	No hit	3.76971	1.5906	2.86343	8.42747	4.70806	2.44454			6.45411			3.66489		7.4562	3.51594
VIT_00s0227g00010	Unknown
VIT_00s0227g00020	Unknown protein
VIT_00s0227g00030	Gag-pol polyprotein
VIT_00s0227g00060	WD-40 repeat protein	-0.54016		-0.372991	-1.4442					-1.0178					-1.63902
VIT_00s0227g00070	Sialidase BNR/Asp-box repeat family protein	-1.44843			-1.25573	-1.5946	-1.46094	-3.75959
VIT_00s0227g00080	Disease resistance protein
VIT_00s0227g00090	No hit			-0.953986				-3.27047							-1.88304
VIT_00s0227g00100	No hit				1.8941
VIT_00s0227g00110	Gamma hydroxybutyrate dehydrogenase-like protein	0.384066	-0.704813	-0.92656		0.881747						-1.06301			-0.60524	-0.816966
VIT_00s0227g00130	A/G-specific adenine glycosylase	-0.949724		-0.836216	-1.63019					-1.4458					-1.85748				-1.6947
VIT_00s0227g00140	MLO1	0.925679	-0.790217	-0.635301	1.70455	1.41083			1.95878			-2.03485					-1.27228	-1.77456
VIT_00s0227g00150	Unknown protein					1.55378			2.38213	1.67558
VIT_00s0227g00160	Iron-stress related protein	0.390085	0.272399	0.588159	0.717414			0.741574		0.514448					0.81052			0.807391
VIT_00s0227g00170	Syntaxin 52	0.573231
VIT_00s0227g00180	Acyl-coenzyme A thioesterase 9.	0.968563						1.89297
VIT_00s0227g00190	Phosphoglucomutase/phosphomannomutase C terminal	0.836241	0.622312	0.667294	1.1709			1.26944		0.921134					0.897371	1.01106
VIT_00s0227g00200	formin protein AHF1	-1.5535		-0.77044	-3.88357		-2.63935	-3.68784										-2.08537
VIT_00s0228g00010	Ankyrin
VIT_00s0228g00040	No hit
VIT_00s0228g00060	Unknown	-2.79968	1.27545			-3.5302			-3.41362			2.88906					2.59233	3.62893
VIT_00s0228g00070	Ankyrin	-1.7247	1.354	1.14276		-2.5835	-6.34649					2.15958	2.59411				2.40055	2.75869
VIT_00s0229g00010	No hit
VIT_00s0229g00020	Asparaginyl-tRNA synthetase				-0.68847			-0.897033
VIT_00s0229g00030	SEC16 homolog B		0.681679	0.586876						1.22459	0.769966				0.495358	0.873493			1.01907
VIT_00s0229g00040	No hit
VIT_00s0229g00050	C2H2 zinc-finger protein ZPT3-3		-1.32142	-0.756509						-1.3349		-1.83165			-0.932154
VIT_00s0229g00060	Nodulin MtN21 family			0.795614	1.03831			1.07441		0.777546					1.34453			0.922526
VIT_00s0229g00070	Pentatricopeptide (PPR) repeat-containing
VIT_00s0229g00080	Unknown
VIT_00s0229g00090	Matrix metalloproteinase
VIT_00s0229g00100	Unknown	-1.80107			-2.93712		-2.02256	-3.26571
VIT_00s0229g00110	Agenet domain-containing protein	0.734132		0.424363	1.02513			0.734773							0.879587
VIT_00s0229g00120	Ternary complex factor MIP1	-2.6608		-0.609006	-3.63983	-2.38491	-2.55671	-4.77807	-1.96805						-1.78333
VIT_00s0229g00130	Aquaporin TIP2;2
VIT_00s0229g00140	Enoyl-CoA hydratase		-0.429889	-0.624985				-1.00985
VIT_00s0229g00150	Unknown protein
VIT_00s0229g00160	formyltetrahydrofolate deformylase			-0.466646								-0.898187	-1.44707					-1.24241
VIT_00s0229g00170	Unknown protein														0.545864
VIT_00s0229g00180	Phosphatidylserine decarboxylase	-0.831911		-0.771479	-1.55698		-1.01279	-1.26032							-1.02597	-0.724857	-0.906424
VIT_00s0229g00190	Inositol 2-dehydrogenase like protein			-1.14934				1.73549							-2.387
VIT_00s0229g00200	MSH4 (MUTS-like protein 4)
VIT_00s0229g00210	MSH4 (MUTS-like protein 4)
VIT_00s0230g00010	No hit
VIT_00s0230g00020	No hit
VIT_00s0230g00030	No hit
VIT_00s0230g00040	No hit
VIT_00s0230g00050	Heat shock protein binding
VIT_00s0230g00060	Heat shock protein binding
VIT_00s0230g00070	No hit
VIT_00s0230g00080	Copper-binding family protein
VIT_00s0230g00090	No hit
VIT_00s0230g00100	ATP binding
VIT_00s0230g00110	No hit
VIT_00s0230g00130	Unknown
VIT_00s0230g00140	MAP3K delta-1 protein kinase
VIT_00s0230g00150	No hit
VIT_00s0230g00160	No hit
VIT_00s0231g00020	Zinc finger (C3HC4-type ring finger)	0.599854
VIT_00s0231g00030	Xyloglucan endotransglucosylase/hydrolase precursor
VIT_00s0231g00040	RPM1-interacting protein 4	0.522382		0.382209	0.877882			0.996422							0.797628
VIT_00s0231g00050	ATP binding protein
VIT_00s0231g00070	Auxin-responsive protein		-0.89115	-0.636142
VIT_00s0231g00080	No hit
VIT_00s0231g00090	No hit
VIT_00s0233g00010	No hit														1.35946
VIT_00s0233g00020	Transaldolase
VIT_00s0233g00030	Trehalose-6-phosphate phosphatase		-1.3664	-1.1732								-1.75337					-1.82899	-1.71298
VIT_00s0233g00040	C-terminal processing protease
VIT_00s0233g00050	Exostosin (Xyloglucan galactosyltransferase KATAMARI 1)	-1.26635		-0.50226				-2.30279
VIT_00s0233g00060	3-oxoacyl-[acyl-carrier-protein] synthase 3 A, chloroplast precursor				-1.06848
VIT_00s0233g00070	No hit
VIT_00s0233g00080	Ethylene overproducer 1 (ETO1)
VIT_00s0233g00090	Vacuolar protein sorting 41 (VPS41)
VIT_00s0233g00100	PLATZ transcription factor
VIT_00s0233g00120	flavin-containing monooxygenase family protein / FMO family protein
VIT_00s0233g00130	flavin-containing monooxygenase family protein / FMO family protein
VIT_00s0233g00140	Protein NAP1 (Nck-associated protein 1)
VIT_00s0233g00150	No hit
VIT_00s0233g00160	DEAD box RNA helicase RH15
VIT_00s0233g00170	flavin-containing monooxygenase 3
VIT_00s0233g00180	flavin-containing monooxygenase 3	0.808574	-0.80406	-0.704485	1.73976				1.56248		-1.25014
VIT_00s0233g00190	Unknown protein	-1.25721					-1.30611	-2.2937
VIT_00s0238g00010	No hit
VIT_00s0238g00020	Unknown protein	-1.83351	-1.73702	-1.80251	-2.65155	-1.78774	-1.65786	-4.52865		-1.8503	-2.3276	-1.65748	-2.24553			-1.58661	-1.42067	-3.22732	-2.00705
VIT_00s0238g00030	Unknown protein
VIT_00s0238g00040	R protein disease resistance protein
VIT_00s0238g00060	RPS4 (resistant to p. syringae 4)
VIT_00s0238g00070	TIR-NBS-LRR disease resistance
VIT_00s0238g00080	TIR-NBS-LRR disease resistance
VIT_00s0238g00090	TIR-NBS-LRR disease resistance				0.840901
VIT_00s0238g00110	HAT dimerisation domain-containing protein
VIT_00s0238g00120	No hit					1.70577
VIT_00s0238g00130	RPS4 (resistant to p. syringae 4)							-5.89815
VIT_00s0239g00010	CTV.22
VIT_00s0239g00020	AML1 (arabidopsis mei2-like protein 1)
VIT_00s0239g00030	14-3-3 protein GF14 nu (GRF7)
VIT_00s0239g00040	No hit
VIT_00s0239g00050	No hit
VIT_00s0239g00060	No hit
VIT_00s0239g00070	CTV.22
VIT_00s0239g00080	No hit
VIT_00s0239g00090	No hit
VIT_00s0239g00100	No hit
VIT_00s0239g00110	Mei2 AML1
VIT_00s0239g00120	No hit
VIT_00s0239g00130	No hit
VIT_00s0239g00140	Mei2 AML4
VIT_00s0239g00150	CTV.22
VIT_00s0239g00160	No hit
VIT_00s0240g00010	Glutathione S-transferase 23 GSTU23
VIT_00s0240g00020	Glutathione S-transferase 23 GSTU23
VIT_00s0240g00050	Glutathione S-transferase 8 GSTU19
VIT_00s0240g00060	No hit
VIT_00s0240g00070	No hit
VIT_00s0245g00010	Integral membrane protein
VIT_00s0245g00030	Integral membrane family protein
VIT_00s0245g00040	Unknown
VIT_00s0245g00050	Oleoyl-acyl carrier protein thioesterase, chloroplast precursor	-1.95858	-0.617537	-1.17722	-3.19902	-1.62984	-2.35364	-2.07106		-0.863697			-1.12155		-2.07782			-0.90653
VIT_00s0245g00060	No hit	1.44254		0.881626	1.39568			1.97157	1.84073						1.3008			0.956153
VIT_00s0245g00070	Heptaprenyl diphosphate synthase component II	0.717427		0.47762	1.09846			0.896944							1.05941
VIT_00s0246g00010	NADH dehydrogenase subunit 7
VIT_00s0246g00020	No hit
VIT_00s0246g00030	No hit
VIT_00s0246g00040	No hit
VIT_00s0246g00050	NADH dehydrogenase I subunit 2
VIT_00s0246g00060	Cytochrome c-type biogenesis protein CcmF
VIT_00s0246g00070	NADH dehydrogenase subunit 7
VIT_00s0246g00080	NADH dehydrogenase subunit 7	1.66088	1.30508		1.33851	3.16388		2.58431			2.54109	1.68755
VIT_00s0246g00090	NADH dehydrogenase (ubiquinone) Fe-S protein 2
VIT_00s0246g00100	NADH dehydrogenase subunit 7
VIT_00s0246g00110	No hit
VIT_00s0246g00120	No hit
VIT_00s0246g00130	No hit
VIT_00s0246g00140	NADH-plastoquinone oxidoreductase subunit 5		1.65113							1.97523		2.81442
VIT_00s0246g00150	Ribosomal protein L32
VIT_00s0246g00160	No hit
VIT_00s0246g00170	C-type cytochrome synthesis protein	0.741624				1.46117
VIT_00s0246g00180	NADH-plastoquinone oxidoreductase subunit 4		1.48307							2.11578		1.83487
VIT_00s0246g00190	NADH-plastoquinone oxidoreductase subunit 4									1.60772
VIT_00s0246g00200	Photosystem I iron-sulfur center (Photosystem I subunit VII)		0.823009							1.15689
VIT_00s0246g00210	No hit	0.995526		-0.916951		1.99189									-1.41568				-1.89448
VIT_00s0246g00220	F-type H+-transporting ATPase subunit 8
VIT_00s0246g00230	Cytochrome c oxidase subunit III									1.51356
VIT_00s0246g00240	Ribosomal protein S1 (Rps1 protein)
VIT_00s0250g00010	Prolylcarboxypeptidase
VIT_00s0250g00020	Protein tyrosine phosphatase	1.58665	1.66988	1.9374	2.75276	2.1815	1.1566	1.19548		2.5276	1.85852	1.20108	1.63121		2.92869	2.32574	1.48914	1.28117	1.75547
VIT_00s0250g00030	Glycosyltransferase family protein 1		0.628159	0.630145						0.862896					0.793596	0.86934
VIT_00s0250g00040	DNA binding protein, Plastid envelope	-0.630744		-0.77287	-1.34391			-0.978343							-1.26776				-1.46981
VIT_00s0250g00050	ARF GTPase activator, ARF-GAP Domain 6
VIT_00s0250g00060	Retrotransposon protein, Unclassified
VIT_00s0250g00080	Unknown
VIT_00s0250g00090	Oxidoreductase, 2OG-Fe(II) oxygenase	1.8954						5.45205
VIT_00s0251g00010	No hit
VIT_00s0251g00020	No hit
VIT_00s0251g00050	No hit
VIT_00s0251g00060	No hit
VIT_00s0251g00080	No hit
VIT_00s0252g00010	RecA			0.422189															0.897451
VIT_00s0252g00020	Unknown			-0.721778
VIT_00s0252g00030	Unknown protein	0.527812	0.602785	0.614221	0.752383					0.669811					0.678581	0.714381
VIT_00s0252g00040	Cytokinin oxidase	-2.74005	1.25526
VIT_00s0252g00050	Unknown protein	1.15355			1.68363	1.15719			1.65948
VIT_00s0252g00060	DnaJ homolog, subfamily C, member 7	-0.580026	1.25402	1.00625	-0.904112	-0.654105		-1.38671		1.47631	1.18834	0.863354	1.06945	1.63179	0.883092	1.06284		1.0257	1.41308
VIT_00s0252g00070	Translation initiation factor eIF-3 subunit 5		0.282199	0.295978	-0.484952							0.784786						0.870154
VIT_00s0252g00080	Ribosomal protein S4
VIT_00s0252g00090	Ribosomal protein S4
VIT_00s0252g00100	Ribosomal protein S4
VIT_00s0252g00110	Carbonic anhydrase
VIT_00s0252g00120	Carbonic anhydrase
VIT_00s0252g00130	Calcium-binding protein CML		0.530924	0.697538	0.957758		0.826162			0.655538		1.79978			0.874939		1.93995	0.639522
VIT_00s0253g00010	Pyruvate decarboxylase 1 [Vitis vinifera]
VIT_00s0253g00020	No hit
VIT_00s0253g00030	BTI2 (VIRB2- interacting protein 2)
VIT_00s0253g00040	Monocopper oxidase SKS17 (SKU5 Similar 17)	-2.62634		-1.1589	-6.06895	-2.62607	-3.07974	-4.26389		-1.02413					-2.44945
VIT_00s0253g00050	Monocopper oxidase SKS15 (SKU5 Similar 15)
VIT_00s0253g00060	OBF binding protein 2							-1.444
VIT_00s0253g00070	Unknown	0.557118	0.452757	0.531057	1.08216					0.779679					0.838358				0.939274
VIT_00s0253g00080	Methyl jasmonate esterase
VIT_00s0253g00090	Methyl jasmonate esterase
VIT_00s0253g00100	Methyl jasmonate esterase
VIT_00s0253g00110	Methyl jasmonate esterase
VIT_00s0253g00140	Polyneuridine-aldehyde esterase precursor	1.82142		0.973131	2.43762		1.69089								1.78941
VIT_00s0253g00150	Methyl jasmonate esterase	2.37346		1.45029	4.65756		1.65796	2.1208		2.117					2.98878
VIT_00s0253g00160	Methyl jasmonate esterase
VIT_00s0253g00170	Methyl jasmonate esterase
VIT_00s0253g00180	No hit
VIT_00s0254g00010	Unknown
VIT_00s0254g00030	Heat shock cognate 70 kDa protein 3 (HSC70-3) (HSP70-3)
VIT_00s0254g00040	Heat shock cognate 70 kDa protein 3 (HSC70-3) (HSP70-3)
VIT_00s0256g00010	Unknown				2.25855				-1.46585		-2.22608				2.40961	-1.51		-2.87467
VIT_00s0256g00020	Unknown
VIT_00s0256g00030	Ankyrin repeat protein				-2.90937			-1.9188
VIT_00s0256g00040	Ankyrin repeat protein							-1.85243		2.1326
VIT_00s0256g00050	Unknown				-2.29012
VIT_00s0256g00060	Unknown
VIT_00s0256g00080	Basic helix-loop-helix (bHLH) family
VIT_00s0256g00100	No hit
VIT_00s0256g00110	Ankyrin repeat protein
VIT_00s0256g00120	Unknown
VIT_00s0256g00130	No hit
VIT_00s0258g00010	Receptor serine/threonine kinase
VIT_00s0258g00020	Receptor serine/threonine kinase
VIT_00s0258g00030	No hit
VIT_00s0258g00040	Ser/Thr receptor-like kinase1					2.29692										2.16095
VIT_00s0258g00050	Receptor serine/threonine kinase					3.74071										3.71307
VIT_00s0258g00060	Receptor-like kinase ARK1AS
VIT_00s0258g00070	Receptor-like kinase ARK1AS
VIT_00s0258g00080	Brassinosteroid insensitive 1-associated receptor kinase 1
VIT_00s0258g00090	Brassinosteroid insensitive 1-associated receptor kinase 1					4.24327										4.0617
VIT_00s0258g00100	Receptor serine/threonine kinase
VIT_00s0258g00110	Receptor serine/threonine kinase
VIT_00s0258g00120	Pentatricopeptide repeat-containing protein
VIT_00s0258g00130	Receptor kinase homolog LRK10
VIT_00s0258g00140	Brassinosteroid insensitive 1-associated receptor kinase 1
VIT_00s0259g00010	Unknown
VIT_00s0259g00020	Histone H2A
VIT_00s0259g00030	No hit
VIT_00s0259g00040	Histone H2A
VIT_00s0259g00050	No hit
VIT_00s0259g00060	No hit
VIT_00s0259g00070	Proline-rich family protein								1.93373	1.61134					2.04914
VIT_00s0259g00080	Metal ion binding
VIT_00s0259g00090	5'-AMP-activated protein kinase beta-2 subunit
VIT_00s0259g00100	Proline-rich family protein									1.37772					1.96044
VIT_00s0259g00110	ATFP3 (Arabidopsis thaliana farnesylated protein 3	0.417585	-0.636343			1.2634		0.646621		-1.26439		-0.897559				0.737444
VIT_00s0259g00120	Oligopeptide transporter OPT3							-2.08613
VIT_00s0259g00130	Protein kinase beta-1 subunit 5'-AMP-activated
VIT_00s0259g00140	Oligopeptide transporter OPT3							-1.80962										-1.03706
VIT_00s0259g00150	5'-AMP-activated protein kinase beta-2 subunit	-0.465156	-0.588827	-0.670807						-0.7752	-1.28707				-0.756659	-1.08547
VIT_00s0259g00160	Acyl carrier protein, mitochondrial 3	-1.76879		-1.13967	-3.13911		-2.04747	-2.8392							-2.09049
VIT_00s0259g00170	Unknown protein		-1.41321	-1.20896
VIT_00s0259g00180	Nuclear transcription factor Y subunit B-3	-0.749358						-1.25787
VIT_00s0259g00190	Nudix hydrolase 2		-1.08392	-1.69373				-1.4737		-1.51872				-1.77051	-1.80896	-2.1884	-1.53073	-1.43858	-1.60912
VIT_00s0259g00200	Nudix hydrolase 2	-0.78112	-1.65753	-1.92295	-0.900907	-0.638221	-0.910604	-1.34594		-1.91761	-2.008	-1.22051	-1.74518	-1.47067	-2.6037	-2.30088	-1.52498	-1.76501	-1.59355
VIT_00s0259g00210	DNA-binding protein
VIT_00s0260g00030	No hit
VIT_00s0260g00040	Leucine-rich repeat family protein
VIT_00s0260g00050	Retroelement pol polyprotein
VIT_00s0260g00060	FK506-binding protein 2	-0.51237	-0.411931	-0.695203	-1.16668					-0.942904					-0.992702				-1.35658
VIT_00s0260g00070	Peptidyl-prolyl cis-trans isomerase, FKBP-type		-0.936222	-0.827902
VIT_00s0260g00080	Ribosomal protein L32 60S				-0.70759
VIT_00s0261g00010	Unknown protein	0.477918						0.817754										0.732332
VIT_00s0261g00020	Unknown protein	-1.13948		-0.923145	-1.04234		-1.46143	-1.74055							-0.972153				-1.82028
VIT_00s0261g00040	Unknown protein	-3.73194	-2.20215	-2.42746	-6.6942		-4.33012			-4.13499					-3.71358				-5.06367
VIT_00s0261g00050	No hit
VIT_00s0262g00010	Receptor kinase RK20-1			1.16775	1.49239		1.80176					2.12486			1.10752	1.41212	3.25166		1.31286
VIT_00s0262g00020	Receptor kinase RK20-1
VIT_00s0262g00030	CRK10 (cysteine-rich RLK10)
VIT_00s0262g00070	No hit
VIT_00s0262g00080	Receptor kinase RK20-1
VIT_00s0262g00090	Receptor kinase RK20-1	1.99546		1.6785	2.77782			3.32354								3.18304
VIT_00s0262g00100	No hit
VIT_00s0262g00110	6-phosphogluconate dehydrogenase, decarboxylating
VIT_00s0262g00120	Receptor kinase RK20-1	1.31992			3.15132			3.71545
VIT_00s0262g00130	Receptor-like protein kinase homolog RK20-1
VIT_00s0262g00150	Glycine-rich protein
VIT_00s0262g00160	E3 ubiquitin-protein ligase HUWE1
VIT_00s0262g00170	E3 ubiquitin-protein ligase HUWE1
VIT_00s0262g00180	S-locus lectin protein kinase
VIT_00s0264g00010	Unknown protein
VIT_00s0264g00020	Zinc finger (C3HC4-type ring finger)	1.2398	1.28625	2.05022	2.48419		1.12909	1.36359		1.89109	1.27284			1.40924	2.46815	2.16278	1.79411	1.40457	2.43481
VIT_00s0264g00030	Aconitate hydratase, cytoplasmic	0.844138	0.565403	0.95575	1.02855		1.55572	1.19665				1.18232			0.668362		1.13531
VIT_00s0264g00040	Prolyl 4-hydroxylase, alpha subunit		0.4151	0.687428												0.917958			0.973402
VIT_00s0264g00050	Unknown protein		-2.21161	-1.91269	-1.47294					-3.05604	-1.99742	-1.85211	-1.90382	-2.55365	-2.92618	-2.25994	-1.23185	-1.21014	-2.52842
VIT_00s0264g00060	Unknown	1.31929		1.18118	2.14485	1.77597	1.29254			1.1783					1.87292	1.76359			1.30113
VIT_00s0264g00070	DNA-directed RNA polymerase II subunit A
VIT_00s0264g00080	DNA-directed RNA polymerase II subunit A
VIT_00s0264g00090	Phospholipase D delta isoform 1b	-2.42165	2.53721	2.43776
VIT_00s0264g00100	Phospholipase D delta isoform 1b		0.65014		-0.763443		-0.703396			1.03757				0.784578	0.916484
VIT_00s0264g00110	Pentatricopeptide (PPR) repeat-containing protein	-1.74141						-5.15132
VIT_00s0264g00120	Transformer serine/arginine-rich ribonucleoprotein		-1.39675	-1.06641						-1.49504	-1.38985	-1.40304	-1.2201	-1.38133	-1.14116	-1.10191	-1.00863	-0.822738	-1.15095
VIT_00s0264g00130	Ankyrin repeat protein, chloroplast precursor (AKRP)				-0.9839										-0.700742
VIT_00s0265g00010	Phosphoglycerate mutase	-0.878396	0.544649		-1.51623		-1.49683	-2.04559		0.763216
VIT_00s0265g00020	TRNA synthetase class I (C)		-0.263611	-0.278111						-0.771631					-0.567479
VIT_00s0265g00030	Deoxyoctulonosic acid synthetase			0.537742															1.11192
VIT_00s0265g00040	Pentatricopeptide (PPR) repeat	-0.968737		-0.853617	-1.28568					-1.4566					-1.33903
VIT_00s0265g00050	1,3-beta-glucan synthase	-0.905292		-0.439899	-1.21306	-0.886042	-0.886804		-1.07278						-0.95121
VIT_00s0265g00060	Unknown	0.485481	-0.56159					0.772567		-0.862995		-0.845874
VIT_00s0265g00070	Ubiquitin-conjugating enzyme E2 O	1.60323		0.746547	2.43842	0.957099	1.10139	2.4375							1.65127
VIT_00s0265g00080	Ribosomal protein L21
VIT_00s0265g00090	Unknown protein	4.9176		3.64511	5.83179	2.60701		8.79583							5.46802			6.21508
VIT_00s0265g00100	Lectin-receptor like protein kinase 3		0.550979	0.610625						1.31113					1.20829
VIT_00s0265g00110	Lectin-receptor like protein kinase 3
VIT_00s0265g00120	EMB2756 (embryo defective 2756)	-0.678476	0.393816			-1.09681		-0.940504		0.970832
VIT_00s0265g00130	Unknown protein							-1.02962
VIT_00s0265g00140	No hit
VIT_00s0265g00170	Lipoxygenase
VIT_00s0266g00010	1,8-cineole synthase, chloroplast
VIT_00s0266g00020	1,8-cineole synthase, chloroplast
VIT_00s0266g00030	Receptor kinase 2
VIT_00s0266g00040	1,8-cineole synthase, chloroplast
VIT_00s0266g00070	Linalool synthase
VIT_00s0266g00080	No hit
VIT_00s0266g00090	ARK3 (Arabidopsis Receptor Kinase 3)
VIT_00s0267g00020	Dynamin-2A
VIT_00s0267g00030	Unknown	-1.87496	-9.26552	-8.73383	-5.08291			-5.53509		-9.93181	-7.92739	-9.16428	-9.82978	-9.14971	-9.93181	-8.52826	-6.26708	-9.82978	-11.0436
VIT_00s0267g00040	No hit
VIT_00s0267g00050	No hit
VIT_00s0267g00060	No hit
VIT_00s0268g00020	Phytase		0.527429
VIT_00s0268g00030	Myosin-like protein XIA
VIT_00s0269g00010	far-red impaired responsive family protein														1.67358
VIT_00s0269g00020	Unknown protein	-1.1617			-1.39399			-1.78001
VIT_00s0269g00030	No hit
VIT_00s0269g00040	Unknown
VIT_00s0269g00050	IMP dehydrogenase/GMP reductase
VIT_00s0269g00060	No hit
VIT_00s0269g00070	No hit
VIT_00s0269g00080	Peptidase C50, separase	0.57259			1.26774					0.66696					1.24007
VIT_00s0269g00100	Ankyrin
VIT_00s0269g00110	Ankyrin repeat protein
VIT_00s0269g00120	Ankyrin repeat protein
VIT_00s0269g00130	Ankyrin
VIT_00s0269g00140	Ankyrin					-1.90959									-1.23192
VIT_00s0269g00150	IMP dehydrogenase/GMP reductase							-3.25318
VIT_00s0269g00160	No hit
VIT_00s0269g00170	No hit
VIT_00s0269g00180	Ankyrin repeat protein family
VIT_00s0270g00010	No hit
VIT_00s0270g00020	No hit
VIT_00s0270g00030	NC domain-containing protein
VIT_00s0270g00040	Ribosomal protein S18 30S
VIT_00s0270g00050	Unknown protein	0.362076						0.779858		0.750549					0.740949
VIT_00s0270g00090	Pentatricopeptide repeat-containing protein	-1.04805
VIT_00s0270g00100	Diphthamide synthesis DPH2 family
VIT_00s0270g00110	No hit
VIT_00s0270g00120	Alpha-amylase/subtilisin inhibitor							3.38254
VIT_00s0270g00130	RKF2 (receptor-like serine/threonine kinase 2)	-1.51853			-3.80396		-2.4603
VIT_00s0271g00010	1,8-cineole synthase, chloroplast
VIT_00s0271g00020	S-locus protein kinase
VIT_00s0271g00030	Myrcene synthase							-8.08655					-4.98582					-5.89209
VIT_00s0271g00040	Pentatricopeptide (PPR) repeat-containing protein
VIT_00s0271g00050	Pentatricopeptide (PPR) repeat-containing protein
VIT_00s0271g00060	Linalool synthase					-3.77792		-4.9813					-4.41175			-2.46337		-3.60244
VIT_00s0271g00070	Pentatricopeptide (PPR) repeat-containing protein	-1.09078			-1.81191
VIT_00s0271g00080	Pentatricopeptide (PPR) repeat membrane-associated salt-inducible protein				-1.91931			-5.60492
VIT_00s0271g00090	Unknown protein	-3.49859			-3.84322	-3.17596		-6.86799		1.37139					1.37699
VIT_00s0271g00100	Unknown		0.999288		0.823814	1.81928	-1.36767			2.07853					1.88773
VIT_00s0271g00110	flavodoxin-like quinone reductase 1				-2.13359					-2.52196					-2.24547
VIT_00s0273g00020	Calcium-dependent protein kinase 13 CPK13
VIT_00s0273g00030	No hit
VIT_00s0273g00040	CTV.22
VIT_00s0274g00010	DNA mismatch repair protein MSH3
VIT_00s0274g00020	No hit
VIT_00s0274g00030	Myrcene synthase Oc15
VIT_00s0274g00040	Pentatricopeptide (PPR) repeat membrane-associated salt-inducible protein									-1.40828
VIT_00s0274g00050	Unknown protein	-3.16537			-5.75384		-2.35826	-7.53054				2.14864					1.93706
VIT_00s0274g00060	Glycine-rich protein		1.02634
VIT_00s0274g00070	Basic helix-loop-helix (bHLH) family	0.711448	-0.926383		1.34988			1.17426			-1.55015	-1.31888					-1.06274
VIT_00s0274g00080	Benzoquinone reductase
VIT_00s0274g00090	Quinone oxidoreductase		-2.78397	-2.68999						-5.07599					-4.2857
VIT_00s0275g00010	Photosystem II protein D2
VIT_00s0275g00030	Ycf1	0.899544						2.29436
VIT_00s0275g00060	Disease resistance protein (TIR-NBS-LRR class)
VIT_00s0276g00010	No hit
VIT_00s0276g00020	No hit
VIT_00s0276g00030	No hit
VIT_00s0276g00050	R protein MLA10
VIT_00s0276g00060	CC-NBS-LRR class
VIT_00s0276g00070	R protein disease resistance protein
VIT_00s0276g00080	R protein disease resistance protein
VIT_00s0279g00010	Unknown
VIT_00s0279g00030	Heat shock protein binding
VIT_00s0279g00040	Heat shock protein binding
VIT_00s0279g00050	Heat shock protein binding
VIT_00s0279g00060	No hit
VIT_00s0279g00070	ZFWD1 (zinc finger WD40 repeat protein 1)
VIT_00s0279g00080	NADP dependent malic enzyme
VIT_00s0279g00090	Copper-binding family protein
VIT_00s0279g00100	No hit
VIT_00s0279g00110	No hit
VIT_00s0279g00120	No hit
VIT_00s0281g00010	Ankyrin repeat protein
VIT_00s0281g00020	Ankyrin repeat protein
VIT_00s0281g00030	No hit
VIT_00s0282g00010	Methionine sulfoxide reductase		-0.739079	-1.23681	-0.471131					-0.778601	-0.898743		-1.18554		-1.45883	-1.3041	-1.11532	-1.05264	-1.39215
VIT_00s0282g00020	K+ efflux antiporter (KEA3)	-1.21013	-0.593498	-1.33228	-1.87305	-1.00792		-2.61752		-0.760895					-2.36311	-1.15419	-1.45259	-1.49667
VIT_00s0282g00030	Leaf senescence protein				-1.28249
VIT_00s0282g00040	Major facilitator superfamily protein (MFS) Spinster	-1.37757		-0.797515	-2.19639		-1.03394	-2.08287							-1.56412
VIT_00s0282g00050	Separase
VIT_00s0282g00060	No hit
VIT_00s0283g00010	Amidase				-1.7782
VIT_00s0283g00020	Tudor domain protein 4SNc		0.323065	0.429235	-0.44228
VIT_00s0283g00030	Calnexin 1 (CNX1)			-0.703965				1.91656	-1.4886	-1.57071				-1.75299	-1.33111				-1.45594
VIT_00s0283g00050	Geranyl diphosphate synthase
VIT_00s0283g00060	Unknown protein	1.11117			1.33668	1.39424		0.883707	1.18612
VIT_00s0283g00070	Short-chain dehydrogenase/reductase (SDR)
VIT_00s0283g00080	MtN19-like protein
VIT_00s0283g00090	No hit
VIT_00s0285g00010	CBL-interacting protein kinase 9 (CIPK9)
VIT_00s0285g00020	CBL-interacting protein kinase 23 (CIPK23)
VIT_00s0285g00030	ZFWD1 (zinc finger WD40 repeat protein 1)							-5.38173
VIT_00s0285g00040	No hit
VIT_00s0285g00050	No hit	1.71143	0.996756	1.47906	3.12891			1.67954		2.05334					2.81284
VIT_00s0285g00060	Glutamate carboxypeptidase (AMP1)
VIT_00s0285g00070	Glutamate carboxypeptidase (AMP1)
VIT_00s0285g00080	Beta-galactosidase
VIT_00s0285g00090	Small G protein / RhoGAP
VIT_00s0286g00010	ARK3 (Arabidopsis Receptor Kinase 3)
VIT_00s0286g00020	Curculin (mannose-binding) lectin
VIT_00s0286g00030	S-locus protein kinase																	-3.08654
VIT_00s0286g00040	S-locus protein kinase
VIT_00s0286g00050	S-locus protein kinase
VIT_00s0286g00060	S-locus protein kinase
VIT_00s0286g00080	Unknown
VIT_00s0286g00090	No hit
VIT_00s0286g00100	S-locus protein kinase
VIT_00s0286g00110	S-locus protein kinase
VIT_00s0286g00120	S-locus protein kinase
VIT_00s0286g00130	S-locus lectin protein kinase	-0.411086
VIT_00s0286g00140	Serine/threonine-protein kinase receptor ARK3		0.707225	0.428355				-1.74216		1.21397				1.26708	1.3024
VIT_00s0287g00010	Histone-lysine N-methyltransferase, H3 lysine-9 specific SUVH5
VIT_00s0287g00020	Unknown														-1.33637
VIT_00s0287g00030	No hit	2.26155	1.1606	1.32624	3.55986			2.62533	3.00431	2.22991					3.26918
VIT_00s0287g00040	GATA transcription factor 28	0.915587	0.826859	0.939173	1.23541	1.10952		0.979833		0.917237	1.11829				1.22025	0.777062		0.976372
VIT_00s0287g00050	Unknown protein
VIT_00s0287g00070	No hit	0.724141	1.09195	1.72315						1.69147					1.7887			2.03315	2.68641
VIT_00s0287g00080	Vesicle-associated membrane protein	1.53515	1.3664	1.96076	2.01828	1.08818		1.44695		2.16936	1.23206				2.80387	1.16276		1.99359	2.61768
VIT_00s0287g00090	No hit
VIT_00s0287g00100	No hit
VIT_00s0288g00010	R protein L6
VIT_00s0288g00020	Nematode resistance-like protein
VIT_00s0288g00030	Unknown
VIT_00s0288g00040	TIR-NBS disease resistance
VIT_00s0288g00050	V-type H+-transporting ATPase subunit G
VIT_00s0288g00060	No hit
VIT_00s0288g00070	Disease resistance protein
VIT_00s0291g00020	Unknown protein		-1.85997	-1.48651	1.01603				2.00168		-2.25467	-2.60779	-2.59809			-1.96203	-1.96618	-2.26992
VIT_00s0291g00030	Enhancer of shoot regeneration 1 ESR1
VIT_00s0291g00050	Octicosapeptide/Phox/Bem1p (PB1) domain-containing protein		-0.82333		1.33063							-2.08409			1.31543
VIT_00s0291g00060	Inorganic phosphate transporter 2-1, chloroplast precursor	-0.951315	-1.44468	-2.01035	-1.79508		-1.48454	-2.8118		-1.34997	-1.3849	-2.25606			-2.11256	-1.84462	-2.05325	-2.4259
VIT_00s0291g00070	Unknown protein	0.826217	0.523987		1.24129	1.04787									1.27642	1.10971
VIT_00s0291g00080	Unknown protein
VIT_00s0291g00090	Cyclin-related		0.521673	0.443441						0.763811					0.504326
VIT_00s0291g00100	ABC transporter B member 5	0.804085		0.803383	1.21661			0.927016							1.05895				1.93524
VIT_00s0294g00010	Receptor serine/threonine kinase
VIT_00s0294g00020	Kinase
VIT_00s0294g00030	No hit
VIT_00s0294g00040	Receptor serine/threonine kinase	1.71582			4.33574	2.66683				1.90597					3.59983	1.97382
VIT_00s0294g00060	Receptor serine/threonine kinase
VIT_00s0294g00070	Ser/Thr receptor-like kinase1
VIT_00s0294g00080	Receptor kinase homolog LRK10															2.6793
VIT_00s0294g00090	Ser/Thr receptor-like kinase1					2.38754
VIT_00s0294g00100	Brassinosteroid insensitive 1-associated receptor kinase 1
VIT_00s0299g00010	Acyl-CoA oxidase (ACX5)	-1.02401			-1.83448	-1.66264
VIT_00s0299g00030	E3 ubiquitin-protein ligase HOS1		0.808298	0.686226						0.933414		0.869819			0.890236			1.02597
VIT_00s0299g00040	Gibberellin 20-oxidase						2.26806
VIT_00s0299g00050	Gibberellin 20-oxidase	1.29135			1.62076			2.2715
VIT_00s0299g00060	MYB divaricata	0.667277	0.852429	1.11119	1.01314	0.664651				0.840006	1.06101		0.946601		1.26267	1.1374		0.960757	1.3403
VIT_00s0299g00070	Unknown protein	-1.27964	0.482716		-1.47534	-1.60791	-1.37124
VIT_00s0299g00080	Unknown		-1.59177	-1.3188						-1.51392	-1.66446	-1.73394	-1.97925	-1.18263	-1.4074	-1.44924	-1.42981	-1.37935	-1.02522
VIT_00s0299g00090	No hit	-1.51309		-0.834771	-2.20237										-1.83344
VIT_00s0299g00100	Arabidopsis thaliana homeobox protein 2		0.855474	0.865925
VIT_00s0299g00110	Glycoprotein homolog, related						-1.61079
VIT_00s0301g00020	Unknown protein	0.604174		0.809123				1.53861							1.13077
VIT_00s0301g00030	Secretory carrier membrane protein (SCAMP3)
VIT_00s0301g00040	Glycine-rich protein		0.847639							1.3888		2.0663					1.91159
VIT_00s0301g00050	3'(2') 5'-bisphosphate nucleotidase		0.718483	0.73342						0.815799		0.885945			0.710316	1.18557	0.839688
VIT_00s0301g00060	No hit
VIT_00s0301g00070	No hit
VIT_00s0301g00080	No hit	1.47396	-1.86274		3.80233	3.02836		2.67258				-6.46497		-3.07119	3.54339
VIT_00s0301g00090	NDA2 (alternative NAD(P)H dehydrogenase 2)		-1.53727		4.73752										3.42648
VIT_00s0301g00100	BFN1 (bifunctional nuclease I)				-1.54489			-2.59438		1.16479
VIT_00s0301g00110	Bifunctional nuclease		0.544853	0.407954	0.463343		-0.604998			1.20875					0.959894
VIT_00s0301g00120	Late embryogenesis abundant protein
VIT_00s0301g00130	Late embryogenesis abundant protein
VIT_00s0301g00150	Late embryogenesis abundant protein
VIT_00s0301g00160	Late embryogenesis abundant protein
VIT_00s0301g00170	NADPH quinone oxidoreductase-like protein	0.713601	0.625316	0.543238	0.848833			0.833878				0.964087					1.10466
VIT_00s0301g00180	NADPH quinone oxidoreductase		0.830959	0.831661				0.750225		0.754099			0.952355		0.86147
VIT_00s0301g00190	Beta-galactosidase			-0.821931	-0.89342				1.60283			-1.61982				-1.39847	-1.64493
VIT_00s0302g00010	Unknown protein	-2.11359			-3.49744		-2.35724	-3.47032							-1.93908
VIT_00s0302g00020	LYS/HIS transporter 7 LHT7																2.94414
VIT_00s0302g00030	LYS/HIS transporter 7 LHT7
VIT_00s0302g00040	No hit
VIT_00s0302g00050	Zinc finger (DHHC type) family		0.759223	0.774294						0.509513	0.781233	0.76698			0.870287				1.10856
VIT_00s0302g00060	No hit
VIT_00s0304g00010	Unknown protein	-2.30534	-0.754937		-2.96841	-1.82673	-1.34785	-6.64319				-0.904478
VIT_00s0304g00020	UNE2 (unfertilized embryo sac 2)	-1.09463					-1.84591
VIT_00s0304g00030	VQ motif-containing protein	1.81338		0.939885	2.2555	1.82379	1.24731	2.23977							1.44814	1.32252
VIT_00s0304g00040	Succinate dehydrogenase iron-sulfur protein, Mitochondrial
VIT_00s0304g00050	Electron transport SCO1/SenC family protein	-0.573864						-0.797052
VIT_00s0304g00060	TTL1 (tetratricopetide-repeat thioredoxin-like 1)
VIT_00s0304g00070	Lipid-associated family protein	-1.2641	-2.13408	-1.84808	-1.38968		-1.70681	-3.25052		-1.61452	-2.35051	-2.39386	-2.87938		-1.55623	-2.0159	-1.48044	-2.15622	-1.97949
VIT_00s0304g00080	Trehalose-6-phosphate phosphatase	0.823101	-1.63904	-0.934628	1.98677			0.992084	1.6185		-2.0251	-2.62667	-1.51518			-1.54015	-1.94705
VIT_00s0308g00010	No hit
VIT_00s0308g00020	Arginine decarboxylase [Vitis vinifera]
VIT_00s0308g00030	No hit
VIT_00s0308g00040	No hit
VIT_00s0309g00010	No hit
VIT_00s0309g00020	Histone-lysine N-methyltransferase, H3 lysine-9 specific SUVH5		0.693215	0.65299
VIT_00s0309g00040	ATP-dependent Clp protease proteolytic subunit (ClpP4)
VIT_00s0309g00050	EXPANSIN-like B1	4.33114	5.01375	5.91262											7.48151				5.84545
VIT_00s0309g00080	ATP-dependent Clp protease proteolytic subunit (ClpP4)
VIT_00s0309g00090	EXPANSIN-like B1	2.92657	4.08737	4.82964				4.63873					5.5684		4.0497			4.90834	5.11074
VIT_00s0313g00010	Centromere protein	-2.53564	-2.45285	-2.70731	-6.81934					-3.33129				-3.33188	-3.85845				-5.30396
VIT_00s0313g00020	Mechanosensitive ion channel MSCS-like 2		-1.07929	-0.68165						-1.0919	-1.26041	-1.3554					-1.46049	-1.4481
VIT_00s0313g00030	Auxin-independent growth promoter	-0.614652			-1.31786			-2.27283
VIT_00s0313g00040	PAS2 (PASTICCINO 2)	-1.07386	-0.949462	-1.43924	-1.43949	-0.882133		-1.73556		-1.39526					-1.92071	-1.27962		-1.71914
VIT_00s0313g00050	RAB GDP dissociation inhibitor 1 ATGD1
VIT_00s0313g00060	No hit
VIT_00s0313g00070	MADS-box protein SVP (short vegetative phase)	-0.434327	0.545635	0.364632	-0.587067		-0.726557	-1.49622		0.592953					0.51843
VIT_00s0313g00080	Kinesin motor protein	-0.502928						-1.48592							-0.847524
VIT_00s0316g00010	Disease resistance protein
VIT_00s0316g00020	Chloride channel protein CLC-A
VIT_00s0316g00040	Disease resistance protein
VIT_00s0316g00050	Chloride channel protein B
VIT_00s0316g00060	HcrVf1 protein
VIT_00s0317g00010	Unknown
VIT_00s0317g00020	Unknown protein
VIT_00s0317g00030	Unknown protein
VIT_00s0317g00040	Dehydroascorbate reductase
VIT_00s0317g00050	Dehydroascorbate reductase		-0.540262	-0.700395						-0.577474					-0.97872
VIT_00s0317g00060	Unknown protein	1.65223	1.04578	1.61505	2.42073	1.51608	1.13749	1.08303	2.01944	1.46397	1.18677				2.25095	1.66757		1.55592	2.18611
VIT_00s0317g00070	Disease resistance-responsive	4.33992		2.23785	4.03535		4.17592		4.99752
VIT_00s0317g00080	Dirigent protein
VIT_00s0317g00090	Disease resistance-responsive
VIT_00s0317g00100	Splicing factor 3B subunit 3	0.299734
VIT_00s0317g00110	Esterase/lipase/thioesterase	1.13528			2.67616						-1.43518
VIT_00s0317g00120	No hit
VIT_00s0317g00130	Ribosomal protein L35 (RPL35B) 60S	-0.658923	-0.9563	-1.0465	-1.66293					-1.88798				-1.44746	-1.95853	-0.735514			-1.6447
VIT_00s0317g00140	Exocyst subunit EXO70 H2		-2.16404							-2.67117		-2.31853
VIT_00s0317g00150	Pectate lyase	-0.553282		-0.411275			-1.22294										-1.20729
VIT_00s0317g00160	Chalcone and stilbene synthases
VIT_00s0319g00010	No hit
VIT_00s0319g00040	Small G protein / RhoGAP
VIT_00s0319g00050	Beta-galactosidase 10
VIT_00s0319g00060	Glutamate carboxypeptidase (AMP1)
VIT_00s0319g00070	No hit
VIT_00s0322g00010	Cyclin-D like protein
VIT_00s0322g00020	HHP4 (heptahelical protein 4)		-1.3924	-1.3468															-3.82035
VIT_00s0322g00030	Alpha-6-galactosyltransferase	-1.17166	-0.900522	-1.12251	-1.30471		-1.41894	-2.06736		-0.852003		-1.25195	-1.16242		-1.0311			-1.33751	-1.20409
VIT_00s0322g00040	RuvB DNA helicase protein		-0.521062	-0.435816	-0.705046			0.665489		-1.52616					-1.14795				-0.771642
VIT_00s0323g00010	No hit
VIT_00s0323g00020	HSP associated protein	0.902429	0.777645	0.675988	0.815749	1.28439		1.2672			1.07475	0.830564			0.775916	0.827098
VIT_00s0323g00030	HSP associated protein		0.451059	0.309494
VIT_00s0323g00040	Unknown protein	-0.607216			-1.23066		-1.25048	-1.02983							-0.882561
VIT_00s0323g00050	Invertase/pectin methylesterase inhibitor	-2.2464		-1.77878	-3.07832		-4.57856	-4.04015							-2.14897	-3.09803
VIT_00s0323g00060	Invertase/pectin methylesterase inhibitor
VIT_00s0323g00070	Pectin methylesterase inhibitor
VIT_00s0323g00080	Elongation factor G, chloroplast precursor					1.10874		-1.29306
VIT_00s0323g00100	Vacuolar processing enzyme beta	2.73711	-3.19976					3.70213
VIT_00s0324g00010	Leucine-rich repeat family protein							-1.46024
VIT_00s0324g00020	Hydrolase, alpha/beta fold
VIT_00s0324g00030	Unknown	0.942403	-1.83418		2.23266				2.58455		-3.1746	-2.33835	-2.33484
VIT_00s0324g00040	Molecular chaperone DnaJ											0.628135			-0.465055
VIT_00s0324g00050	UDP-glucose glucosyltransferase
VIT_00s0324g00060	UDP-glycosyltransferase 85A8	4.77354		2.31592	9.86337	4.20862		8.14058								4.09074
VIT_00s0324g00070	Cis-zeatin O-beta-D-glucosyltransferase	1.36905		1.25259	3.1338										2.07351	1.96003
VIT_00s0324g00080	UDP-glucoronosyl and UDP-glucosyl transferase	1.8883		1.85112	2.05303										2.36962	2.11731
VIT_00s0324g00090	Pentatricopeptide (PPR) repeat-containing
VIT_00s0324g00100	UDP-glycosyltransferase 85A1	-3.12658		-1.83814		-2.95277										-2.03708
VIT_00s0324g00110	Haloacid dehalogenase hydrolase	-0.929171	-1.17943	-1.57581	-1.80122		-1.50521	-2.16036			-1.46632	-1.37299	-1.57825		-1.81772	-1.33705	-2.08862	-1.72763
VIT_00s0327g00010	No hit
VIT_00s0327g00020	Glutamate carboxypeptidase (AMP1)
VIT_00s0327g00030	Small G protein / RhoGAP
VIT_00s0327g00070	Acyl-[acyl-carrier-protein] desaturase
VIT_00s0332g00010	Maturase matR	0.903939
VIT_00s0332g00020	No hit
VIT_00s0332g00030	Maturase matR
VIT_00s0332g00040	Unknown protein
VIT_00s0332g00050	Cytochrome b6/f complex subunit IV petD	1.20889			3.03869
VIT_00s0332g00060	ATP synthase CF1 beta subunit					1.89614													-1.99344
VIT_00s0332g00070	No hit
VIT_00s0332g00080	Maturase K
VIT_00s0332g00090	Unknown protein
VIT_00s0332g00100	No hit
VIT_00s0332g00110	Photosystem II PsbF protein	0.868662				2.02122
VIT_00s0332g00120	No hit
VIT_00s0332g00130	Cytochrome c-type biogenesis protein CcmF
VIT_00s0332g00140	NADH dehydrogenase (ubiquinone) Fe-S protein 2
VIT_00s0332g00150	No hit
VIT_00s0332g00160	NADH dehydrogenase subunit 7	0.72368	0.68474
VIT_00s0332g00170	NADH dehydrogenase subunit 7
VIT_00s0333g00010	fimbrin 1
VIT_00s0333g00020	Unknown protein	-0.510993			-1.25315			-1.14615							-1.107
VIT_00s0333g00030	Coiled-coil domain-containing protein 94				0.572752
VIT_00s0333g00040	Early tobacco anther 1, putative	-0.98549			-2.26766													3.4566
VIT_00s0333g00050	DIR1 (defective IN induced resistance 1)	-1.52682					-3.73939	-4.18438
VIT_00s0333g00060	Unknown protein	-1.80931			-2.07506		-4.80517	-5.84101
VIT_00s0333g00070	Unknown protein				-0.658971
VIT_00s0335g00010	R protein L6		-1.86243
VIT_00s0335g00020	TIR-NBS-LRR disease resistance		-1.16796	-1.05479													-2.25433
VIT_00s0335g00050	S-receptor kinase 1
VIT_00s0335g00070	No hit
VIT_00s0335g00080	R protein MLA10									-1.45584
VIT_00s0335g00090	R protein MLA10
VIT_00s0336g00010	Arginine decarboxylase [Vitis vinifera]
VIT_00s0336g00020	No hit
VIT_00s0337g00010	Salt tolerance protein 2	1.16219		0.882386	1.23348			1.55708							1.08554
VIT_00s0337g00020	S locus-linked protein SLL2
VIT_00s0337g00030	Nodulin family protein
VIT_00s0337g00040	Unknown protein
VIT_00s0337g00060	Ribosomal protein S8 (RPS8A) 40S	-0.434599			-1.69195			0.584484		-1.36858		0.985494			-1.38881		0.910717	0.627195	-0.985484
VIT_00s0337g00070	Unknown protein
VIT_00s0337g00080	Unknown protein		-0.618779
VIT_00s0337g00090	Unknown													-3.38944					-4.77589
VIT_00s0338g00010	F-box family protein	1.42391										-1.88679
VIT_00s0338g00020	Unknown protein	0.613561	-0.453077	-0.556889	0.902183	0.740676	0.649022						-0.938134					-1.19822
VIT_00s0338g00030	Cellular retinaldehyde-binding/triple function, C-terminal		-0.959429	-1.12837			-1.03333					-2.0912	-1.21077			-1.10535	-2.02455	-1.81556
VIT_00s0338g00040	No hit
VIT_00s0338g00050	Vitamin K epoxide reductase	0.400274				1.00237
VIT_00s0340g00040	Beta-hexosaminidase beta chain precursor	-1.69813		-1.11829	-3.46478		-2.44037	-5.36648				-1.24248
VIT_00s0340g00050	Endo-1,4-beta-glucanase korrigan (KOR)	1.64941		1.53537	2.28462			3.48549										3.16976
VIT_00s0340g00060	Endo-1,4-beta-glucanase korrigan (KOR)			1.70967
VIT_00s0340g00070	UDP-N-acetylglucosamine transferase subunit alg13		0.578551	0.744879	0.999853					1.27593					1.56399	1.03331		0.831893
VIT_00s0340g00080	Component of oligomeric golgi complex 1	-0.175836	0.495101	0.361564						0.594947					0.480471
VIT_00s0340g00090	Lateral organ boundaries Domain 6	-2.50536			-2.34805										-2.29128
VIT_00s0341g00010	Dual specificity protein phosphatase	0.616203	0.855579	0.762385	0.792935	0.65293		0.701065	0.704112	1.1451	0.872273	0.669141	0.651384	0.884106	1.12513	0.682991	0.766786	0.541036	0.592944
VIT_00s0341g00020	Transposon protein, CACTA, En/Spm sub-class	1.06517	0.415685	0.594665	1.51191	0.775584		1.05113		1.04731					1.39626
VIT_00s0341g00030	Unknown protein
VIT_00s0341g00040	Exostosin family protein	1.13271	0.549689	1.01787	1.93282	1.46854				1.0229					1.94836	1.21289			1.47618
VIT_00s0341g00050	ATMYB66/WER/WER1 (WEREWOLF 1)	-1.54972	-2.14608	-2.09841	-2.81912		-1.68874			-2.75889	-1.56903	-1.62782		-2.59364	-2.78401	-1.45791	-1.29668		-2.84795
VIT_00s0341g00060	Unknown protein
VIT_00s0341g00070	AP2 domain-containing transcription factor TINY	-2.7459			-3.79208		-4.06004	-7.30078
VIT_00s0341g00080	Protein TINY 2 DREB3
VIT_00s0342g00010	GHMP kinase
VIT_00s0342g00020	No hit
VIT_00s0342g00030	NADP dependent malic enzyme
VIT_00s0342g00040	No hit
VIT_00s0344g00010	No hit
VIT_00s0344g00020	Ankyrin repeat protein
VIT_00s0345g00010	WD-40 repeat
VIT_00s0346g00010	Lectin protein kinase
VIT_00s0346g00020	Kinase
VIT_00s0346g00030	Rhamnogalacturonate lyase
VIT_00s0346g00040	Receptor protein kinase RK20-1
VIT_00s0346g00050	Major Facilitator Superfamily
VIT_00s0346g00060	Concanavalin A lectin
VIT_00s0346g00070	Rhamnogalacturonate lyase
VIT_00s0346g00080	Sinapyl alcohol dehydrogenase												3.67923					3.80501
VIT_00s0346g00090	Cinnamyl alcohol dehydrogenase
VIT_00s0346g00100	Sinapyl alcohol dehydrogenase
VIT_00s0346g00110	Mannitol dehydrogenase
VIT_00s0346g00120	Sinapyl alcohol dehydrogenase
VIT_00s0347g00030	Zinc finger (B-box type)			1.51594						1.46189					2.40024
VIT_00s0347g00040	Avr9/Cf-9 rapidly elicited protein 20				-3.00592										-2.11739
VIT_00s0347g00050	Ser/Thr receptor-like kinase1
VIT_00s0347g00060	S-locus lectin protein kinase	-1.27177		1.27425		-1.19733		-1.57065							1.75754	1.19219
VIT_00s0347g00070	S-locus lectin protein kinase			1.77651													4.39833		2.81021
VIT_00s0347g00080	Curculin (mannose-binding) lectin			1.85058															3.46853
VIT_00s0347g00090	Curculin (mannose-binding) lectin
VIT_00s0347g00110	S-locus lectin protein kinase	-1.57706				-2.64691
VIT_00s0347g00120	S-locus lectin protein kinase
VIT_00s0349g00020	Unknown protein	-1.32475	0.62597			-1.18788	-1.64727	-2.7379		1.50977
VIT_00s0349g00030	Skp1	0.569103
VIT_00s0349g00040	Zinc finger (C3HC4-type ring finger)
VIT_00s0349g00050	Protein FD (BZIP transcription factor 14)
VIT_00s0349g00060	La domain-containing protein		-0.278698	-0.211774											-0.473551
VIT_00s0352g00020	Glutamate carboxypeptidase (AMP1)
VIT_00s0352g00030	No hit
VIT_00s0353g00020	S-locus lectin protein kinase
VIT_00s0353g00030	S-locus lectin protein kinase
VIT_00s0353g00050	Serine/threonine kinase BRLK	0.521712
VIT_00s0353g00060	ARK3 (Arabidopsis Receptor Kinase 3)		-1.70617							-2.04018		-1.94478
VIT_00s0357g00010	Senescence-associated protein	1.67197	1.48762	1.94773	3.36385			1.38836		2.36409			1.391		3.78541
VIT_00s0357g00020	Beta-hydroxyacyl-ACP dehydratase	-1.4359	-1.41937	-1.46354	-2.06708			-2.1763		-2.26409	-1.10419				-2.31067	-1.14005			-1.86376
VIT_00s0357g00030	Unknown
VIT_00s0357g00060	Glycosyl hydrolase family 5 protein	-1.00659			-1.55365
VIT_00s0357g00070	Beta-hydroxyacyl-ACP dehydratase
VIT_00s0357g00080	Glucan 1,3-beta-glucosidase		-1.39502	-1.30473
VIT_00s0357g00090	Unknown protein				-3.64908					-2.78562					-3.97949
VIT_00s0357g00100	Pollen Ole e 1 allergen and extensin	-1.19733			-2.12665	-1.16609		-2.48533
VIT_00s0357g00110	Inositol polyphosphate 5-phosphatase I
VIT_00s0357g00120	Transcription factor TEIL/ethylene-insensitive
VIT_00s0357g00130	Annexin ANN6						4.61306
VIT_00s0358g00010	No hit			-1.20895	1.38595							-1.98878					-2.86821
VIT_00s0358g00020	No hit
VIT_00s0360g00010	Unknown protein	-0.460331
VIT_00s0360g00020	Unknown protein			0.555978	0.828428					0.907711					1.05537
VIT_00s0360g00030	No hit
VIT_00s0360g00040	No hit	0.914307
VIT_00s0360g00050	Cyclin-related	0.584101			0.842714		0.646562	0.786125
VIT_00s0361g00010	Anthocyanidin reductase ANR2
VIT_00s0361g00020	Anthocyanidin reductase [Vitis vinifera]
VIT_00s0361g00030	Isoflavone reductase related protein
VIT_00s0361g00040	Anthocyanidin reductase	-1.35148					-2.15094
VIT_00s0361g00050	Protein-serine/threonine kinase			2.31492											3.24781			2.06097	3.36942
VIT_00s0361g00060	(E,E)-alpha-farnesene synthase	1.782	-4.75706							-7.08073			-7.2869		-5.58729
VIT_00s0361g00070	No hit
VIT_00s0361g00080	Translation initiation factor eIF-4B	0.487941	0.535094	0.696909	0.738021					1.13216					0.881605			1.23779
VIT_00s0361g00090	Phototropic-responsive NPH3 protein				-1.74321			-3.97986
VIT_00s0361g00100	Zinc-binding protein				0.735078
VIT_00s0361g00110	Phosphoinositide binding
VIT_00s0362g00010	DnaJ homolog, subfamily A, member 2
VIT_00s0365g00010	No hit
VIT_00s0366g00010	No hit
VIT_00s0366g00020	CRK10 (cysteine-rich RLK10)									-1.49409
VIT_00s0367g00010	No hit	1.60356	2.23798	2.13448							2.47275
VIT_00s0369g00010	No hit
VIT_00s0369g00040	Polygalacturonase GH28
VIT_00s0369g00050	Pentatricopeptide (PPR) repeat-containing protein
VIT_00s0370g00010	LRR receptor-like serine/threonine-protein kinase	0.772799		0.716783	1.41258			1.04441							1.40758
VIT_00s0370g00020	Clathrin, light polypeptide B	-0.661095			-1.47734					-0.674226					-0.67338
VIT_00s0370g00030	CPL1 (FIERY 2);	0.741488	0.768101	0.942948	1.29366					1.0268					1.06612			0.954541	1.40115
VIT_00s0370g00040	CPL1 (FIERY 2);	-0.539971				-1.01061													1.05355
VIT_00s0370g00050	Unknown protein	0.613099	0.533966	0.618575	0.917763			0.616208		0.73512					0.894628				1.16472
VIT_00s0370g00060	Epoxide hydrolase 2		0.435488	0.381459						0.83189					1.03627
VIT_00s0370g00070	Epoxide hydrolase	0.460068	-0.98422	-0.923358	0.997204					-0.925806
VIT_00s0370g00090	Vernalization independence 5 (VIP5)	0.640286				0.840763		0.66323		-0.951123
VIT_00s0371g00010	Cinnamyl alcohol dehydrogenase
VIT_00s0371g00020	Cinnamyl alcohol dehydrogenase
VIT_00s0371g00030	Cinnamyl alcohol dehydrogenase
VIT_00s0371g00040	Sinapyl alcohol dehydrogenase
VIT_00s0371g00050	Mannitol dehydrogenase
VIT_00s0371g00060	Sinapyl alcohol dehydrogenase
VIT_00s0371g00070	Alcohol dehydrogenase
VIT_00s0371g00080	Sinapyl alcohol dehydrogenase
VIT_00s0371g00090	No hit
VIT_00s0371g00100	Mannitol dehydrogenase	-1.1935	3.61352	3.65098						4.70776		5.04579	3.63624	3.10402	4.62221	3.31328	5.1084	3.89548	3.08459
VIT_00s0371g00110	Rhamnogalacturonate lyase
VIT_00s0372g00010	Zinc-binding protein	1.35874						1.98762
VIT_00s0372g00020	Linalool synthase
VIT_00s0372g00030	1,8-cineole synthase, chloroplast
VIT_00s0372g00040	1,8-cineole synthase, chloroplast
VIT_00s0372g00060	Linalool synthase
VIT_00s0372g00070	Linalool synthase
VIT_00s0372g00080	1,8-cineole synthase, chloroplast
VIT_00s0372g00100	Myrcene synthase Oc15 [Antirrhinum majus]
VIT_00s0373g00010	Tubulin alpha-3 chain	-2.88185	-1.0222	-1.42996	-4.35088	-3.10896	-2.80972	-6.17677		-1.29706					-2.30886
VIT_00s0373g00020	HSL2 (HAESA-like 2)			0.701347						1.50086					1.17935
VIT_00s0373g00030	HSL2 (HAESA-like 2)	-0.451676	0.461441	0.395289			-1.05221	-1.37089		1.09024
VIT_00s0373g00040	Malate dehydrogenase Glyoxysomal	0.582174	0.382525	0.642341	0.811005		0.662983			0.675578					1.04861				0.926289
VIT_00s0373g00050	Basic helix-loop-helix (bHLH) family
VIT_00s0374g00010	S-locus lectin protein kinase
VIT_00s0374g00020	S-locus lectin protein kinase	2.04002		1.81789	4.07301	3.10641										3.51468	3.0581
VIT_00s0374g00030	ARK3 (Arabidopsis Receptor Kinase 3)	-1.4761						-2.89986
VIT_00s0374g00040	S-locus lectin protein kinase
VIT_00s0374g00050	U-box domain containing protein
VIT_00s0375g00010	COP1-interacting protein 7
VIT_00s0375g00020	TIR-NBS-LRR disease resistance
VIT_00s0375g00030	Alpha-galactosidase	-3.37173	-1.43851	-1.7894	-5.61984	-3.29146	-4.81635	-5.98524					-1.62268		-2.24785			-1.81193
VIT_00s0375g00040	NAC domain-containing protein 25							5.28616										5.72148
VIT_00s0375g00050	No hit	-0.496913
VIT_00s0375g00060	Ent-kaurene synthase
VIT_00s0378g00010	Disease resistance protein (NBS class)	-2.79937		-0.938449	-6.51902			-3.44315		-1.87001					-2.04538
VIT_00s0378g00020	Disease resistance protein (NBS class)
VIT_00s0378g00040	CC-NBS-LRR class
VIT_00s0379g00010	Transducin family protein / WD-40 repeat
VIT_00s0379g00020	Transducin protein	-1.60462			-2.12103	-2.8161		-2.14838	-1.9716						-1.99962
VIT_00s0379g00040	Nucleotide binding
VIT_00s0379g00050	Short-chain dehydrogenase/reductase (SDR)	-1.15762	-2.07948	-3.37308	-4.0832		-3.4836	-2.93036		-1.53354		-2.80059	-3.01819		-4.62338	-3.36315	-2.27359	-4.03787	-4.67594
VIT_00s0379g00060	SAP domain-containing protein
VIT_00s0379g00070	CDPK protein kinase	-1.26034			-2.38794		-1.91123
VIT_00s0380g00020	Protein kinase CRK1 CRK1 protein(Cdc2-related kinase 1)
VIT_00s0380g00030	Unknown protein
VIT_00s0384g00020	Basic helix-loop-helix (bHLH) family
VIT_00s0385g00010	Linalool synthase
VIT_00s0385g00020	Linalool synthase
VIT_00s0386g00010	MADS-box agamous-like 61
VIT_00s0386g00020	Cytochrome c oxidase subunit VIa		-0.406363					1.01396		-0.726475					-0.587081
VIT_00s0386g00030	Unknown protein		-0.406622	-0.253878		0.568343						-0.997997	-0.698878
VIT_00s0386g00040	Unknown protein	-1.87672			-4.479										-1.80534
VIT_00s0386g00050	Xyloglucan endotransglucosylase/hydrolase precursor		-1.64541	-1.71671	-1.20503							-1.89401			-1.9804		-1.63034		-2.13115
VIT_00s0386g00060	E3 ubiquitin-protein ligase FANCL
VIT_00s0388g00010	Serine/threonine kinase				2.82971
VIT_00s0388g00020	Receptor serine/threonine kinase PR5K	3.25225	-2.68961		4.47739			3.98673
VIT_00s0388g00030	DNA mismatch repair protein MSH3
VIT_00s0388g00040	Transducin family protein / WD-40 repeat	-2.01594		-1.48787			-2.37369	-2.72068
VIT_00s0388g00050	Receptor kinase homolog LRK14	2.00944
VIT_00s0388g00060	Receptor serine/threonine kinase				2.6246
VIT_00s0388g00070	ABC transporter B member 14
VIT_00s0388g00080	Tetratricopeptide helical
VIT_00s0388g00090	Ser/Thr receptor-like kinase1
VIT_00s0389g00010	No hit
VIT_00s0389g00020	Acyl-CoA oxidase (ACX1)			0.327932
VIT_00s0389g00030	CYP72A54			-0.67714				-1.27317									-1.29074	-1.07756
VIT_00s0389g00040	CYP72A1		-1.13566	-1.44608		0.768281		-2.53118		-1.50875	-1.31312	-1.95058				-1.29935	-1.70093	-2.24415
VIT_00s0391g00010	Pentatricopeptide (PPR) repeat-containing				1.48166										2.0113
VIT_00s0391g00020	Protein cbbY	-0.912036	-1.14669	-1.62554	-1.3505		-1.21158	-1.99933		-0.913132	-1.1301	-1.49736	-1.60514		-1.6341	-1.3579	-1.92285	-1.89771	-1.41326
VIT_00s0391g00030	Unknown	-1.93024	-1.57597	-1.86157	-4.34311					-2.64875				-3.11642	-2.16361				-3.73571
VIT_00s0391g00040	F-box family protein			0.518203											1.09163
VIT_00s0391g00050	Unknown protein	0.696089
VIT_00s0391g00060	Preprotein translocase subunit SecG				-0.888137					-1.02449
VIT_00s0391g00070	3-deoxy-D-arabino-heptulosonate 7-phosphate synthase	-1.92536	-2.01276	-1.82376	-2.23283					-2.64869				-3.35769	-2.38279				-3.34998
VIT_00s0392g00010	Eukaryotic translation initiation factor
VIT_00s0392g00020	No hit
VIT_00s0392g00030	(E,E)-alpha-farnesene synthase		-6.90002	-3.23004		-3.43336				-7.4827	-6.95144			-7.36636	-5.98939	-5.419
VIT_00s0392g00040	No hit
VIT_00s0392g00050	Protein-serine/threonine kinase
VIT_00s0392g00060	(E,E)-alpha-farnesene synthase		-5.42646	-1.66333		-2.96527				-8.22886	-5.11055	-4.18865	-5.81289		-4.28132	-4.51701
VIT_00s0392g00070	No hit
VIT_00s0394g00010	Carboxyl-terminal proteinase				0.687748			-1.26304							0.968279
VIT_00s0394g00020	Pentatricopeptide (PPR) repeat-containing protein		-0.497027	-0.507153	-1.24376					-1.58666					-1.29109
VIT_00s0394g00030	Triacylglycerol lipase	0.826676			1.87376				1.80018					1.45709	1.36476
VIT_00s0394g00040	Alliinase EGF			-1.2454	-2.40345														-1.77426
VIT_00s0396g00010	Photosystem II PsbC	0.544655			0.711982
VIT_00s0396g00020	NADH dehydrogenase subunit 1
VIT_00s0396g00030	Unknown
VIT_00s0396g00040	No hit
VIT_00s0396g00050	Ribosomal protein S4, Mitochondrial
VIT_00s0396g00060	No hit
VIT_00s0396g00070	No hit
VIT_00s0397g00010	HcrVf1 protein	-1.3863			-2.46203		-1.78987	-2.89806
VIT_00s0397g00020	HcrVf1 protein
VIT_00s0397g00030	Chloride channel protein B
VIT_00s0397g00040	Unknown
VIT_00s0397g00050	Disease resistance family protein
VIT_00s0398g00010	Protein kinase CRK10
VIT_00s0398g00020	S-receptor kinase KIK1 precursor	1.79119			3.94791	3.57441
VIT_00s0398g00030	Receptor kinase RK20-1
VIT_00s0398g00040	Receptor kinase RK20-1
VIT_00s0398g00050	Inter-alpha-trypsin inhibitor heavy chain
VIT_00s0398g00060	Protein kinase	1.83227	-2.01399		2.57172			2.43708		-2.72399		-2.32441
VIT_00s0399g00010	Unknown
VIT_00s0399g00020	Protease inhibitor/seed storage/lipid transfer protein (LTP)	-2.11171				-1.35348		-6.33411
VIT_00s0399g00030	Extracellular ligand-gated ion channel
VIT_00s0399g00050	Extracellular ligand-gated ion channel
VIT_00s0399g00060	Alternative oxidase / immutans protein (IM)	1.54282	0.590533	1.26245	2.44137	1.50199	1.86992	1.21323		1.23424					1.62797	1.34065			2.04645
VIT_00s0400g00010	Unknown protein
VIT_00s0400g00020	HcrVf1 protein	-2.40141		-0.984435	-2.28943	-2.08884	-1.84486	-4.25549	-2.25067	-1.10985					-1.09456			-2.29721
VIT_00s0400g00030	HcrVf1 protein
VIT_00s0400g00040	Dynamin-2A
VIT_00s0400g00050	No hit
VIT_00s0404g00010	Beta-galactosidase	-1.61016		-1.38607	-2.69963	-1.48742		-3.46754							-2.04224	-1.60365	-2.16419
VIT_00s0404g00020	MAPK activating protein C22orf5	0.706174	-0.346051		0.90842		0.768074	1.06997				-0.632228
VIT_00s0404g00030	No hit	1.28161	-0.472467		1.65577			2.11815
VIT_00s0404g00040	ARF GTPase activator, ARF-GAP Domain 5	1.6258		0.893309	2.772	0.86095		1.83597							1.77984
VIT_00s0404g00050	fiber protein	1.30049		1.63679		3.01316						-1.12971			1.61336	2.93391		2.77141	1.20963
VIT_00s0404g00060	Pre-mRNA-splicing factor SYF1	0.657205	0.324094	0.320956	0.659902	0.727638		0.82476							0.540988
VIT_00s0404g00070	No hit	0.395219		0.405349
VIT_00s0404g00080	Vacuolar protein sorting 28	1.09456	0.459969	0.899491	1.62377	0.667111		1.35682	0.987286	0.756858					1.41753	0.976818			1.06334
VIT_00s0404g00100	Syntaxin of plants 124
VIT_00s0406g00010	Beta-hexosaminidase beta chain precursor							-5.80365
VIT_00s0407g00010	Pleckstriny (PH) domain-containing protein	-0.573379	1.02385				-1.65069	-1.50298						1.41368		0.921091
VIT_00s0407g00020	2-oxoglutarate/malate carrier protein, Mitochondrial				2.77918
VIT_00s0407g00030	Ubiquitin-specific protease 16				-1.49152
VIT_00s0407g00040	Thymidylate synthase
VIT_00s0407g00050	No hit
VIT_00s0407g00060	Catalytic/ transferase
VIT_00s0407g00070	Phosphatidylinositolglycan class O (PIG-O)	-1.51164				-2.09795		-2.21015	-1.85883						-1.37879
VIT_00s0407g00080	Kinesin motor protein	0.530936	0.641718			1.02701		-0.584178	1.37514	1.1031				1.06182
VIT_00s0408g00010	Somatic embryogenesis receptor kinase 2 SERK2
VIT_00s0408g00040	Somatic embryogenesis receptor kinase 2 SERK2
VIT_00s0409g00010	Receptor kinase RK20-1
VIT_00s0409g00020	Receptor protein kinase RK20-1
VIT_00s0409g00030	Unknown
VIT_00s0409g00040	Cysteine-rich receptor-like protein kinase 15 RLK15
VIT_00s0409g00050	Receptor-like serine-threonine protein kinase
VIT_00s0409g00060	Cysteine-rich receptor-like protein kinase 25
VIT_00s0409g00070	No hit
VIT_00s0409g00080	S-receptor kinase KIK1 precursor
VIT_00s0410g00010	Acylamino-acid-releasing enzyme
VIT_00s0410g00020	No hit
VIT_00s0410g00030	Unknown
VIT_00s0410g00040	Anthranilate N-benzoyltransferase protein 1
VIT_00s0411g00010	Unknown																	-5.05713
VIT_00s0411g00020	Ankyrin repeat protein
VIT_00s0411g00030	Unknown
VIT_00s0411g00040	Unknown
VIT_00s0411g00050	Ankyrin repeat protein																2.55636
VIT_00s0413g00010	Laccase (diphenol oxidase) family protein
VIT_00s0413g00020	TIR-NBS-LRR-TIR disease resistance protein
VIT_00s0414g00010	Cellulose synthase CSLE1															-2.93376
VIT_00s0414g00020	Cellulose synthase CSLE1	2.86064	2.01583	2.85834	4.6286		3.69358					2.46711			4.62962	3.41654	2.68251
VIT_00s0414g00030	Cellulose synthase CSLE1						1.349							1.17064		1.89646			1.00682
VIT_00s0414g00040	Cellulose synthase CSLE1
VIT_00s0414g00050	Cellulose synthase CSLE1
VIT_00s0414g00060	Cellulose synthase CSLE1
VIT_00s0415g00010	ABC transporter G member 29
VIT_00s0415g00020	Endoribonuclease E-like protein					1.33986
VIT_00s0415g00030	Molecular chaperone DnaK		-0.565821		-0.513741		1.19494			-1.84526					-1.10187
VIT_00s0415g00040	Glycine-rich protein	1.95777	0.639428	1.36707	3.00772	1.80181	1.16721	2.45664		1.12683					2.45584	1.75404		0.854784
VIT_00s0415g00050	Bromodomain protein		0.485265	0.509665				-0.821739		0.753327					1.00435
VIT_00s0415g00060	Bromodomain protein	-0.870548						-1.80513		0.701993					1.14405
VIT_00s0415g00070	No hit		-1.60754	-1.83732						-1.7489	-1.56172	-1.49913	-1.57356	-1.82941	-2.18708	-1.46689	-1.79737	-1.98168	-1.97552
VIT_00s0415g00080	Beta-D-xylosidase	-0.853294	-0.449335	-0.913544	-1.4252		-1.04563	-1.52344							-1.26035
VIT_00s0420g00010	S-locus lectin protein kinase
VIT_00s0420g00030	S-locus lectin protein kinase
VIT_00s0420g00040	S-locus lectin protein kinase	1.11809	-0.749776			2.48314
VIT_00s0421g00010	Chloride channel protein B
VIT_00s0421g00020	Hcr2-5B
VIT_00s0421g00030	Unknown protein
VIT_00s0421g00040	Disease resistance family protein
VIT_00s0424g00010	Ser/Thr receptor-like kinase1
VIT_00s0424g00020	Receptor serine/threonine kinase
VIT_00s0424g00030	Receptor serine/threonine kinase
VIT_00s0425g00010	Ras-related protein Rab7
VIT_00s0425g00020	Brassinosteroid insensitive 1-associated receptor kinase 1
VIT_00s0425g00030	Receptor serine/threonine kinase
VIT_00s0425g00040	Receptor serine/threonine kinase
VIT_00s0426g00010	No hit
VIT_00s0426g00020	Cell wall invertase
VIT_00s0426g00030	Ribonucleotide reductase small subunit
VIT_00s0426g00040	Seven in absentia SINAT2
VIT_00s0426g00050	TUBBY like protein 3 TLP3
VIT_00s0426g00060	No hit
VIT_00s0426g00070	No hit
VIT_00s0429g00010	Receptor kinase RK20-1
VIT_00s0429g00020	Threonine synthase, chloroplast precursor (TS)
VIT_00s0429g00030	SET domain-containing protein (TXR7)		-0.37802		0.614336	-0.731557					-0.81615
VIT_00s0429g00040	Aspartic proteinase nepenthesin-1 precursor	1.21314			4.48837	1.77781				3.78099					3.72382	1.73318
VIT_00s0432g00010	No hit
VIT_00s0432g00020	Unknown			1.2862
VIT_00s0434g00010	Unknown protein
VIT_00s0434g00020	Protein phosphatase 2C	0.486402					0.63389	1.35632
VIT_00s0434g00060	Unknown				1.13209
VIT_00s0434g00070	Unknown
VIT_00s0434g00080	Aspartyl protease
VIT_00s0434g00090	Aspartyl protease	1.80041			3.57309		2.11174	2.71944
VIT_00s0437g00010	CRK10 (cysteine-rich RLK10)
VIT_00s0437g00020	No hit
VIT_00s0437g00050	Receptor kinase RK20-1
VIT_00s0437g00060	Receptor kinase RK20-1
VIT_00s0437g00070	Receptor kinase RK20-1
VIT_00s0438g00010	Cytochrome c oxidase subunit 2	0.873558		-0.545559	1.15282
VIT_00s0438g00020	ATPase subunit 9							1.27407
VIT_00s0438g00030	Retrotransposon protein, Unclassified
VIT_00s0441g00010	DEAD/DEAH box RNA helicase protein RH16	-0.734084				-1.29671		-1.65755
VIT_00s0441g00020	Squalene monooxygenase				-5.22741										-2.92561
VIT_00s0444g00010	Laccase
VIT_00s0445g00010	Strubbelig receptor family 1	-1.76278			-2.60529	-1.58634		-3.36401	-2.06838						-1.4901
VIT_00s0445g00020	Lipoic acid synthase	0.715933	1.02008	0.58813		0.860752		0.943105	0.685605	1.47157	1.1345			1.11396	0.836984	1.17813
VIT_00s0445g00030	Unknown	-1.48606	-0.958482	-1.61973	-2.66584			-1.68527	-1.36641	-1.46028				-1.6285	-2.28236	-1.58784		-1.33619	-2.86421
VIT_00s0445g00040	Unknown					-2.99959
VIT_00s0445g00050	Unknown
VIT_00s0445g00060	Unknown
VIT_00s0448g00020	R protein PRF disease resistance protein	-1.34834		-1.20352				-2.78393
VIT_00s0449g00010	Membrane bound O-acyl transferase (MBOAT)
VIT_00s0450g00010	Ent-kaurene synthase
VIT_00s0454g00010	Subtilase				1.99579
VIT_00s0454g00020	No hit
VIT_00s0454g00030	Subtilisin protease			1.72115		1.7153					1.77071					2.70277
VIT_00s0454g00040	Subtilisin protease
VIT_00s0455g00010	RAB GTPase RAB2	1.31358			1.89245	1.34628		0.926768		1.09373					1.55809
VIT_00s0455g00020	Enhancer of mRNA-decapping protein 4	0.4766	0.702978	0.634391	0.569063					1.08593	0.596143			0.816132	1.04376	0.561569			0.812689
VIT_00s0455g00030	EMB2744 (embryo defective 2744)	-0.738482				-1.47839
VIT_00s0455g00040	Glycosyl transferase family 8 protein	-1.30762			-1.95817	-0.923208	-0.988314	-2.85604
VIT_00s0455g00050	R protein PRF disease resistance protein	-0.983867						-2.19798
VIT_00s0456g00020	S-locus lectin protein kinase
VIT_00s0456g00030	S-locus lectin protein kinase
VIT_00s0456g00040	S-locus protein kinase
VIT_00s0459g00010	Unknown	-1.03392				-1.64691		-2.40485							-1.41606
VIT_00s0459g00020	Metalloprotease
VIT_00s0459g00030	Unknown protein
VIT_00s0459g00040	No hit
VIT_00s0462g00010	Unknown
VIT_00s0463g00010	WRKY DNA-binding protein 20	0.708497		1.06103	1.1969			1.12279							1.51394			1.09738	1.55347
VIT_00s0463g00020	Scarecrow transcription factor 5 (SCL5)	2.5373	-1.39433	1.3927	3.68851	3.10023		3.44619	3.15862			-3.67012			2.60203	2.11237	-1.04907	2.30901	2.16555
VIT_00s0463g00030	Ca2+-transporting ATPase type 2 isoform 8
VIT_00s0463g00040	No hit
VIT_00s0463g00050	Pentatricopeptide (PPR) repeat-containing
VIT_00s0467g00010	RPM1 (resistance to p. syringae pv maculicola 1)	-1.33938			-2.34592	-3.47818									-2.07721
VIT_00s0467g00020	TIR-NBS-LRR disease resistance
VIT_00s0467g00030	R protein MLA10	-2.30748	-0.954908		-2.26145	-2.54369		-2.77286		-1.12828					-1.65401
VIT_00s0467g00040	No hit				-2.87081			-5.5177
VIT_00s0469g00010	Cellulose synthase CSLE1	2.23103			3.89305	1.29579	2.42183	2.60798							2.10319
VIT_00s0469g00020	Cellulose synthase CSLE1	-1.24874						-3.19783										-1.21251
VIT_00s0469g00030	No hit
VIT_00s0469g00040	Cellulose synthase CSLE1	1.78799		2.93813											4.10634	3.67692
VIT_00s0469g00050	Cellulose synthase CSLE1		1.14403	1.55074			1.8985			1.13019	1.34754		1.58917		1.15643	2.11384		1.72715
VIT_00s0471g00010	U-box domain-containing protein	-0.868958	0.573565		-1.14891		-1.04538
VIT_00s0471g00020	Unknown
VIT_00s0471g00030	GTP-binding protein engB
VIT_00s0471g00040	BSD domain-containing protein	0.848821			0.817605	0.910765		1.15925							0.979142
VIT_00s0471g00050	ACT domain repeat 1 (ACR1) uridylyltransferase	0.864216	-1.78199		2.28896							-2.28277					-1.38696
VIT_00s0472g00020	Brassinosteroid insensitive 1-associated receptor kinase 1
VIT_00s0475g00010	Glycosyl transferase family 8 protein	-2.05982		-0.796747	-3.0714	-1.17236		-4.89881							-0.951236
VIT_00s0475g00020	Zinc finger (C3HC4-type ring finger)		-1.38465	-1.64741	-1.72409			-2.47067		-1.16401		-2.1851			-2.0966	-1.1877	-1.67865	-1.43623	-2.51169
VIT_00s0475g00030	Myb UNE16 (unfertilized embryo sac 16)	0.417761			0.778655										0.675665
VIT_00s0475g00040	Myb family	0.707583		0.540884	0.999068			1.07198							0.725219
VIT_00s0475g00050	Alpha/beta hydrolase fold-1 domain	-0.541663			-0.808429			-1.24976
VIT_00s0476g00020	Gag-pol polyprotein															5.65269
VIT_00s0477g00010	No hit
VIT_00s0477g00020	No hit
VIT_00s0477g00030	MATE efflux family protein ripening responsive	2.53091		0.682957	3.41009	2.03844		2.37743	3.50674	1.20405					2.16165
VIT_00s0477g00040	Clathrin assembly protein 16	0.428751			1.03989					1.1062					1.22907
VIT_00s0477g00060	Unknown protein
VIT_00s0477g00070	Mg2+-importing ATPase	-1.12981		-0.482295	-1.43453	-1.65754		-1.67033							-1.08774
VIT_00s0479g00010	Protein kinase 6	1.55472	0.822297	1.06766	2.24825	1.27306	0.811945	1.88044	1.30854		0.826736		0.944678		1.61166	0.814774		0.928093	1.31753
VIT_00s0479g00020	Basic helix-loop-helix (bHLH) family	-1.01782	-2.21797	-2.96048	-2.22091			-2.16504		-2.74638		-2.11585	-2.28708		-3.87342	-4.07927	-2.47723	-3.40616	-2.80698
VIT_00s0480g00010	Hydroxyproline-rich glycoprotein family protein							4.86478
VIT_00s0480g00020	Hydroxyproline-rich glycoprotein family protein
VIT_00s0480g00030	Polyphenol oxidase	2.62466			4.91954			5.81511										2.36668
VIT_00s0480g00040	Polyphenol oxidase II, chloroplast precursor	2.13943			3.65983			5.65315										2.55688
VIT_00s0480g00060	Polyphenol oxidase [Vitis vinifera]	-3.19897	-1.31248	-1.86678	-3.94223	-4.15411	-6.32214	-4.04204		-1.25455	-2.02968				-3.30204	-2.51577
VIT_00s0480g00070	Polyphenol oxidase II, chloroplast precursor		-2.35168	-2.39453	-2.72385	-1.96295	-2.55152			-1.66972	-3.25512		-5.70258		-3.30829	-2.27951		-2.88664
VIT_00s0480g00080	Polyphenol oxidase II, chloroplast precursor
VIT_00s0480g00090	Catechol oxidase (EC 1.10.3.1) precursor - grape
VIT_00s0480g00100	Catechol oxidase (EC 1.10.3.1) precursor - grape	-1.41306	-1.9903	-2.23129	-3.31915							-2.44736	-4.59852		-3.91743			-2.47536
VIT_00s0481g00010	Tobamovirus multiplication 1 homolog 3
VIT_00s0481g00020	Diphenol oxidase
VIT_00s0481g00030	CDPK protein kinase
VIT_00s0482g00030	Unknown
VIT_00s0483g00010	Nucleobase-ascorbate transporter 11 (NAT11)	-1.30693		-0.700052	-1.75908	-1.05923		-2.98358							-1.51331
VIT_00s0483g00020	SGT1		0.827548	0.926313						0.7987					0.885345		1.03911		1.30703
VIT_00s0483g00030	Isochorismatase hydrolase
VIT_00s0483g00040	No hit
VIT_00s0483g00050	EMB1674 (embryo defective 1674) kinase interacting family protein
VIT_00s0484g00010	ARK3 (Arabidopsis Receptor Kinase 3)
VIT_00s0484g00020	Receptor kinase ARK3	0.9198		1.4784	2.65558										2.9159	2.89185
VIT_00s0484g00030	ARK3 (Arabidopsis Receptor Kinase 3)
VIT_00s0484g00040	S-locus lectin protein kinase
VIT_00s0485g00010	Receptor kinase homolog LRK14
VIT_00s0485g00020	DNA mismatch repair protein MSH3
VIT_00s0487g00010	Disease resistance protein (TIR-NBS-LRR class)	2.80111		2.59431	3.95694	3.91782		3.68503	2.93659			-2.63762			2.98047	4.00917		3.83596	3.11257
VIT_00s0487g00020	Disease resistance protein (TIR-NBS-LRR class)
VIT_00s0487g00030	R protein MLA10				3.97995				2.64382						2.79104			1.35899	2.18307
VIT_00s0487g00050	R protein disease resistance protein	2.39174		2.21497	2.7636	2.59104		2.85306				-2.40049				2.57581		3.01553
VIT_00s0490g00010	Translation initiation factor eIF-5A
VIT_00s0491g00010	No hit
VIT_00s0494g00010	Growth-regulating factor 1	-2.21292			-3.36659		-2.23246
VIT_00s0494g00020	Unknown protein	1.18532	-0.976707		1.87329	1.16303	1.02583	1.16768			-1.21818	-0.975678	-1.17806				-1.29138
VIT_00s0494g00030	1-acylglycerone phosphate reductase
VIT_00s0496g00010	Oligopeptide transporter 1
VIT_00s0499g00010	RNA recognition motif (RRM)-containing protein	-0.33742
VIT_00s0499g00020	Unknown protein	-3.70969	-2.92044	-3.27981	-9.31986	-2.99137	-5.53652	-4.8826		-3.80127					-5.54916				-6.07567
VIT_00s0499g00030	Stearoyl-CoA 9-desaturase	-0.861626	-0.749912	-1.04938	-0.787032		-0.667138	-1.50527		-0.730665			-1.20008		-1.02518	-1.29749	-0.719994	-1.29025
VIT_00s0499g00040	Chromatin assembly factor-1 (FASCIATA1) (FAS1)	-1.47734	-2.02108	-2.10482	-2.30944					-2.7459					-3.04223	-2.08942			-3.03251
VIT_00s0499g00050	Chromatin assembly factor-1 (FASCIATA1) (FAS1)				-5.46972					-4.20124				-3.51341	-6.50815				-4.00873
VIT_00s0500g00010	No hit
VIT_00s0504g00010	Photosystem II PsbD
VIT_00s0504g00020	No hit
VIT_00s0505g00010	No hit
VIT_00s0505g00020	No hit
VIT_00s0505g00030	NADH dehydrogenase subunit 2	1.41599	1.35125		1.24713	2.1281		1.88617		1.89988		1.53786
VIT_00s0505g00040	Unknown
VIT_00s0505g00050	No hit
VIT_00s0505g00060	Photosystem II protein N
VIT_00s0507g00010	Membrane bound O-acyl transferase (MBOAT)	-0.96733
VIT_00s0507g00020	Membrane bound O-acyl transferase (MBOAT)	-0.500681	0.519437
VIT_00s0508g00010	No hit
VIT_00s0508g00020	Nuclear prelamin A recognition factor; Narf	1.19999	1.88985	1.88386	1.35131	1.20752	1.02246	1.40107		1.29215	2.34484	1.73223	1.76252	2.27116	1.70085	2.19073	1.41862	1.62092	2.44757
VIT_00s0508g00030	Membrane protein	0.838239			1.6669			1.40419							1.04095
VIT_00s0508g00040	Unknown protein	-3.80226	-1.35274	-1.9184	-5.53154	-3.09841		-5.8129	-3.36115	-2.14577					-3.50562				-3.17536
VIT_00s0508g00050	Oligopeptide transporter 1
VIT_00s0510g00010	Unknown protein		-0.830068	-1.5047	-0.570915					-0.86036			-1.25783		-1.44779	-1.43237	-1.24873	-1.87866	-1.66958
VIT_00s0510g00020	Unknown protein	-0.498774	-0.626379	-0.95096				-1.33683							-1.1142	-1.4816			-0.869223
VIT_00s0510g00030	Peroxidase 64
VIT_00s0510g00040	Pre-rRNA processing protein ESF1		-0.501416	-0.568429	-0.602518					-1.11931					-0.877127
VIT_00s0510g00050	Aspartyl protease	2.77238		0.931227	3.86441	1.74229	2.35409	3.56503							1.59286	1.26179
VIT_00s0513g00010	Glycosyl hydrolase family 43 protein
VIT_00s0513g00020	Peptidyl-prolyl cis-trans isomerase-like 2
VIT_00s0515g00010	Phospholipase/carboxylesterase	-0.568822		-0.265419	-0.598197			-0.821152							-0.570167
VIT_00s0515g00020	R protein MLA10		-1.23403
VIT_00s0515g00030	Unknown protein		0.720572	0.744574			-1.04749		-1.20794							1.18016		1.08918
VIT_00s0515g00040	R protein MLA10
VIT_00s0515g00050	Serine/threonine-protein kinase HT1														1.67617
VIT_00s0516g00010	Unknown	-1.07893		-1.92151				-2.1199							-1.68104	-3.05812		-1.69022
VIT_00s0516g00020	Calcium-binding EF hand family	-3.11573		-1.60069	-7.1033	-3.82151		-1.93409	-3.172	-2.35128					-5.12441				-5.67925
VIT_00s0516g00030	Dehydrogenase/reductase SDR family member 4		1.07156	1.23252		-0.903102				1.49349	1.2866	1.24114	1.08092		1.72653	1.31133	1.52078	1.06372
VIT_00s0517g00010	Unknown
VIT_00s0517g00020	Unknown protein
VIT_00s0521g00010	Leucoanthocyanidin dioxygenase
VIT_00s0521g00030	Oxidoreductase, 2OG-Fe(II) oxygenase
VIT_00s0521g00040	No hit
VIT_00s0522g00010	Linalool synthase
VIT_00s0522g00020	1,8-cineole synthase, chloroplast
VIT_00s0524g00010	Armadillo/beta-catenin repeat protein / U-box domain-containing protein
VIT_00s0524g00020	Cellulose synthase CSLC06
VIT_00s0524g00030	Armadillo/beta-catenin repeat protein / U-box domain-containing protein	2.28218		1.16584	3.35728	2.14056	1.50524	1.88315	2.81481			-1.6589			2.24916	1.36277		0.773243	1.97743
VIT_00s0524g00040	No hit
VIT_00s0525g00010	DEAD box RNA helicase RH16	0.488136	0.960375	1.00989							1.14545					0.943952
VIT_00s0525g00020	Squalene monooxygenase	-2.1243		-1.56829	-4.96416		-2.40542	-2.40767		-1.10478					-2.80427
VIT_00s0525g00030	Pentatricopeptide (PPR) repeat-containing	-1.14773			-1.07215	-1.84546		-1.42379
VIT_00s0525g00040	Pentatricopeptide (PPR) repeat-containing protein	-0.772986	-0.424554	-0.501727								-1.12578
VIT_00s0525g00050	Metal transporter CNNM4 (Cyclin-M4)											-2.86035
VIT_00s0526g00010	WD-40 repeat family protein / beige-related
VIT_00s0527g00010	Cig3		1.47161	2.0575						1.38828	2.11141				1.33408	2.51538		2.0844	2.58737
VIT_00s0527g00020	VQ motif-containing protein	1.4426	0.357802	1.13748	1.92619	1.5174		1.45394	1.33926	0.673275					1.84493	1.15421
VIT_00s0527g00030	Arabinogalactan protein AGP31	-3.05457		-3.4498	-8.01293										-4.69887				-5.57889
VIT_00s0531g00010	HEAT repeat-containing protein	0.664993		0.368163	0.704432										0.586483
VIT_00s0531g00020	No hit				1.80849
VIT_00s0531g00030	C2 domain containing protein	0.753493		0.88278	1.24009			1.32862		0.75606					1.6214				1.10691
VIT_00s0531g00040	Alkylated DNA repair protein	-0.896637	-1.20281	-1.02457				-1.3547		-1.86816					-1.81643
VIT_00s0531g00050	Acetyl-CoA acetyltransferase, cytosolic 1	1.13218	1.13592	1.54913	1.96737			1.49186		1.58183		0.891389	1.28708		2.33644	1.13282	0.930285	1.55653	1.63711
VIT_00s0531g00060	Cellulose synthase CSLE1
VIT_00s0532g00010	No hit
VIT_00s0532g00020	Kinesin family member C1	-3.36721	-2.39711	-2.53353	-4.91269					-3.03506					-3.80451				-4.63297
VIT_00s0532g00030	Thioredoxin H	1.33941	1.7203	1.66631	2.93254			1.31921		2.93658		1.47128	1.8659		3.1349			1.60746	1.59623
VIT_00s0532g00040	No hit
VIT_00s0532g00050	Basic helix-loop-helix ILR3			-0.654998		0.862462			0.875496						-0.696277		-0.578453
VIT_00s0532g00060	Membrane protein	-1.83759			-2.79454		-2.70336	-3.60433
VIT_00s0532g00070	CRK10 (cysteine-rich RLK10); kinase			1.07577	2.6861
VIT_00s0533g00010	Unknown protein	1.04492	0.731308	1.38467	1.65854	1.40443		1.01967		0.696657	1.38569				1.32961	2.45492		1.17315	1.12723
VIT_00s0533g00020	Zeaxanthin epoxidase, chloroplast precursor			-0.646078				-1.21713				-0.745063				-0.779557	-1.0522
VIT_00s0533g00030	Transferase
VIT_00s0533g00040	Cytotoxin precursor (Leucocidin)
VIT_00s0533g00050	Extensin	-0.824379			-1.54838			-1.47453
VIT_00s0539g00010	Leucine-rich repeat family
VIT_00s0539g00020	Brassinosteroid insensitive 1-associated receptor kinase 1
VIT_00s0540g00010	ARK3 (Arabidopsis Receptor Kinase 3)
VIT_00s0540g00020	Chitinase, class V		1.81533	2.4765	2.88971					2.39298	1.62895				3.1247	2.02991	2.37827	2.01417	2.91673
VIT_00s0540g00040	ARK3 (Arabidopsis Receptor Kinase 3)	1.71833		1.47763	2.98388						1.55985				2.52756	1.59634
VIT_00s0540g00050	Chitinase, class V
VIT_00s0541g00010	Unknown	-1.24849					-2.13148	-3.92738
VIT_00s0541g00020	BZIP transcription factor BZIP6		-1.2971	-0.964889									-3.09733
VIT_00s0547g00010	S-locus lectin protein kinase
VIT_00s0551g00010	3-isopropylmalate dehydratase, small subunit	1.09586	0.378876	0.439092	1.15225	1.26538	0.997711	1.55906
VIT_00s0551g00020	Ribosomal protein L15e	-0.751103	-1.52124	-1.21393	-1.94265					-2.51093	-1.01322			-1.91391	-2.2488	-0.71904			-1.69774
VIT_00s0551g00030	Protein transport protein Sec61 subunit alpha	0.795824	0.933444	1.18282	1.18447	0.712854	0.674086	1.15287		0.937364	1.16914	0.916415	1.02824		1.44582	1.31924	1.28972	0.91112	1.00936
VIT_00s0551g00040	DNA-directed RNA polymerase III subunit C34
VIT_00s0551g00050	MSH4 (MUTS-like protein 4)
VIT_00s0555g00010	CYP706A12
VIT_00s0555g00020	flavonoid 3-monooxygenase	2.48059			2.92653	3.25893		1.93509	3.83395										2.51651
VIT_00s0555g00050	CHCH domain containing protein		-0.775247	-0.922745						-1.42595
VIT_00s0556g00010	Pollen Ole e 1 allergen and extensin
VIT_00s0556g00020	Glucan 1,3-beta-glucosidase
VIT_00s0557g00010	Integral membrane family protein
VIT_00s0557g00020	No hit
VIT_00s0558g00010	Branched-chain-amino-acid aminotransferase 3, chloroplastic	-0.602363	-0.828249	-1.05912	-0.689374					-0.957635					-1.5717				-1.19929
VIT_00s0558g00020	LINC4 (little nuclei4)			0.377099														0.730048
VIT_00s0558g00030	Pro-X carboxypeptidase Lysosomal				0.486383					0.815655					0.539922
VIT_00s0559g00010	Membrane bound O-acyl transferase (MBOAT) family protein	-1.56654				-2.07563		-5.52875	-2.68347
VIT_00s0560g00010	Unknown
VIT_00s0560g00020	Unknown protein
VIT_00s0561g00010	Unknown
VIT_00s0561g00020	Stem-specific protein TSJT1
VIT_00s0561g00030	Splicing factor U2AF 65 kDa subunit		0.212369	0.299845
VIT_00s0566g00010	Unknown protein		-1.65193	-1.62827		1.19524				-1.73412	-2.08979	-1.67114	-1.8354		-1.93798	-1.54107	-1.91007	-1.83401
VIT_00s0566g00020	Unknown protein	1.27884			1.93763		1.87649	1.26086
VIT_00s0567g00010	MAPKKK5		0.974261	0.809558						1.25427	1.26998				0.714744	1.27016
VIT_00s0567g00020	Peroxidase
VIT_00s0567g00030	Patatin
VIT_00s0567g00040	Patatin
VIT_00s0567g00050	Patatin 2
VIT_00s0567g00060	Patatin	2.00906	-1.14965	-1.08524				2.06084
VIT_00s0568g00010	WD-40 repeat	-0.411953	-0.392632	-0.382035	-0.944501										-0.757872
VIT_00s0568g00020	Gag-pol polyprotein
VIT_00s0568g00030	No hit
VIT_00s0572g00010	Linalool synthase
VIT_00s0572g00020	1,8-cineole synthase, chloroplast
VIT_00s0574g00020	No hit
VIT_00s0574g00030	Zinc finger (C3HC4-type ring finger)	0.535976			0.72805			0.945257
VIT_00s0575g00010	Strictosidine synthase
VIT_00s0575g00020	Strictosidine synthase
VIT_00s0577g00010	CDPK protein kinase	-1.64108			-3.7871		-2.32666								-1.72286
VIT_00s0577g00020	Phosphoglycerate mutase	1.00284				0.75002		2.06301
VIT_00s0577g00030	Cation/hydrogen exchanger 28 (CHX28)
VIT_00s0577g00040	Cation/hydrogen exchanger 28 (CHX28)
VIT_00s0580g00010	Cellulose synthase CSLC06	-0.516601		-0.386572	-1.26589										-0.635415
VIT_00s0580g00020	No hit									0.988332
VIT_00s0581g00010	Membrane bound O-acyl transferase (MBOAT)		0.601284	0.58013											1.07793
VIT_00s0582g00010	Phosphoglucomutase/phosphomannomutase C terminal
VIT_00s0582g00020	Acyl-coenzyme A thioesterase 9.							2.43895
VIT_00s0582g00030	Syntaxin-51	1.41752			2.04627			1.55484							1.30501
VIT_00s0583g00010	Transcription initiation factor TFIIH subunit H4	-0.419881	0.623041					-1.67
VIT_00s0583g00020	Unknown protein	-1.95802			-3.31995		-4.14318
VIT_00s0583g00030	Sphingolipid delta 4 desaturase DES-1	-1.32511	1.17558		-4.18545	-1.54304	-1.78032			1.30026		1.66565					1.53623
VIT_00s0583g00040	Zinc finger (C3HC4-type ring finger)	-0.445596					-1.69315								0.704222
VIT_00s0585g00020	Sphingosine kinase	0.332636	0.720481	0.687724	0.473535					0.750761	0.571858	0.570859	1.02923		0.827182			0.901605	0.755854
VIT_00s0585g00030	BETA-1,2-N-acetylglucosaminyltransferase I	-0.232808
VIT_00s0586g00010	WD40			0.557432						0.604743					0.588084
VIT_00s0586g00020	Unknown protein	0.808174	0.510934	0.711273	1.4705		0.959959	1.00089		0.863963					1.21409	0.671029		0.934408
VIT_00s0586g00030	Stem-specific protein TSJT1																	4.11318
VIT_00s0587g00010	Replication factor A 1, rfa1
VIT_00s0587g00030	CBS domain-containing protein		2.46302	1.88266						2.03049	2.985	3.06847	3.01101	2.26243	1.4322	2.13313	3.20294	2.46177	1.37196
VIT_00s0587g00040	Unknown protein	0.591291			1.03343
VIT_00s0590g00010	Cytochrome c biogenesis protein CcmE
VIT_00s0590g00020	No hit	1.05915	1.29013	1.2306				1.41338							2.16298
VIT_00s0591g00010	DNA excision repair protein ERCC-4	0.626084		0.496099	0.642174
VIT_00s0591g00020	3-deoxy-D-arabino-heptulosonate 7-phosphate synthase							-2.20633
VIT_00s0592g00010	Thymidine kinase	-0.639418			-1.43702			-0.985945		-0.806812					-1.26894				-0.933534
VIT_00s0592g00020	Pentatricopeptide (PPR) repeat-containing protein	-2.48397		-1.04828	-3.13908	-2.16043		-3.6987	-2.40916		-2.45847				-2.73808
VIT_00s0593g00010	Pentatricopeptide (PPR) repeat-containing protein
VIT_00s0595g00010	ARK3 (Arabidopsis Receptor Kinase 3)
VIT_00s0595g00020	Receptor kinase 2
VIT_00s0598g00010	CDP-diacylglycerol synthetase
VIT_00s0598g00020	Alkaline phytoceramidase	-1.02834	-0.778275	-0.880693						-2.08115					-1.92256
VIT_00s0598g00030	Glycinamide ribonucleotide transformylase
VIT_00s0598g00040	Unknown protein	-0.591637			-0.823952				-1.19364
VIT_00s0599g00010	No hit
VIT_00s0600g00010	Unknown
VIT_00s0601g00010	Pentatricopeptide (PPR) repeat-containing protein
VIT_00s0601g00030	ADP-ribosylation factor-like A1C	-0.459098			-0.658302			-0.605314
VIT_00s0601g00040	Unknown protein	-1.29266			-5.88743	-2.79121		-7.04878				-2.69835
VIT_00s0603g00010	No hit
VIT_00s0606g00010	Transferase
VIT_00s0607g00010	Dicarboxylate/tricarboxylate carrier (DTC)
VIT_00s0611g00010	Splicing factor U2AF 65 kDa subunit
VIT_00s0612g00010	Phospholipase/carboxylesterase
VIT_00s0612g00020	Brain protein 44	0.395835	-0.402233	-0.353704				0.950733		-0.689008									-0.837632
VIT_00s0612g00030	Unknown protein	0.331343
VIT_00s0615g00010	Cinnamyl alcohol dehydrogenase
VIT_00s0615g00020	Cinnamyl alcohol dehydrogenase		-1.80973													2.23317
VIT_00s0615g00030	Mannitol dehydrogenase (ELI3-1)		-1.82214	-0.943281				-2.54282			-1.52762	-2.45119	-2.15011				-1.55445
VIT_00s0615g00040	No hit
VIT_00s0616g00010	Glycerol-3-phosphate permease
VIT_00s0616g00020	Ribosomal protein L19			-1.1372	-1.46301		-1.47138	-1.16649							-1.8476
VIT_00s0616g00030	Cell division control protein CDC7				-8.57571					-3.09256					-6.3274				-6.13261
VIT_00s0619g00010	No hit
VIT_00s0620g00010	Triacylglycerol lipase	1.02827						2.67454
VIT_00s0620g00020	Nuclear RNA-binding protein				-0.92633					-0.703833					-0.547068			0.785383
VIT_00s0623g00010	No hit
VIT_00s0625g00020	ABC transporter G member 7	1.77794			2.93067
VIT_00s0625g00030	RAB GTPase RABA4A
VIT_00s0625g00040	Polyadenylate-binding protein 2		-0.963655	-0.886308						-1.32401	-0.753186		-0.851776	-1.51061	-1.42187	-1.09772			-1.19809
VIT_00s0625g00050	ABC transporter G member 7
VIT_00s0629g00010	NADH dehydrogenase subunit 4
VIT_00s0629g00020	NADH dehydrogenase subunit 4
VIT_00s0630g00010	Lipase class 3	-1.01618			-1.43197	-1.33214			-1.23705						-1.24932
VIT_00s0631g00010	Annexin ANN4
VIT_00s0632g00010	AP2 domain-containing transcription factor TINY	-2.81819	0.960611		-3.83126	-3.0844	-3.69049	-4.94413		1.60656
VIT_00s0634g00030	Brassinosteroid insensitive 1-associated receptor kinase 1
VIT_00s0639g00010	No hit
VIT_00s0640g00010	Transcriptional corepressor LEUNIG
VIT_00s0640g00020	Cig3	2.21201	2.00598	2.80118	2.57883		2.37687	2.38087		2.35573	2.47517	2.01677			3.36594	2.51976	2.57072	2.33691	3.04012
VIT_00s0641g00010	Protein serine/threonine kinase
VIT_00s0641g00030	No hit
VIT_00s0642g00010	E3 ubiquitin-protein ligase CHIP
VIT_00s0646g00010	Hydrolase, alpha/beta fold
VIT_00s0646g00020	Somatic embryogenesis receptor kinase 2 SERK2
VIT_00s0646g00030	Protein serine/threonine kinase	0.558641	-0.407589		0.979757							-0.730492
VIT_00s0647g00010	WD40	-0.814064			-1.07545
VIT_00s0650g00010	No hit
VIT_00s0650g00030	Unknown
VIT_00s0650g00040	Unknown
VIT_00s0652g00010	Dof zinc finger protein DOF1.4	-1.14269		-1.17209	-2.53854	-1.62062		-2.21573			-1.0387					-1.64804			-1.65594
VIT_00s0652g00020	Unknown protein	1.12108	0.668309	1.55156	2.16677		1.14327	1.2936		1.22414					2.24767	1.01616		1.2997	2.16702
VIT_00s0652g00030	Microtubule organization 1 protein (MOR1)	-0.421288			-0.713735	-0.981983				0.654444
VIT_00s0655g00020	Unknown
VIT_00s0657g00010	Branched-chain amino acid aminotransferase	0.512407	-0.661733	-0.754475				1.21849		-0.691594				-1.34608	-0.575793		-0.883859	-0.941219	-1.09521
VIT_00s0658g00010	Receptor kinase TRKa
VIT_00s0658g00020	Protein kinase Xa21						-2.28165
VIT_00s0659g00010	Unknown	-1.44825			-1.65871
VIT_00s0662g00010	Acyl-CoA oxidase (ACX2)	0.879598		0.644545	1.60456
VIT_00s0662g00020	Unknown protein				-2.62799					-1.69788					-2.43366				-3.0804
VIT_00s0662g00030	Ethylene-responsive transcription factor related to APETALA2 4				1.89813
VIT_00s0662g00040	Ethylene-responsive transcription factor related to APETALA2 4	1.68566		1.34348	3.06134	1.49053	1.2692		2.69768			-0.94778			2.46688				3.47318
VIT_00s0663g00010	Integral membrane family protein
VIT_00s0663g00020	No hit
VIT_00s0663g00030	Seven in absentia (SINA) family
VIT_00s0665g00010	Cyclin dependent kinase group C 2
VIT_00s0665g00020	Carrier protein, Mitochondrial		-2.12971									-2.18468	-2.7951				-2.97097	-6.1781
VIT_00s0665g00030	Unknown protein	-2.30384			-4.38975		-4.14913	-3.90712							-1.08417
VIT_00s0665g00040	RAB GTPase RABH1E		0.918888	0.754949
VIT_00s0665g00050	Root phototropism protein 3 (Non-phototropic hypocotyl protein 3)															-1.67555
VIT_00s0669g00010	E3 ubiquitin-protein ligase CHIP						3.16705
VIT_00s0670g00010	T-complex protein 1 subunit eta	-0.536828			-1.36912					-0.933944					-0.857172
VIT_00s0670g00020	GCN5 N-acetyltransferase (GNAT)		-0.832896	-0.665393											-1.54515
VIT_00s0671g00010	Ribosomal protein P0 acidic
VIT_00s0672g00010	Translation initiation factor eIF-2B gamma subunit			0.41884						0.893953					1.0405
VIT_00s0674g00010	No hit	-1.33557			-1.49679	-1.92189			-1.52161						-0.95965
VIT_00s0676g00040	No hit
VIT_00s0679g00010	ABC transporter G member 7
VIT_00s0682g00010	RuvB DNA helicase protein	-0.540293	-0.773782	-0.628822	-1.22231					-1.66814					-1.89958				-0.979193
VIT_00s0682g00020	RuvB DNA helicase protein	-0.728482		-0.766614	-1.39655										-2.17389
VIT_00s0682g00030	RuvB DNA helicase protein		-0.763503	-0.586755								-1.19587
VIT_00s0682g00040	No hit
VIT_00s0682g00050	Unknown	-2.11117	-1.61824	-1.55314	-2.57368	-2.20713	-2.47556	-4.62388		-1.55462			-2.40468		-1.15322	-1.94001		-2.17132
VIT_00s0684g00010	Protein kinase			1.09031
VIT_00s0684g00020	Calmodulin binding IQD20 (IQ-domain 20)
VIT_00s0684g00030	SEN1 (dark inducible 1)	1.8549			2.63743	2.35787			2.57818	0.829837					0.867638
VIT_00s0684g00040	Vitamin K epoxide reductase
VIT_00s0685g00020	No hit
VIT_00s0686g00010	GTP-binding protein engB	-0.60737			-1.2788			-1.63904
VIT_00s0686g00020	BSD domain-containing protein	0.747004		0.453346	1.4696			0.956547	1.15472						1.28873
VIT_00s0686g00030	ACT domain repeat 1 (ACR1) uridylyltransferase
VIT_00s0687g00010	Leucoanthocyanidin dioxygenase
VIT_00s0687g00020	Oxidoreductase, 2OG-Fe(II) oxygenase
VIT_00s0687g00030	No hit
VIT_00s0691g00010	Calcium-transporting ATPase 13 ACA13
VIT_00s0691g00020	Retrotransposon protein, Ty1-copia subclass
VIT_00s0692g00010	S-linalool synthase
VIT_00s0692g00020	S-linalool synthase
VIT_00s0695g00010	No hit
VIT_00s0698g00010	Catalase		1.55821	1.70138						1.49662		1.84874		1.94081	1.6494		1.57985	1.86679	2.26175
VIT_00s0698g00020	No hit
VIT_00s0699g00010	No hit
VIT_00s0701g00010	Somatic embryogenesis receptor kinase 2 SERK2
VIT_00s0704g00010	Derlin-2		0.662657	0.719582						0.703398					0.656151			0.833177
VIT_00s0704g00020	5-alpha-taxadienol-10-beta-hydroxylase							-4.80439
VIT_00s0704g00030	5-alpha-taxadienol-10-beta-hydroxylase
VIT_00s0704g00040	Calmodulin-binding	-4.49117	-2.70312	-3.45384	-8.85051				-4.05954	-3.94976				-4.37002	-6.60388				-5.72862
VIT_00s0705g00010	CYP81E1 Isoflavone 2'-hydroxylase		-1.99272	-1.44635	1.50591								-2.44361
VIT_00s0706g00010	Unknown
VIT_00s0707g00010	Heat shock protein (HSP26.5-P) 26.5 kDa class P	-1.92655		-0.977822			-1.47547	-2.83452	-2.52813									-1.41933
VIT_00s0710g00010	GCR2-like 1 ABA receptor
[truncated: 27,973 more rows]
