# Supplementary material for: Divergence in the transcriptional landscape between low temperature and freeze shock in cultivated grapevine (Vitis vinifera)
Source: Hortic Res. 2018 Mar 1;5:10. doi: 10.1038/s41438-018-0020-7 (PMC5830407; doi:10.1038/s41438-018-0020-7)
Supplement: Supplementary file 17 — Supplemental Table 3 [file 41438_2018_20_MOESM17_ESM.xlsx]

## Sheet: General DE counts
Supplemental Table 3: Differenential expression counts for whole dataset and for each cultivar broken out seperately. Genes counts represent LogFC>1; FDR<0.05.
Control (Warm) vs. Acclimation			Control (Warm) vs. Freeze			Control (Warm) vs. Acclimation Freeze
Total DE genes all cultivars	3120		Total DE genes all cultivars	5961		Total DE genes all cultivars	4393
Up in Control/Down in Stress	2293		Up in Control/Down in Stress	3485		Up in Control/Down in Stress	2658
Up in Stress/Down in Control	827		Up in Stress/Down in Control	2476		Up in Stress/Down in Control	1735
Cabernet Franc	3707		Cabernet Franc	8081		Cabernet Franc	6263
Up in Control/Down in Stress	2262		Up in Control/Down in Stress	4360		Up in Control/Down in Stress	3435
Up in Stress/Down in Control	1445		Up in Stress/Down in Control	3721		Up in Stress/Down in Control	2828
Chardonnay	1257		Chardonnay	2600		Chardonnay	2675
Up in Control/Down in Stress	699		Up in Control/Down in Stress	1350		Up in Control/Down in Stress	1335
Up in Stress/Down in Control	558		Up in Stress/Down in Control	1250		Up in Stress/Down in Control	1340
Riesling	2560		Riesling	3758		Riesling	2004
Up in Control/Down in Stress	1622		Up in Control/Down in Stress	2508		Up in Control/Down in Stress	1103
Up in Stress/Down in Control	938		Up in Stress/Down in Control	1250		Up in Stress/Down in Control	901
Sangiovese	1323		Sangiovese	6503		Sangiovese	2799
Up in Control/Down in Stress	836		Up in Control/Down in Stress	4028		Up in Control/Down in Stress	1525
Up in Stress/Down in Control	487		Up in Stress/Down in Control	2475		Up in Stress/Down in Control	1274
Tocai Fruliano	1111		Tocai Fruliano	1279		Tocai Fruliano	3104
Up in Control/Down in Stress	650		Up in Control/Down in Stress	481		Up in Control/Down in Stress	1680
Up in Stress/Down in Control	461		Up in Stress/Down in Control	798		Up in Stress/Down in Control	1424
